# Supplementary material for: An iterative strategy combining biophysical criteria and duration hidden Markov models for structural predictions of Chlamydia trachomatis σ66 promoters
Source: BMC Bioinformatics. 2009 Aug 28;10:271. doi: 10.1186/1471-2105-10-271 (PMC2743672; doi:10.1186/1471-2105-10-271)
Supplement: Additional file 1 — Input data file for durahmmer used to build M2 duration HMM. [file 1471-2105-10-271-S1.txt]

>CT046
TGGTTAGTTTTTAATAAAAAGTTAAAAA
>CT062
TTGCTATAAAAAGAACAGGATAGATAAGAT
>CT080
TTATGAAAAACAATTTTTTAATTTAAAAT
>CT091
TTGAGAAAAACATTTATATACGGTAACTT
>CT098
TTGCCTTTTTTAAGGTGAATATTTACACT
>CT111
TTGCAAAAAAGCGAGGACTTTGCTATCGT
>CT286
TTGCATCATTATCATAAATGTCGTATATG
>CT322
TTGATAATAATCCGCGTCTGAAGTTACTAT
>CT323
ttgtTTGACATTTTCTGTTTAGTCGATATAAT
>CT377
tTGCAGAGTTTTTATTTTAAATATGTTATAAT
>CT394
TTGACCAGTGGAGACGGTTTTCTTATAAT
>CT439m
TTGCAAACAAAGATATTCTTATTCTATATT
>CT442
TTGAAAAAAACAAGTGTTTGTGTAGact
>CT444a
TTGATATAATTTTTATTTTATAATGTAAT
>CT444b
TTGCTTTTATCGATAAAAGAAACTTCAAG
>CT518
TTGTTGTTCGAGTCGAAAGGGTATACTcg
>CT557
TTGAGATTTTATCCACCCAGATGTACAAC
>CT559
TTGGCACTAATCTCCCCATTTGCTATGGT
>CT576
TTGTTAAATCAGATCGTTAGAATTTAATAT
>CT596
TTGGTTCTATACAAGAAATTTGTTAGGAT
>CT674
TTGCAAGATAGAGGGCAAATAGATATATT
>CT701
ttgtTGTATAGGCGCCTTTAAATAAGAG
>CT708
TTGATTTAGCGGAAGTAAAAAGGTACAAG
>CT743
TTGCATGAATTTGAACAAACAAACTAATTA
>ct752
TGGACAAAGCTTAGAAGAGAACGATAACAT
>CT863
TTGCATGAAAAATACTTTTTAGATAAGTT
