# Supplementary material for: An iterative strategy combining biophysical criteria and duration hidden Markov models for structural predictions of Chlamydia trachomatis σ66 promoters
Source: BMC Bioinformatics. 2009 Aug 28;10:271. doi: 10.1186/1471-2105-10-271 (PMC2743672; doi:10.1186/1471-2105-10-271)
Supplement: Additional file 2 — Parameters of the M2 duration HMM that were provided for hmmsearch by durahmmer, an HMMer 2.3.2 model file. [file 1471-2105-10-271-S2.txt]

HMMER2.0  [2.3.2]
NAME  ts1
DESC  durahmmer model
LENG  32
ALPH  Nucleic
RF    no
CS    no
MAP   no
COM   durahmmer -5 6 -3 6 -s 16 -S 20 -p 1 -u 28.5:21.5:21.5:28.5 -C ts1.txt
COM   hmmcalibrate ts1.hmm
NSEQ  26
DATE  Thu Sep  4 15:44:25 2008
CKSUM 0
XT      -8234     -5  -1000  -1000  -8234     -5  -8234     -5 
NULT      -5  -8234
NULE     189   -218   -218    189 
EVD    -5.953111   0.549023
HMM        A      C      G      T    
         m->m   m->i   m->d   i->m   i->i   d->m   d->d   b->m   m->e
            0      *      *
     1  -4755  -4755  -4755   1772 
     -      0      0      0      0 
     -      0      *      *      *      0      *      0      0      * 
     2  -4755  -4755  -1390   1658 
     -      0      0      0      0 
     -      0      *      *      *      0      *      0      *      * 
     3  -2582  -4755   2119  -4755 
     -      0      0      0      0 
     -      0      *      *      *      0      *      0      *      * 
     4    111    839  -1483   -305 
     -      0      0      0      0 
     -      0      *      *      *      0      *      0      *      * 
     5    111   -483   -898    570 
     -      0      0      0      0 
     -      0      *      *      *      0      *      0      *      * 
     6    918  -2483   -898    111 
     -      0      0      0      0 
     -      0      *      *      *      0      *      0      *      * 
     7    412   -845   -296    194 
     -      0      0      0      0 
     -      0      *      *      *      0      *      0      *      * 
     8    412   -845   -296    194 
     -      0      0      0      0 
     -      0      *      *      *      0      *      0      *      * 
     9    412   -845   -296    194 
     -      0      0      0      0 
     -      0      *      *      *      0      *      0      *      * 
    10    412   -845   -296    194 
     -      0      0      0      0 
     -      0      *      *      *      0      *      0      *      * 
    11    412   -845   -296    194 
     -      0      0      0      0 
     -      0      *      *      *      0      *      0      *      * 
    12    412   -845   -296    194 
     -      0      0      0      0 
     -      0      *      *      *      0      *      0      *      * 
    13    412   -845   -296    194 
     -      0      0      0      0 
     -      0      *      *      *      0      *      0      *      * 
    14    412   -845   -296    194 
     -      0      0      0      0 
     -      0      *      *      *      0      *      0      *      * 
    15    412   -845   -296    194 
     -      0      0      0      0 
     -      0      *      *      *      0      *      0      *      * 
    16    412   -845   -296    194 
     -      0      0      0      0 
     -      0      *      *      *      0      *      0      *      * 
    17    412   -845   -296    194 
     -      0      0      0      0 
     -      0      *      *      *      0      *      0      *      * 
    18    412   -845   -296    194 
     -      0      0      0      0 
     -      0      *      *      *      0      *      0      *      * 
    19    412   -845   -296    194 
     -      0      0      0      0 
     -      0      *      *      *      0      *      0      *      * 
    20    412   -845   -296    194 
     -      0      0      0      0 
     -      0      *      *      *      0      *      0      *      * 
    21    412   -845   -296    194 
     -      0      0      0      0 
     -      0      *      *      *      0      *      0      *      * 
    22    412   -845   -296    194 
     -      0      0      0      0 
     -   -179      *  -3096      *      0      *      0      *      * 
    23    412   -845   -296    194 
     -      0      0      0      0 
     -  -1217      *   -811      *      0      *      0      *      * 
    24    412   -845   -296    194 
     -      0      0      0      0 
     -   -377      *  -2119      *      0      *      0      *      * 
    25    412   -845   -296    194 
     -      0      0      0      0 
     -     -5      *  -8050      *      0      *      0      *      * 
    26    412   -845   -296    194 
     -      0      0      0      0 
     -      0      *      *      *      0      0      *      *      * 
    27  -4755  -4755  -4755   1772 
     -      0      0      0      0 
     -      0      *      *      *      0      *      0      *      * 
    28   1658  -4755  -2256  -2582 
     -      0      0      0      0 
     -      0      *      *      *      0      *      0      *      * 
    29    280    102  -1483    280 
     -      0      0      0      0 
     -      0      *      *      *      0      *      0      *      * 
    30    918   -898   -161   -889 
     -      0      0      0      0 
     -      0      *      *      *      0      *      0      *      * 
    31   1017   -898  -1483   -305 
     -      0      0      0      0 
     -      0      *      *      *      0      *      0      *      * 
    32  -1889  -2483   -161   1280 
     -      *      *      *      * 
     -      *      *      *      *      *      *      *      *      0 
//
