# Supplementary material for: An iterative strategy combining biophysical criteria and duration hidden Markov models for structural predictions of Chlamydia trachomatis σ66 promoters
Source: BMC Bioinformatics. 2009 Aug 28;10:271. doi: 10.1186/1471-2105-10-271 (PMC2743672; doi:10.1186/1471-2105-10-271)
Supplement: Additional file 3 — Data file used to build M2. [file 1471-2105-10-271-S3.xls]

## Sheet: Sheet1
number: CT gene number
name: CT gene name
start: absolute address of gene start
end: absolute address of gene end
strand: 1= +, 0= -
hour: hour post infection that gene is transcribed
seq_32: 32_mer being described
head_loc: absolte address of 5' end of seq_32
id: gene # and seq_32 position
position - sidd_h24: described in pages 13-14 of manuscript
promoter2: does seq_32 contain a training set promoter? 1=yes, 0=no
hmm2: highest scoring instance of M2 in seq_32
start2: for hmm2, count from the 5' end of seq_32 for promoter start
end2: for hmm2, count from the 5' end of seq_32 for promoter end
spacer2: for hmm2, length of spacer
number	name	start	end	strand	hour	head_loc	id	seq_32	position	curve	curveL32	curveL64	curveL96	curveL128	gc	gcL32	gcL64	gcL96	gcL128	stable	stableL32	stableL64	stableL96	stableL128	stable1_37	rigid	rigidL32	rigidL64	rigidL96	rigidL128	twist	twistL32	twistL64	twistL96	twistL128	sidd	siddL32	siddL64	siddL96	siddL128	sidd_h1	sidd_h3	sidd_h8	sidd_h16	sidd_h24	promoter2	hmm2	start2	end2
CT046	hctB	51504	52115	1	16	50904	>CT046_600	GAAGGGCGTTTGATTTTAGCAGATGCCATCTC	600	1.7745					0.375					1.36906					1.35027	4.66875					35.0281					9.9651					0	0	0	9.97	0	0	-20.4	4	32
CT046	hctB	51504	52115	1	16	50905	>CT046_599	AAGGGCGTTTGATTTTAGCAGATGCCATCTCC	599	1.2099					0.344					1.35969					1.34216	4.64375					35					9.8827					0	0	0	9.88	0	0	-20.4	3	31
CT046	hctB	51504	52115	1	16	50906	>CT046_598	AGGGCGTTTGATTTTAGCAGATGCCATCTCCT	598	0.6869					0.375					1.34656					1.34216	4.56875					35.0625					9.8571					0	0	0	9.86	0	0	-20.4	2	30
CT046	hctB	51504	52115	1	16	50907	>CT046_597	GGGCGTTTGATTTTAGCAGATGCCATCTCCTA	597	0.2753					0.406					1.33312					1.33838	4.60938					35.0625					9.9873					0	0	0	9.99	0	0	-20.4	1	29
CT046	hctB	51504	52115	1	16	50908	>CT046_596	GGCGTTTGATTTTAGCAGATGCCATCTCCTAT	596	0.2684					0.375					1.32094					1.32784	4.60938					34.9937					9.9681					0	0	0	9.97	0	0	-17.9	5	32
CT046	hctB	51504	52115	1	16	50909	>CT046_595	GCGTTTGATTTTAGCAGATGCCATCTCCTATG	595	0.3887					0.406					1.33688					1.31946	4.53125					35.1469					9.9129					0	0	0	9.91	0	0	-16.3	5	32
CT046	hctB	51504	52115	1	16	50910	>CT046_594	CGTTTGATTTTAGCAGATGCCATCTCCTATGC	594	0.4934					0.406					1.30187					1.28541	4.45937					35.0187					10.22					0	0	0	10.22	0	0	-16.3	4	31
CT046	hctB	51504	52115	1	16	50911	>CT046_593	GTTTGATTTTAGCAGATGCCATCTCCTATGCT	593	0.5371					0.406					1.26844					1.25649	4.29063					34.9813					9.7551					0	0	0	9.76	0	0	-5.7	3	32
CT046	hctB	51504	52115	1	16	50912	>CT046_592	TTTGATTTTAGCAGATGCCATCTCCTATGCTT	592	0.5188					0.406					1.25562					1.23757	4.27813					34.9					9.3698					0	0	0	9.37	0	0	-5.7	2	31
CT046	hctB	51504	52115	1	16	50913	>CT046_591	TTGATTTTAGCAGATGCCATCTCCTATGCTTT	591	0.5362					0.438					1.26687					1.22622	4.44688					34.7844					9.2743					0	0	0	9.27	0	0	-5.7	1	30
CT046	hctB	51504	52115	1	16	50914	>CT046_590	TGATTTTAGCAGATGCCATCTCCTATGCTTTG	590	0.5539					0.438					1.28062					1.21838	4.4375					34.7906					9.2587					0	0	0	9.26	0	0	-11.5	1	29
CT046	hctB	51504	52115	1	16	50915	>CT046_589	GATTTTAGCAGATGCCATCTCCTATGCTTTGA	589	0.4966					0.406					1.26937					1.20865	4.26875					34.9062					9.2352					0	0	0	9.24	0	0	-18.1	3	30
CT046	hctB	51504	52115	1	16	50916	>CT046_588	ATTTTAGCAGATGCCATCTCCTATGCTTTGAA	588	0.4679					0.406					1.25562					1.20649	4.125					34.9					9.184					0	0	0	9.18	0	0	-15.6	4	32
CT046	hctB	51504	52115	1	16	50917	>CT046_587	TTTTAGCAGATGCCATCTCCTATGCTTTGAAA	587	0.4887					0.438					1.25562					1.22541	4.19063					34.9					9.1674					0	0	0	9.17	0	0	-15.6	3	31
CT046	hctB	51504	52115	1	16	50918	>CT046_586	TTTAGCAGATGCCATCTCCTATGCTTTGAAAT	586	0.5167					0.438					1.2425					1.21405	4.27813					34.9625					9.1639					0	0	0	9.16	0	0	-13.5	3	32
CT046	hctB	51504	52115	1	16	50919	>CT046_585	TTAGCAGATGCCATCTCCTATGCTTTGAAATA	585	0.5615					0.469					1.23344					1.21405	4.3					34.9406					9.156					0	0	0	9.16	0	0	-13.5	2	31
CT046	hctB	51504	52115	1	16	50920	>CT046_584	TAGCAGATGCCATCTCCTATGCTTTGAAATAT	584	0.5861					0.5					1.23344					1.20622	4.34063					34.9406					9.1449					0	0	0	9.14	0	0	-13.5	1	30
CT046	hctB	51504	52115	1	16	50921	>CT046_583	AGCAGATGCCATCTCCTATGCTTTGAAATATT	583	0.5483					0.469					1.25781					1.22946	4.43438					34.7625					9.1937					0	0	0	9.19	0	0	-21.3	1	29
CT046	hctB	51504	52115	1	16	50922	>CT046_582	GCAGATGCCATCTCCTATGCTTTGAAATATTG	582	0.4529					0.469					1.26625					1.24595	4.31563					34.8656					9.6486					0	0	0	9.65	0	0	-21.7	5	32
CT046	hctB	51504	52115	1	16	50923	>CT046_581	CAGATGCCATCTCCTATGCTTTGAAATATTGT	581	0.2896					0.469					1.21375					1.21568	4.19063					34.8219					9.9978					0	0	0	10	0	0	-8.1	4	32
CT046	hctB	51504	52115	1	16	50924	>CT046_580	AGATGCCATCTCCTATGCTTTGAAATATTGTA	580	0.1355					0.469					1.2025					1.19459	4.08125					34.9375					10.0167					0	0	0	10.02	0	0	-8.1	3	31
CT046	hctB	51504	52115	1	16	50925	>CT046_579	GATGCCATCTCCTATGCTTTGAAATATTGTAA	579	0.1439					0.469					1.18906					1.20189	4.14375					34.9375					9.9484					0	0	0	9.95	0	0	-8.1	2	30
CT046	hctB	51504	52115	1	16	50926	>CT046_578	ATGCCATCTCCTATGCTTTGAAATATTGTAAT	578	0.2863					0.438					1.18906					1.21027	4.09688					34.9375					9.821					0	0	0	9.82	0	0	-7.7	1	32
CT046	hctB	51504	52115	1	16	50927	>CT046_577	TGCCATCTCCTATGCTTTGAAATATTGTAATC	577	0.3832					0.406					1.22156					1.23838	4.05625					34.9125					9.7914					0	0	0	9.79	0	0	-14	1	28
CT046	hctB	51504	52115	1	16	50928	>CT046_576	GCCATCTCCTATGCTTTGAAATATTGTAATCC	576	0.5315					0.375					1.21469					1.25757	3.9375					35.0063					9.9917					0	0	0	9.99	0	0	-18.3	5	32
CT046	hctB	51504	52115	1	16	50929	>CT046_575	CCATCTCCTATGCTTTGAAATATTGTAATCCT	575	0.556					0.406					1.16219					1.25757	3.74063					34.9625					10.0115					0	0	0	10.01	0	0	-18.3	4	31
CT046	hctB	51504	52115	1	16	50930	>CT046_574	CATCTCCTATGCTTTGAAATATTGTAATCCTA	574	0.4372					0.406					1.15156					1.24703	3.74063					35.0906					9.966					0	0	0	9.97	0	0	-18.3	3	30
CT046	hctB	51504	52115	1	16	50931	>CT046_573	ATCTCCTATGCTTTGAAATATTGTAATCCTAC	573	0.2926					0.406					1.16375					1.22946	3.71875					35.1594					9.7942					0	0	0	9.79	0	0	-18.3	2	29
CT046	hctB	51504	52115	1	16	50932	>CT046_572	TCTCCTATGCTTTGAAATATTGTAATCCTACC	572	0.3543					0.375					1.19625					1.24919	3.7					35.1344					9.8021					0	0	0	9.8	0	0	-18.3	1	28
CT046	hctB	51504	52115	1	16	50933	>CT046_571	CTCCTATGCTTTGAAATATTGTAATCCTACCC	571	0.5471					0.375					1.21594					1.24703	3.83125					35.1656					9.9146					0	0	0	9.91	0	0	-19.6	1	28
CT046	hctB	51504	52115	1	16	50934	>CT046_570	TCCTATGCTTTGAAATATTGTAATCCTACCCG	570	0.7896					0.375					1.25094					1.23541	3.85					35.2938					9.9769					0	0	0	9.98	0	0	-8.7	5	32
CT046	hctB	51504	52115	1	16	50935	>CT046_569	CCTATGCTTTGAAATATTGTAATCCTACCCGC	569	1.2645					0.375					1.24844					1.22351	3.94063					35.1719					10.0035					0	0	0	10	0	0	-8.7	4	31
CT046	hctB	51504	52115	1	16	50936	>CT046_568	CTATGCTTTGAAATATTGTAATCCTACCCGCA	568	1.7888	1.77				0.375	0.38				1.21594	1.37				1.21297	3.9375	4.67				35.1969	35.03				9.8421	9.97				0	0	0	9.84	0	0	-8.7	3	30
CT046	hctB	51504	52115	1	16	50937	>CT046_567	TATGCTTTGAAATATTGTAATCCTACCCGCAT	567	2.2707	1.21				0.406	0.34				1.22531	1.36				1.22108	4.0375	4.64				35.225	35				9.5705	9.88				0	0	0	9.57	0	0	-8.7	2	29
CT046	hctB	51504	52115	1	16	50938	>CT046_566	ATGCTTTGAAATATTGTAATCCTACCCGCATC	566	2.7563	0.69				0.406	0.38				1.24969	1.35				1.24351	4.15938	4.57				35.0469	35.06				9.51	9.86				0	0	0	9.51	0	0	-8.7	1	28
CT046	hctB	51504	52115	1	16	50939	>CT046_565	TGCTTTGAAATATTGTAATCCTACCCGCATCA	565	3.1012	0.28				0.375	0.41				1.24969	1.33				1.25514	3.97188	4.61				35.0469	35.06				9.5303	9.99				0	0	0	9.53	0	0	-20.1	5	32
CT046	hctB	51504	52115	1	16	50940	>CT046_564	GCTTTGAAATATTGTAATCCTACCCGCATCAT	564	3.2786	0.27				0.344	0.38				1.23844	1.32				1.24541	3.8875	4.61				35.1625	34.99				9.5563	9.97				0	0	0	9.56	0	0	-6.8	4	32
CT046	hctB	51504	52115	1	16	50941	>CT046_563	CTTTGAAATATTGTAATCCTACCCGCATCATT	563	3.4283	0.39				0.344	0.41				1.21031	1.34				1.21135	3.82188	4.53				34.9406	35.15				9.4375	9.91				0	0	0	9.44	0	0	-6.8	3	31
CT046	hctB	51504	52115	1	16	50942	>CT046_562	TTTGAAATATTGTAATCCTACCCGCATCATTG	562	3.5983	0.49				0.344	0.41				1.21969	1.3				1.2173	3.82813	4.46				34.9688	35.02				9.0287	10.22				0	0	0	9.03	0	0	-6.8	2	30
CT046	hctB	51504	52115	1	16	50943	>CT046_561	TTGAAATATTGTAATCCTACCCGCATCATTGA	561	3.7471	0.54				0.375	0.41				1.2325	1.27				1.25135	4.00938	4.29				35.05	34.98				8.8817	9.76				0	0	0	8.88	0	0	-6.8	1	29
CT046	hctB	51504	52115	1	16	50944	>CT046_560	TGAAATATTGTAATCCTACCCGCATCATTGAC	560	3.8539	0.52				0.375	0.41				1.23687	1.26				1.25514	4.06875	4.28				35.0281	34.9				8.847	9.37				0	0	0	8.85	0	0	-17.7	1	28
CT046	hctB	51504	52115	1	16	50945	>CT046_559	GAAATATTGTAATCCTACCCGCATCATTGACT	559	3.803	0.54				0.344	0.44				1.22562	1.27				1.23405	3.9	4.45				35.1437	34.78				8.8094	9.27				0	0	0	8.81	0	0	-20.8	4	32
CT046	hctB	51504	52115	1	16	50946	>CT046_558	AAATATTGTAATCCTACCCGCATCATTGACTT	558	3.5836	0.55				0.344	0.44				1.21188	1.28				1.23324	3.90938	4.44				35.1375	34.79				8.7289	9.26				0	0	0	8.73	0	0	-20.8	3	31
CT046	hctB	51504	52115	1	16	50947	>CT046_557	AATATTGTAATCCTACCCGCATCATTGACTTT	557	3.325	0.5				0.344	0.41				1.22313	1.27				1.25351	4.09688	4.27				35.0219	34.91				8.6777	9.24				0	0	0	8.68	0	0	-12.8	5	32
CT046	hctB	51504	52115	1	16	50948	>CT046_556	ATATTGTAATCCTACCCGCATCATTGACTTTG	556	3.0708	0.47				0.375	0.41				1.2625	1.26				1.2573	4.30938	4.13				35.1281	34.9				8.6643	9.18				0	0	0	8.66	0	0	-12.8	4	31
CT046	hctB	51504	52115	1	16	50949	>CT046_555	TATTGTAATCCTACCCGCATCATTGACTTTGC	555	2.8409	0.49				0.406	0.44				1.27594	1.26				1.26514	4.29063	4.19				35.1281	34.9				8.6672	9.17				0	0	0	8.67	0	0	-12.8	3	30
CT046	hctB	51504	52115	1	16	50950	>CT046_554	ATTGTAATCCTACCCGCATCATTGACTTTGCT	554	2.6124	0.52				0.406	0.44				1.27594	1.24				1.28622	4.31875	4.28				35.1281	34.96				8.6681	9.16				0	0	0	8.67	0	0	-12.8	2	29
CT046	hctB	51504	52115	1	16	50951	>CT046_553	TTGTAATCCTACCCGCATCATTGACTTTGCTA	553	2.2915	0.56				0.406	0.47				1.29781	1.23				1.30595	4.46563	4.3				35.2313	34.94				8.6639	9.16				0	0	0	8.66	0	0	-12.8	1	28
CT046	hctB	51504	52115	1	16	50952	>CT046_552	TGTAATCCTACCCGCATCATTGACTTTGCTAC	552	1.9455	0.59				0.375	0.5				1.32125	1.23				1.31703	4.53125	4.34				35.1844	34.94				8.6698	9.14				0	0	0	8.67	0	0	-21.9	1	30
CT046	hctB	51504	52115	1	16	50953	>CT046_551	GTAATCCTACCCGCATCATTGACTTTGCTACC	551	1.6338	0.55				0.375	0.47				1.31438	1.26				1.33622	4.53125	4.43				35.2781	34.76				8.6719	9.19				0	0	0	8.67	0	0	-22	1	29
CT046	hctB	51504	52115	1	16	50954	>CT046_550	TAATCCTACCCGCATCATTGACTTTGCTACCT	550	1.3359	0.45				0.375	0.47				1.30156	1.27				1.34541	4.51875	4.32				35.1969	34.87				8.6637	9.65				0	0	0	8.66	0	0	-23.9	3	30
CT046	hctB	51504	52115	1	16	50955	>CT046_549	AATCCTACCCGCATCATTGACTTTGCTACCTT	549	1.0882	0.29				0.375	0.47				1.32594	1.21				1.37703	4.625	4.19				35.0187	34.82				8.6537	10				0	0	0	8.65	0	0	-18.3	5	32
CT046	hctB	51504	52115	1	16	50956	>CT046_548	ATCCTACCCGCATCATTGACTTTGCTACCTTG	548	1.0513	0.14				0.375	0.47				1.33969	1.2				1.38811	4.77188	4.08				35.025	34.94				8.6539	10.02				0	0	0	8.65	0	0	-18.3	4	31
CT046	hctB	51504	52115	1	16	50957	>CT046_547	TCCTACCCGCATCATTGACTTTGCTACCTTGA	547	1.1612	0.14				0.375	0.47				1.36156	1.19				1.40568	4.775	4.14				35.1281	34.94				8.7232	9.95				0	0	0	8.72	0	0	-18.3	3	30
CT046	hctB	51504	52115	1	16	50958	>CT046_546	CCTACCCGCATCATTGACTTTGCTACCTTGAC	546	1.186	0.29				0.344	0.44				1.38125	1.19				1.42784	4.80313	4.1				35.1594	34.94				8.9728	9.82				0	0	0	8.97	0	0	-18.3	2	29
CT046	hctB	51504	52115	1	16	50959	>CT046_545	CTACCCGCATCATTGACTTTGCTACCTTGACG	545	1.0716	0.38				0.375	0.41				1.38125	1.22				1.41135	4.82188	4.06				35.1594	34.91				9.0921	9.79				0	0	0	9.09	0	0	-18.3	1	28
CT046	hctB	51504	52115	1	16	50960	>CT046_544	TACCCGCATCATTGACTTTGCTACCTTGACGG	544	0.913	0.53				0.375	0.38				1.40031	1.21				1.39622	4.92188	3.94				35.1344	35.01				9.0979	9.99				0	0	0	9.1	0	0	-21.4	4	32
CT046	hctB	51504	52115	1	16	50961	>CT046_543	ACCCGCATCATTGACTTTGCTACCTTGACGGG	543	0.8295	0.56				0.375	0.41				1.42625	1.16				1.39973	5.00938	3.74				35.1531	34.96				9.153	10.01				0	0	0	9.15	0	0	-21.4	3	31
CT046	hctB	51504	52115	1	16	50962	>CT046_542	CCCGCATCATTGACTTTGCTACCTTGACGGGT	542	0.8925	0.44				0.344	0.41				1.42469	1.15				1.39838	5.02813	3.74				34.9562	35.09				9.4638	9.97				0	0	0	9.46	0	0	-21.4	2	30
CT046	hctB	51504	52115	1	16	50963	>CT046_541	CCGCATCATTGACTTTGCTACCTTGACGGGTG	541	1.0971	0.29				0.375	0.41				1.44063	1.16				1.39838	5.075	3.72				35.1094	35.16				9.8164	9.79				0	0	0	9.82	0	0	-21.4	1	29
CT046	hctB	51504	52115	1	16	50964	>CT046_540	CGCATCATTGACTTTGCTACCTTGACGGGTGC	540	1.3537	0.35				0.406	0.38				1.42156	1.2				1.38919	4.99688	3.7				35.1344	35.13				10.1059	9.8				0	0	0	10.11	0	0	-28.8	1	29
CT046	hctB	51504	52115	1	16	50965	>CT046_539	GCATCATTGACTTTGCTACCTTGACGGGTGCT	539	1.6661	0.55				0.406	0.38				1.375	1.22				1.36027	4.85	3.83				35.1594	35.17				10.1594	9.91				0	0	0	10.16	0	0	-25.5	4	32
CT046	hctB	51504	52115	1	16	50966	>CT046_538	CATCATTGACTTTGCTACCTTGACGGGTGCTA	538	1.8442	0.79				0.406	0.38				1.32656	1.25				1.33595	4.87188	3.85				35.0312	35.29				9.9634	9.98				0	0	0	9.96	0	0	-25.5	3	31
CT046	hctB	51504	52115	1	16	50967	>CT046_537	ATCATTGACTTTGCTACCTTGACGGGTGCTAT	537	1.8406	1.26				0.438	0.38				1.32656	1.25				1.3373	4.83125	3.94				35.0312	35.17				9.674	10				0	0	0	9.67	0	0	-8.9	5	32
CT046	hctB	51504	52115	1	16	50968	>CT046_536	TCATTGACTTTGCTACCTTGACGGGTGCTATG	536	1.8241	1.79	1.77			0.469	0.38	0.38			1.35906	1.22	1.37			1.34514	4.83438	3.94	4.67			35.0063	35.2	35.03			9.6889	9.84	9.97			0	0	0	9.69	0	0	-8.9	4	31
CT046	hctB	51504	52115	1	16	50969	>CT046_535	CATTGACTTTGCTACCTTGACGGGTGCTATGG	535	1.7274	2.27	1.21			0.469	0.41	0.34			1.35813	1.23	1.36			1.33324	4.78125	4.04	4.64			35.0812	35.22	35			9.7317	9.57	9.88			0	0	0	9.73	0	0	-8.9	3	30
CT046	hctB	51504	52115	1	16	50970	>CT046_534	ATTGACTTTGCTACCTTGACGGGTGCTATGGT	534	1.5879	2.76	0.69			0.438	0.41	0.38			1.34688	1.25	1.35			1.33541	4.675	4.16	4.57			35.1969	35.05	35.06			9.6931	9.51	9.86			0	0	0	9.69	0	0	-8.9	2	29
CT046	hctB	51504	52115	1	16	50971	>CT046_533	TTGACTTTGCTACCTTGACGGGTGCTATGGTT	533	1.5211	3.1	0.28			0.469	0.38	0.41			1.36719	1.25	1.33			1.34703	4.81563	3.97	4.61			35.1031	35.05	35.06			9.6754	9.53	9.99			0	0	0	9.68	0	0	-8.9	1	28
CT046	hctB	51504	52115	1	16	50972	>CT046_532	TGACTTTGCTACCTTGACGGGTGCTATGGTTG	532	1.4737	3.28	0.27			0.469	0.34	0.38			1.38	1.24	1.32			1.34703	4.82813	3.89	4.61			35.1844	35.16	34.99			9.7422	9.56	9.97			0	0	0	9.74	0	0	-14.1	1	30
CT046	hctB	51504	52115	1	16	50973	>CT046_531	GACTTTGCTACCTTGACGGGTGCTATGGTTGT	531	1.4196	3.43	0.39			0.5	0.34	0.41			1.36875	1.21	1.34			1.3373	4.65938	3.82	4.53			35.3	34.94	35.15			9.8396	9.44	9.91			0	0	0	9.84	0	0	-15.2	5	32
CT046	hctB	51504	52115	1	16	50974	>CT046_530	ACTTTGCTACCTTGACGGGTGCTATGGTTGTT	530	1.3326	3.6	0.49			0.531	0.34	0.41			1.355	1.22	1.3			1.31405	4.58438	3.83	4.46			35.2938	34.97	35.02			9.9019	9.03	10.22			0	0	0	9.9	0	0	-11.8	4	32
CT046	hctB	51504	52115	1	16	50975	>CT046_529	CTTTGCTACCTTGACGGGTGCTATGGTTGTTT	529	1.1926	3.75	0.54			0.531	0.38	0.41			1.35594	1.23	1.27			1.30676	4.50625	4.01	4.29			35.2188	35.05	34.98			9.913	8.88	9.76			0	0	0	9.91	0	0	-10.6	3	32
CT046	hctB	51504	52115	1	16	50976	>CT046_528	TTTGCTACCTTGACGGGTGCTATGGTTGTTTC	528	1.0503	3.85	0.52			0.531	0.38	0.41			1.35594	1.24	1.26			1.32324	4.50625	4.07	4.28			35.2188	35.03	34.9			9.8471	8.85	9.37			0	0	0	9.85	0	0	-10.6	2	31
CT046	hctB	51504	52115	1	16	50977	>CT046_527	TTGCTACCTTGACGGGTGCTATGGTTGTTTCT	527	0.9321	3.8	0.54			0.531	0.34	0.44			1.35594	1.23	1.27			1.33514	4.50625	3.9	4.45			35.2188	35.14	34.78			9.7965	8.81	9.27			0	0	0	9.8	0	0	-10.6	1	30
CT046	hctB	51504	52115	1	16	50978	>CT046_526	TGCTACCTTGACGGGTGCTATGGTTGTTTCTT	526	0.7866	3.58	0.55			0.563	0.34	0.44			1.35594	1.21	1.28			1.33892	4.46563	3.91	4.44			35.2188	35.14	34.79			9.8459	8.73	9.26			0	0	0	9.85	0	0	-19	4	32
CT046	hctB	51504	52115	1	16	50979	>CT046_525	GCTACCTTGACGGGTGCTATGGTTGTTTCTTT	525	0.6755	3.33	0.5			0.563	0.34	0.41			1.33156	1.22	1.27			1.34108	4.34688	4.1	4.27			35.3969	35.02	34.91			10.1388	8.68	9.24			0	0	0	10.14	0	0	-19	3	31
CT046	hctB	51504	52115	1	16	50980	>CT046_524	CTACCTTGACGGGTGCTATGGTTGTTTCTTTA	524	0.5716	3.07	0.47			0.531	0.38	0.41			1.29656	1.26	1.26			1.30703	4.28125	4.31	4.13			35.2687	35.13	34.9			10.0373	8.66	9.18			0	0	0	10.04	0	0	-19	2	30
CT046	hctB	51504	52115	1	16	50981	>CT046_523	TACCTTGACGGGTGCTATGGTTGTTTCTTTAG	523	0.4813	2.84	0.49			0.5	0.41	0.44			1.31563	1.28	1.26			1.29541	4.33125	4.29	4.19			35.2437	35.13	34.9			9.7355	8.67	9.17			0	0	0	9.74	0	0	-15.7	5	32
CT046	hctB	51504	52115	1	16	50982	>CT046_522	ACCTTGACGGGTGCTATGGTTGTTTCTTTAGG	522	0.6275	2.61	0.52			0.469	0.41	0.44			1.3425	1.28	1.24			1.31865	4.38438	4.32	4.28			35.1875	35.13	34.96			9.7662	8.67	9.16			0	0	0	9.77	0	0	-8.6	4	32
CT046	hctB	51504	52115	1	16	50983	>CT046_521	CCTTGACGGGTGCTATGGTTGTTTCTTTAGGA	521	0.867	2.29	0.56			0.469	0.41	0.47			1.33406	1.3	1.23			1.31135	4.31875	4.47	4.3			35.0844	35.23	34.94			10.0118	8.66	9.16			0	0	0	10.01	0	0	-8.6	3	31
CT046	hctB	51504	52115	1	16	50984	>CT046_520	CTTGACGGGTGCTATGGTTGTTTCTTTAGGAG	520	0.9628	1.95	0.59			0.5	0.38	0.5			1.32438	1.32	1.23			1.30081	4.24375	4.53	4.34			35.1375	35.18	34.94			10.0302	8.67	9.14			0	0	0	10.03	0	0	-8.6	2	30
CT046	hctB	51504	52115	1	16	50985	>CT046_519	TTGACGGGTGCTATGGTTGTTTCTTTAGGAGA	519	0.9256	1.63	0.55			0.5	0.38	0.47			1.32	1.31	1.26			1.30811	4.10313	4.53	4.43			35.1594	35.28	34.76			9.8394	8.67	9.19			0	0	0	9.84	0	0	-8.6	1	29
CT046	hctB	51504	52115	1	16	50986	>CT046_518	TGACGGGTGCTATGGTTGTTTCTTTAGGAGAA	518	0.8802	1.34	0.45			0.469	0.38	0.47			1.31094	1.3	1.27			1.31784	4.16563	4.52	4.32			35.1375	35.2	34.87			9.8257	8.66	9.65			0	0	0	9.83	0	0	-13.9	1	30
CT046	hctB	51504	52115	1	16	50987	>CT046_517	GACGGGTGCTATGGTTGTTTCTTTAGGAGAAT	517	0.8589	1.09	0.29			0.5	0.38	0.47			1.31344	1.33	1.21			1.32838	4.1	4.63	4.19			35.2594	35.02	34.82			9.8907	8.65	10			0	0	0	9.89	0	0	-18.4	4	32
CT046	hctB	51504	52115	1	16	50988	>CT046_516	ACGGGTGCTATGGTTGTTTCTTTAGGAGAATC	516	0.782	1.05	0.14			0.5	0.38	0.47			1.30406	1.34	1.2			1.35054	4.0625	4.77	4.08			35.2313	35.03	34.94			9.8795	8.65	10.02			0	0	0	9.88	0	0	-18.4	3	31
CT046	hctB	51504	52115	1	16	50989	>CT046_515	CGGGTGCTATGGTTGTTTCTTTAGGAGAATCT	515	0.6462	1.16	0.14			0.5	0.38	0.47			1.3025	1.36	1.19			1.34324	4.05625	4.78	4.14			35.0344	35.13	34.94			9.9224	8.72	9.95			0	0	0	9.92	0	0	-11.8	4	32
CT046	hctB	51504	52115	1	16	50990	>CT046_514	GGGTGCTATGGTTGTTTCTTTAGGAGAATCTG	514	0.4971	1.19	0.29			0.469	0.34	0.44			1.28188	1.38	1.19			1.32405	4.1125	4.8	4.1			35.0781	35.16	34.94			9.9391	8.97	9.82			0	0	0	9.94	0	0	-11.8	3	31
CT046	hctB	51504	52115	1	16	50991	>CT046_513	GGTGCTATGGTTGTTTCTTTAGGAGAATCTGT	513	0.3268	1.07	0.38			0.5	0.38	0.41			1.26969	1.38	1.22			1.32405	4.09375	4.82	4.06			35.0094	35.16	34.91			9.8593	9.09	9.79			0	0	0	9.86	0	0	-11.8	2	30
CT046	hctB	51504	52115	1	16	50992	>CT046_512	GTGCTATGGTTGTTTCTTTAGGAGAATCTGTG	512	0.1323	0.91	0.53			0.469	0.38	0.38			1.26969	1.4	1.21			1.31568	4.2375	4.92	3.94			35.0094	35.13	35.01			9.8042	9.1	9.99			0	0	0	9.8	0	0	-11.8	1	29
CT046	hctB	51504	52115	1	16	50993	>CT046_511	TGCTATGGTTGTTTCTTTAGGAGAATCTGTGG	511	0.0535	0.83	0.56			0.469	0.38	0.41			1.29625	1.43	1.16			1.29676	4.26875	5.01	3.74			35.0344	35.15	34.96			9.8207	9.15	10.01			0	0	0	9.82	0	0	-19	1	29
CT046	hctB	51504	52115	1	16	50994	>CT046_510	GCTATGGTTGTTTCTTTAGGAGAATCTGTGGC	510	0.0833	0.89	0.44			0.469	0.34	0.41			1.28937	1.42	1.15			1.28703	4.2125	5.03	3.74			35.1281	34.96	35.09			10.1333	9.46	9.97			0	0	0	10.13	0	0	-14.2	5	32
CT046	hctB	51504	52115	1	16	50995	>CT046_509	CTATGGTTGTTTCTTTAGGAGAATCTGTGGCT	509	0.1554	1.1	0.29			0.469	0.38	0.41			1.26125	1.44	1.16			1.25297	4.14688	5.08	3.72			34.9062	35.11	35.16			9.9825	9.82	9.79			0	0	0	9.98	0	0	-14.2	4	31
CT046	hctB	51504	52115	1	16	50996	>CT046_508	TATGGTTGTTTCTTTAGGAGAATCTGTGGCTG	508	0.2331	1.35	0.35			0.469	0.41	0.38			1.28031	1.42	1.2			1.24919	4.19688	5	3.7			34.8813	35.13	35.13			9.6408	10.11	9.8			0	0	0	9.64	0	0	-13.7	3	32
CT046	hctB	51504	52115	1	16	50997	>CT046_507	ATGGTTGTTTCTTTAGGAGAATCTGTGGCTGG	507	0.2626	1.67	0.55			0.469	0.41	0.38			1.30719	1.38	1.22			1.26054	4.275	4.85	3.83			34.825	35.16	35.17			9.6199	10.16	9.91			0	0	0	9.62	0	0	-13.7	2	31
CT046	hctB	51504	52115	1	16	50998	>CT046_506	TGGTTGTTTCTTTAGGAGAATCTGTGGCTGGA	506	0.3064	1.84	0.79			0.469	0.41	0.38			1.30719	1.33	1.25			1.26838	4.0875	4.87	3.85			34.825	35.03	35.29			9.7234	9.96	9.98			0	0	0	9.72	0	0	-13.7	1	30
CT046	hctB	51504	52115	1	16	50999	>CT046_505	GGTTGTTTCTTTAGGAGAATCTGTGGCTGGAT	505	0.3715	1.84	1.26			0.5	0.44	0.38			1.29594	1.33	1.25			1.26838	3.91875	4.83	3.94			34.9406	35.03	35.17			9.975	9.67	10			0	0	0	9.98	0	0	-14	3	32
CT046	hctB	51504	52115	1	16	51000	>CT046_504	GTTGTTTCTTTAGGAGAATCTGTGGCTGGATT	504	0.4377	1.82	1.79	1.77		0.469	0.47	0.38	0.38		1.2725	1.36	1.22	1.37		1.28216	3.75	4.83	3.94	4.67		34.9875	35.01	35.2	35.03		10.0583	9.69	9.84	9.97		0	0	0	10.06	0	0	-13.1	5	32
CT046	hctB	51504	52115	1	16	51001	>CT046_503	TTGTTTCTTTAGGAGAATCTGTGGCTGGATTT	503	0.5801	1.73	2.27	1.21		0.438	0.47	0.41	0.34		1.25969	1.36	1.23	1.36		1.28081	3.63438	4.78	4.04	4.64		34.9062	35.08	35.22	35		9.9452	9.73	9.57	9.88		0	0	0	9.95	0	0	-12.9	1	32
CT046	hctB	51504	52115	1	16	51002	>CT046_502	TGTTTCTTTAGGAGAATCTGTGGCTGGATTTT	502	0.8108	1.59	2.76	0.69		0.438	0.44	0.41	0.38		1.25969	1.35	1.25	1.35		1.28081	3.53125	4.68	4.16	4.57		34.9062	35.2	35.05	35.06		9.901	9.69	9.51	9.86		0	0	0	9.9	0	0	-13.1	3	30
CT046	hctB	51504	52115	1	16	51003	>CT046_501	GTTTCTTTAGGAGAATCTGTGGCTGGATTTTT	501	1.0885	1.52	3.1	0.28		0.469	0.47	0.38	0.41		1.24844	1.37	1.25	1.33		1.27108	3.47188	4.82	3.97	4.61		35.0219	35.1	35.05	35.06		9.8688	9.68	9.53	9.99		0	0	0	9.87	0	0	-13.1	2	29
CT046	hctB	51504	52115	1	16	51004	>CT046_500	TTTCTTTAGGAGAATCTGTGGCTGGATTTTTT	500	1.4158	1.47	3.28	0.27		0.438	0.47	0.34	0.38		1.24687	1.38	1.24	1.32		1.25216	3.54375	4.83	3.89	4.61		34.825	35.18	35.16	34.99		9.7481	9.74	9.56	9.97		0	0	0	9.75	0	0	-12.2	1	32
CT046	hctB	51504	52115	1	16	51005	>CT046_499	TTCTTTAGGAGAATCTGTGGCTGGATTTTTTG	499	1.7206	1.42	3.43	0.39		0.469	0.5	0.34	0.41		1.28625	1.37	1.21	1.34		1.24081	3.73125	4.66	3.82	4.53		34.9312	35.3	34.94	35.15		9.6675	9.84	9.44	9.91		0	0	0	9.67	0	0	-14.7	1	32
CT046	hctB	51504	52115	1	16	51006	>CT046_498	TCTTTAGGAGAATCTGTGGCTGGATTTTTTGC	498	1.976	1.33	3.6	0.49		0.438	0.53	0.34	0.41		1.2975	1.36	1.22	1.3		1.24081	3.74063	4.58	3.83	4.46		34.8156	35.29	34.97	35.02		9.6543	9.9	9.03	10.22		0	0	0	9.65	0	0	-15.8	3	31
CT046	hctB	51504	52115	1	16	51007	>CT046_497	CTTTAGGAGAATCTGTGGCTGGATTTTTTGCA	497	2.1907	1.19	3.75	0.54		0.438	0.53	0.38	0.41		1.28375	1.36	1.23	1.27		1.24	3.6375	4.51	4.01	4.29		34.8094	35.22	35.05	34.98		9.6497	9.91	8.88	9.76		0	0	0	9.65	0	0	-15.8	2	30
CT046	hctB	51504	52115	1	16	51008	>CT046_496	TTTAGGAGAATCTGTGGCTGGATTTTTTGCAA	496	2.3778	1.05	3.85	0.52		0.438	0.53	0.38	0.41		1.27937	1.36	1.24	1.26		1.26514	3.49688	4.51	4.07	4.28		34.8312	35.22	35.03	34.9		9.627	9.85	8.85	9.37		0	0	0	9.63	0	0	-15.8	1	29
CT046	hctB	51504	52115	1	16	51009	>CT046_495	TTAGGAGAATCTGTGGCTGGATTTTTTGCAAA	495	2.6026	0.93	3.8	0.54		0.438	0.53	0.34	0.44		1.27031	1.36	1.23	1.27		1.27703	3.58438	4.51	3.9	4.45		34.8094	35.22	35.14	34.78		9.6048	9.8	8.81	9.27		0	0	0	9.6	0	0	-12.3	1	32
CT046	hctB	51504	52115	1	16	51010	>CT046_494	TAGGAGAATCTGTGGCTGGATTTTTTGCAAAT	494	2.873	0.79	3.58	0.55		0.438	0.56	0.34	0.44		1.25719	1.36	1.21	1.28		1.28811	3.58438	4.47	3.91	4.44		34.8719	35.22	35.14	34.79		9.5993	9.85	8.73	9.26		0	0	0	9.6	0	0	-17.3	1	29
CT046	hctB	51504	52115	1	16	51011	>CT046_493	AGGAGAATCTGTGGCTGGATTTTTTGCAAATA	493	3.071	0.68	3.33	0.5		0.438	0.56	0.34	0.41		1.27031	1.33	1.22	1.27		1.32838	3.63125	4.35	4.1	4.27		34.8094	35.4	35.02	34.91		9.6538	10.14	8.68	9.24		0	0	0	9.65	0	0	-17.4	1	30
CT046	hctB	51504	52115	1	16	51012	>CT046_492	GGAGAATCTGTGGCTGGATTTTTTGCAAATAA	492	3.2439	0.57	3.07	0.47		0.438	0.53	0.38	0.41		1.27875	1.3	1.26	1.26		1.33568	3.63125	4.28	4.31	4.13		34.9125	35.27	35.13	34.9		9.8769	10.04	8.66	9.18		0	0	0	9.88	0	0	-20.6	1	29
CT046	hctB	51504	52115	1	16	51013	>CT046_491	GAGAATCTGTGGCTGGATTTTTTGCAAATAAC	491	3.3401	0.48	2.84	0.49		0.438	0.5	0.41	0.44		1.28875	1.32	1.28	1.26		1.32514	3.77188	4.33	4.29	4.19		34.9969	35.24	35.13	34.9		9.9861	9.74	8.67	9.17		0	0	0	9.99	0	0	-20.8	1	28
CT046	hctB	51504	52115	1	16	51014	>CT046_490	AGAATCTGTGGCTGGATTTTTTGCAAATAACG	490	3.3397	0.63	2.61	0.52		0.438	0.47	0.41	0.44		1.28875	1.34	1.28	1.24		1.32432	3.77188	4.38	4.32	4.28		34.9969	35.19	35.13	34.96		9.9589	9.77	8.67	9.16		0	0	0	9.96	0	0	-25.2	1	29
CT046	hctB	51504	52115	1	16	51015	>CT046_489	GAATCTGTGGCTGGATTTTTTGCAAATAACGA	489	3.4164	0.87	2.29	0.56		0.438	0.47	0.41	0.47		1.29719	1.33	1.3	1.23		1.32054	3.8375	4.32	4.47	4.3		35.1	35.08	35.23	34.94		9.9019	10.01	8.66	9.16		0	0	0	9.9	0	0	-15.4	5	32
CT046	hctB	51504	52115	1	16	51016	>CT046_488	AATCTGTGGCTGGATTTTTTGCAAATAACGAC	488	3.6162	0.96	1.95	0.59		0.406	0.5	0.38	0.5		1.31688	1.32	1.32	1.23		1.31838	3.9125	4.24	4.53	4.34		35.1313	35.14	35.18	34.94		9.8161	10.03	8.67	9.14		0	0	0	9.82	0	0	-15.4	4	31
CT046	hctB	51504	52115	1	16	51017	>CT046_487	ATCTGTGGCTGGATTTTTTGCAAATAACGACG	487	3.9508	0.93	1.63	0.55		0.375	0.5	0.38	0.47		1.32969	1.32	1.31	1.26		1.33865	4.09375	4.1	4.53	4.43		35.2125	35.16	35.28	34.76		9.7575	9.84	8.67	9.19		0	0	0	9.76	0	0	-15.4	3	30
CT046	hctB	51504	52115	1	16	51018	>CT046_486	TCTGTGGCTGGATTTTTTGCAAATAACGACGT	486	4.4202	0.88	1.34	0.45		0.375	0.47	0.38	0.47		1.35	1.31	1.3	1.27		1.38054	4.09063	4.17	4.52	4.32		35.1187	35.14	35.2	34.87		9.7678	9.83	8.66	9.65		0	0	0	9.77	0	0	-14.6	5	32
CT046	hctB	51504	52115	1	16	51019	>CT046_485	CTGTGGCTGGATTTTTTGCAAATAACGACGTG	485	4.9314	0.86	1.09	0.29		0.375	0.5	0.38	0.47		1.34906	1.31	1.33	1.21		1.37838	4.10313	4.1	4.63	4.19		35.1938	35.26	35.02	34.82		9.8486	9.89	8.65	10		0	0	0	9.85	0	0	-9.1	4	32
CT046	hctB	51504	52115	1	16	51020	>CT046_484	TGTGGCTGGATTTTTTGCAAATAACGACGTGT	484	5.2895	0.78	1.05	0.14		0.375	0.5	0.38	0.47		1.34469	1.3	1.34	1.2		1.37459	4.075	4.06	4.77	4.08		35.2156	35.23	35.03	34.94		9.911	9.88	8.65	10.02		0	0	0	9.91	0	0	-9.1	3	31
CT046	hctB	51504	52115	1	16	51021	>CT046_483	GTGGCTGGATTTTTTGCAAATAACGACGTGTT	483	5.4822	0.65	1.16	0.14		0.406	0.5	0.38	0.47		1.34469	1.3	1.36	1.19		1.36865	4.08125	4.06	4.78	4.14		35.2156	35.03	35.13	34.94		9.9464	9.92	8.72	9.95		0	0	0	9.95	0	0	-9.1	2	30
CT046	hctB	51504	52115	1	16	51022	>CT046_482	TGGCTGGATTTTTTGCAAATAACGACGTGTTG	482	5.6569	0.5	1.19	0.29		0.406	0.47	0.34	0.44		1.35531	1.28	1.38	1.19		1.36946	4.19063	4.11	4.8	4.1		35.0875	35.08	35.16	34.94		9.9308	9.94	8.97	9.82		0	0	0	9.93	0	0	-9.1	1	29
CT046	hctB	51504	52115	1	16	51023	>CT046_481	GGCTGGATTTTTTGCAAATAACGACGTGTTGG	481	5.9046	0.33	1.07	0.38		0.406	0.5	0.38	0.41		1.38344	1.27	1.38	1.22		1.36351	4.20938	4.09	4.82	4.06		35.3094	35.01	35.16	34.91		9.9144	9.86	9.09	9.79		0	0	0	9.91	0	0	-9.5	4	32
CT046	hctB	51504	52115	1	16	51024	>CT046_480	GCTGGATTTTTTGCAAATAACGACGTGTTGGC	480	6.2408	0.13	0.91	0.53		0.375	0.47	0.38	0.38		1.37125	1.27	1.4	1.21		1.35514	4	4.24	4.92	3.94		35.2406	35.01	35.13	35.01		9.9756	9.8	9.1	9.99		0	0	0	9.98	0	0	-9.5	3	31
CT046	hctB	51504	52115	1	16	51025	>CT046_479	CTGGATTTTTTGCAAATAACGACGTGTTGGCA	479	6.5541	0.05	0.83	0.56		0.375	0.47	0.38	0.41		1.33187	1.3	1.43	1.16		1.31324	3.92813	4.27	5.01	3.74		35.1344	35.03	35.15	34.96		10.0264	9.82	9.15	10.01		0	0	0	10.03	0	0	-9.5	2	30
CT046	hctB	51504	52115	1	16	51026	>CT046_478	TGGATTTTTTGCAAATAACGACGTGTTGGCAA	478	6.7291	0.08	0.89	0.44		0.375	0.47	0.34	0.41		1.33187	1.29	1.42	1.15		1.32135	3.9	4.21	5.03	3.74		35.1344	35.13	34.96	35.09		9.8321	10.13	9.46	9.97		0	0	0	9.83	0	0	-9.5	1	29
CT046	hctB	51504	52115	1	16	51027	>CT046_477	GGATTTTTTGCAAATAACGACGTGTTGGCAAG	477	6.8404	0.16	1.1	0.29		0.375	0.47	0.38	0.41		1.33438	1.26	1.44	1.16		1.31541	3.9	4.15	5.08	3.72		35.2563	34.91	35.11	35.16		9.7406	9.98	9.82	9.79		0	0	0	9.74	0	0	-16.6	4	32
CT046	hctB	51504	52115	1	16	51028	>CT046_476	GATTTTTTGCAAATAACGACGTGTTGGCAAGA	476	6.9293	0.23	1.35	0.35		0.406	0.47	0.41	0.38		1.31531	1.28	1.42	1.2		1.28378	3.88438	4.2	5	3.7		35.2812	34.88	35.13	35.13		9.5208	9.64	10.11	9.8		0	0	0	9.52	0	0	-16.6	3	31
CT046	hctB	51504	52115	1	16	51029	>CT046_475	ATTTTTTGCAAATAACGACGTGTTGGCAAGAG	475	6.9183	0.26	1.67	0.55		0.406	0.47	0.41	0.38		1.31531	1.31	1.38	1.22		1.27568	3.88438	4.28	4.85	3.83		35.2812	34.83	35.16	35.17		9.288	9.62	10.16	9.91		0	0	0	9.29	0	0	-16.6	2	30
CT046	hctB	51504	52115	1	16	51030	>CT046_474	TTTTTTGCAAATAACGACGTGTTGGCAAGAGA	474	6.9722	0.31	1.84	0.79		0.375	0.47	0.41	0.38		1.31531	1.31	1.33	1.25		1.31757	4.02813	4.09	4.87	3.85		35.2812	34.83	35.03	35.29		9.2629	9.72	9.96	9.98		0	0	0	9.26	0	0	-13.4	5	32
CT046	hctB	51504	52115	1	16	51031	>CT046_473	TTTTTGCAAATAACGACGTGTTGGCAAGAGAT	473	7.1904	0.37	1.84	1.26		0.406	0.5	0.44	0.38		1.32906	1.3	1.33	1.25		1.3273	4.13125	3.92	4.83	3.94		35.2875	34.94	35.03	35.17		9.2808	9.98	9.67	10		0	0	0	9.28	0	0	-8.4	4	32
CT046	hctB	51504	52115	1	16	51032	>CT046_472	TTTTGCAAATAACGACGTGTTGGCAAGAGATC	472	7.4539	0.44	1.82	1.79	1.77	0.406	0.47	0.47	0.38	0.38	1.33344	1.27	1.36	1.22	1.37	1.33108	4.2	3.75	4.83	3.94	4.67	35.2656	34.99	35.01	35.2	35.03	9.295	10.06	9.69	9.84	9.97	0	0	0	9.3	0	0	-8.4	3	31
CT046	hctB	51504	52115	1	16	51033	>CT046_471	TTTGCAAATAACGACGTGTTGGCAAGAGATCT	471	7.731	0.58	1.73	2.27	1.21	0.406	0.44	0.47	0.41	0.34	1.32031	1.26	1.36	1.23	1.36	1.34297	4.26875	3.63	4.78	4.04	4.64	35.3281	34.91	35.08	35.22	35	9.3066	9.95	9.73	9.57	9.88	0	0	0	9.31	0	0	-8.4	2	30
CT046	hctB	51504	52115	1	16	51034	>CT046_470	TTGCAAATAACGACGTGTTGGCAAGAGATCTA	470	8.0064	0.81	1.59	2.76	0.69	0.438	0.44	0.44	0.41	0.38	1.32469	1.26	1.35	1.25	1.35	1.34297	4.50313	3.53	4.68	4.16	4.57	35.3062	34.91	35.2	35.05	35.06	9.3327	9.9	9.69	9.51	9.86	0	0	0	9.33	0	0	-8.4	1	29
CT046	hctB	51504	52115	1	16	51035	>CT046_469	TGCAAATAACGACGTGTTGGCAAGAGATCTAG	469	8.2449	1.09	1.52	3.1	0.28	0.438	0.47	0.47	0.38	0.41	1.36406	1.25	1.37	1.25	1.33	1.34676	4.5875	3.47	4.82	3.97	4.61	35.4125	35.02	35.1	35.05	35.06	9.4321	9.87	9.68	9.53	9.99	0	0	0	9.43	0	0	-20.9	1	29
CT046	hctB	51504	52115	1	16	51036	>CT046_468	GCAAATAACGACGTGTTGGCAAGAGATCTAGC	468	8.419	1.42	1.47	3.28	0.27	0.406	0.44	0.47	0.34	0.38	1.36406	1.25	1.38	1.24	1.32	1.37108	4.53125	3.54	4.83	3.89	4.61	35.4125	34.82	35.18	35.16	34.99	9.607	9.75	9.74	9.56	9.97	0	0	0	9.61	0	0	-25.7	5	32
CT046	hctB	51504	52115	1	16	51037	>CT046_467	CAAATAACGACGTGTTGGCAAGAGATCTAGCA	467	8.5231	1.72	1.42	3.43	0.39	0.438	0.47	0.5	0.34	0.41	1.32906	1.29	1.37	1.21	1.34	1.34081	4.44688	3.73	4.66	3.82	4.53	35.2844	34.93	35.3	34.94	35.15	9.5957	9.67	9.84	9.44	9.91	0	0	0	9.6	0	0	-25.7	4	31
CT046	hctB	51504	52115	1	16	51038	>CT046_466	AAATAACGACGTGTTGGCAAGAGATCTAGCAG	466	8.5866	1.98	1.33	3.6	0.49	0.438	0.44	0.53	0.34	0.41	1.33156	1.3	1.36	1.22	1.3	1.33108	4.4375	3.74	4.58	3.83	4.46	35.4062	34.82	35.29	34.97	35.02	9.4059	9.65	9.9	9.03	10.22	0	0	0	9.41	0	0	-14.8	4	32
CT046	hctB	51504	52115	1	16	51039	>CT046_465	AATAACGACGTGTTGGCAAGAGATCTAGCAGA	465	8.6526	2.19	1.19	3.75	0.54	0.469	0.44	0.53	0.38	0.41	1.33156	1.28	1.36	1.23	1.27	1.34297	4.6	3.64	4.51	4.01	4.29	35.4062	34.81	35.22	35.05	34.98	9.3003	9.65	9.91	8.88	9.76	0	0	0	9.3	0	0	-14.8	3	31
CT046	hctB	51504	52115	1	16	51040	>CT046_464	ATAACGACGTGTTGGCAAGAGATCTAGCAGAA	464	8.6879	2.38	1.05	3.85	0.52	0.438	0.44	0.53	0.38	0.41	1.33594	1.28	1.36	1.24	1.26	1.3527	4.8125	3.5	4.51	4.07	4.28	35.3844	34.83	35.22	35.03	34.9	9.2626	9.63	9.85	8.85	9.37	0	0	0	9.26	0	0	-14.8	2	30
CT046	hctB	51504	52115	1	16	51041	>CT046_463	TAACGACGTGTTGGCAAGAGATCTAGCAGAAG	463	8.591	2.6	0.93	3.8	0.54	0.406	0.44	0.53	0.34	0.44	1.38437	1.27	1.36	1.23	1.27	1.3527	4.95937	3.58	4.51	3.9	4.45	35.5125	34.81	35.22	35.14	34.78	9.2408	9.6	9.8	8.81	9.27	0	0	0	9.24	0	0	-14.8	1	29
CT046	hctB	51504	52115	1	16	51042	>CT046_462	AACGACGTGTTGGCAAGAGATCTAGCAGAAGC	462	8.2846	2.87	0.79	3.58	0.55	0.406	0.44	0.56	0.34	0.44	1.40187	1.26	1.36	1.21	1.28	1.37595	5.05937	3.58	4.47	3.91	4.44	35.4281	34.87	35.22	35.14	34.79	9.2218	9.6	9.85	8.73	9.26	0	0	0	9.22	0	0	-22.2	3	31
CT046	hctB	51504	52115	1	16	51043	>CT046_461	ACGACGTGTTGGCAAGAGATCTAGCAGAAGCT	461	7.8046	3.07	0.68	3.33	0.5	0.406	0.44	0.56	0.34	0.41	1.40187	1.27	1.33	1.22	1.27	1.38568	5.0375	3.63	4.35	4.1	4.27	35.4281	34.81	35.4	35.02	34.91	9.2944	9.65	10.14	8.68	9.24	0	0	0	9.29	0	0	-22.1	4	32
CT046	hctB	51504	52115	1	16	51044	>CT046_460	CGACGTGTTGGCAAGAGATCTAGCAGAAGCTT	460	7.2334	3.24	0.57	3.07	0.47	0.406	0.44	0.53	0.38	0.41	1.40281	1.28	1.3	1.26	1.26	1.37838	5.0375	3.63	4.28	4.31	4.13	35.3531	34.91	35.27	35.13	34.9	9.6497	9.88	10.04	8.66	9.18	0	0	0	9.65	0	0	-19.5	5	32
CT046	hctB	51504	52115	1	16	51045	>CT046_459	GACGTGTTGGCAAGAGATCTAGCAGAAGCTTC	459	6.7207	3.34	0.48	2.84	0.49	0.375	0.44	0.5	0.41	0.44	1.38062	1.29	1.32	1.28	1.26	1.36135	4.9875	3.77	4.33	4.29	4.19	35.2	35	35.24	35.13	34.9	9.8505	9.99	9.74	8.67	9.17	0	0	0	9.85	0	0	-19.5	4	31
CT046	hctB	51504	52115	1	16	51046	>CT046_458	ACGTGTTGGCAAGAGATCTAGCAGAAGCTTCA	458	6.3817	3.34	0.63	2.61	0.52	0.375	0.44	0.47	0.41	0.44	1.35781	1.29	1.34	1.28	1.24	1.35324	4.98437	3.77	4.38	4.32	4.28	35.1719	35	35.19	35.13	34.96	9.8211	9.96	9.77	8.67	9.16	0	0	0	9.82	0	0	-19.5	3	30
CT046	hctB	51504	52115	1	16	51047	>CT046_457	CGTGTTGGCAAGAGATCTAGCAGAAGCTTCAT	457	6.1741	3.42	0.87	2.29	0.56	0.406	0.44	0.47	0.41	0.47	1.35875	1.3	1.33	1.3	1.23	1.35405	4.98438	3.84	4.32	4.47	4.3	35.0969	35.1	35.08	35.23	34.94	9.9887	9.9	10.01	8.66	9.16	0	0	0	9.99	0	0	-13.2	5	32
CT046	hctB	51504	52115	1	16	51048	>CT046_456	GTGTTGGCAAGAGATCTAGCAGAAGCTTCATC	456	5.9905	3.62	0.96	1.95	0.59	0.406	0.41	0.5	0.38	0.5	1.33656	1.32	1.32	1.32	1.23	1.33622	4.94687	3.91	4.24	4.53	4.34	34.9438	35.13	35.14	35.18	34.94	9.9453	9.82	10.03	8.67	9.14	0	0	0	9.95	0	0	-8.9	4	32
CT046	hctB	51504	52115	1	16	51049	>CT046_455	TGTTGGCAAGAGATCTAGCAGAAGCTTCATCA	455	5.8096	3.95	0.93	1.63	0.55	0.406	0.38	0.5	0.38	0.47	1.32812	1.33	1.32	1.31	1.26	1.34541	4.84688	4.09	4.1	4.53	4.43	34.8406	35.21	35.16	35.28	34.76	9.8417	9.76	9.84	8.67	9.19	0	0	0	9.84	0	0	-8.9	3	31
CT046	hctB	51504	52115	1	16	51050	>CT046_454	GTTGGCAAGAGATCTAGCAGAAGCTTCATCAG	454	5.631	4.42	0.88	1.34	0.45	0.438	0.38	0.47	0.38	0.47	1.33062	1.35	1.31	1.3	1.27	1.36459	4.85313	4.09	4.17	4.52	4.32	34.9625	35.12	35.14	35.2	34.87	9.8575	9.77	9.83	8.66	9.65	0	0	0	9.86	0	0	-8.9	2	30
CT046	hctB	51504	52115	1	16	51051	>CT046_453	TTGGCAAGAGATCTAGCAGAAGCTTCATCAGA	453	5.3998	4.93	0.86	1.09	0.29	0.469	0.38	0.5	0.38	0.47	1.32219	1.35	1.31	1.33	1.21	1.37378	4.84063	4.1	4.1	4.63	4.19	34.8594	35.19	35.26	35.02	34.82	9.7569	9.85	9.89	8.65	10	0	0	0	9.76	0	0	-8.9	1	29
CT046	hctB	51504	52115	1	16	51052	>CT046_452	TGGCAAGAGATCTAGCAGAAGCTTCATCAGAG	452	5.2063	5.29	0.78	1.05	0.14	0.469	0.38	0.5	0.38	0.47	1.33594	1.34	1.3	1.34	1.2	1.39405	4.90625	4.08	4.06	4.77	4.08	34.8656	35.22	35.23	35.03	34.94	9.7482	9.91	9.88	8.65	10.02	0	0	0	9.75	0	0	-9.7	1	32
CT046	hctB	51504	52115	1	16	51053	>CT046_451	GGCAAGAGATCTAGCAGAAGCTTCATCAGAGA	451	5.1067	5.48	0.65	1.16	0.14	0.469	0.41	0.5	0.38	0.47	1.3375	1.34	1.3	1.36	1.19	1.40459	4.90625	4.08	4.06	4.78	4.14	35.0625	35.22	35.03	35.13	34.94	9.8855	9.95	9.92	8.72	9.95	0	0	0	9.89	0	0	-22.9	4	31
CT046	hctB	51504	52115	1	16	51054	>CT046_450	GCAAGAGATCTAGCAGAAGCTTCATCAGAGAC	450	5.0108	5.66	0.5	1.19	0.29	0.438	0.41	0.47	0.34	0.44	1.3375	1.36	1.28	1.38	1.19	1.39622	4.74063	4.19	4.11	4.8	4.1	35.0625	35.09	35.08	35.16	34.94	9.9959	9.93	9.94	8.97	9.82	0	0	0	10	0	0	-22.9	3	30
CT046	hctB	51504	52115	1	16	51055	>CT046_449	CAAGAGATCTAGCAGAAGCTTCATCAGAGACC	449	4.8376	5.9	0.33	1.07	0.38	0.438	0.41	0.5	0.38	0.41	1.33156	1.38	1.27	1.38	1.22	1.36216	4.7	4.21	4.09	4.82	4.06	34.9937	35.31	35.01	35.16	34.91	10.0617	9.91	9.86	9.09	9.79	0	0	0	10.06	0	0	-22.9	2	29
CT046	hctB	51504	52115	1	16	51056	>CT046_448	AAGAGATCTAGCAGAAGCTTCATCAGAGACCG	448	4.5994	6.24	0.13	0.91	0.53	0.469	0.38	0.47	0.38	0.38	1.34375	1.37	1.27	1.4	1.21	1.35622	4.78438	4	4.24	4.92	3.94	35.0625	35.24	35.01	35.13	35.01	9.8309	9.98	9.8	9.1	9.99	0	0	0	9.83	0	0	-22.9	1	28
CT046	hctB	51504	52115	1	16	51057	>CT046_447	AGAGATCTAGCAGAAGCTTCATCAGAGACCGG	447	4.345	6.55	0.05	0.83	0.56	0.5	0.38	0.47	0.38	0.41	1.36719	1.33	1.3	1.43	1.16	1.39027	4.80938	3.93	4.27	5.01	3.74	35.0156	35.13	35.03	35.15	34.96	9.8249	10.03	9.82	9.15	10.01	0	0	0	9.82	0	0	-27.3	2	30
CT046	hctB	51504	52115	1	16	51058	>CT046_446	GAGATCTAGCAGAAGCTTCATCAGAGACCGGG	446	4.112	6.73	0.08	0.89	0.44	0.5	0.38	0.47	0.34	0.41	1.38625	1.33	1.29	1.42	1.15	1.39027	4.825	3.9	4.21	5.03	3.74	34.9906	35.13	35.13	34.96	35.09	9.8674	9.83	10.13	9.46	9.97	0	0	0	9.87	0	0	-27.3	1	29
CT046	hctB	51504	52115	1	16	51059	>CT046_445	AGATCTAGCAGAAGCTTCATCAGAGACCGGGG	445	3.8913	6.84	0.16	1.1	0.29	0.5	0.38	0.47	0.38	0.41	1.38625	1.33	1.26	1.44	1.16	1.39027	4.75	3.9	4.15	5.08	3.72	34.9906	35.26	34.91	35.11	35.16	9.8543	9.74	9.98	9.82	9.79	0	0	0	9.85	0	0	-27.9	3	30
CT046	hctB	51504	52115	1	16	51060	>CT046_444	GATCTAGCAGAAGCTTCATCAGAGACCGGGGA	444	3.719	6.93	0.23	1.35	0.35	0.531	0.41	0.47	0.41	0.38	1.38187	1.32	1.28	1.42	1.2	1.39027	4.80938	3.88	4.2	5	3.7	35.0125	35.28	34.88	35.13	35.13	9.8078	9.52	9.64	10.11	9.8	0	0	0	9.81	0	0	-26.2	5	32
CT046	hctB	51504	52115	1	16	51061	>CT046_443	ATCTAGCAGAAGCTTCATCAGAGACCGGGGAA	443	3.693	6.92	0.26	1.67	0.55	0.5	0.41	0.47	0.41	0.38	1.3725	1.32	1.31	1.38	1.22	1.36703	4.87813	3.88	4.28	4.85	3.83	34.9844	35.28	34.83	35.16	35.17	9.7346	9.29	9.62	10.16	9.91	0	0	0	9.73	0	0	-22.5	4	32
CT046	hctB	51504	52115	1	16	51062	>CT046_442	TCTAGCAGAAGCTTCATCAGAGACCGGGGAAG	442	3.7159	6.97	0.31	1.84	0.79	0.469	0.38	0.47	0.41	0.38	1.42094	1.32	1.31	1.33	1.25	1.36703	4.94688	4.03	4.09	4.87	3.85	35.1125	35.28	34.83	35.03	35.29	9.7215	9.26	9.72	9.96	9.98	0	0	0	9.72	0	0	-22.5	3	31
CT046	hctB	51504	52115	1	16	51063	>CT046_441	CTAGCAGAAGCTTCATCAGAGACCGGGGAAGC	441	3.6913	7.19	0.37	1.84	1.26	0.5	0.41	0.5	0.44	0.38	1.41156	1.33	1.3	1.33	1.25	1.36486	5.0125	4.13	3.92	4.83	3.94	35.0844	35.29	34.94	35.03	35.17	9.7342	9.28	9.98	9.67	10	0	0	0	9.73	0	0	-22.5	2	30
CT046	hctB	51504	52115	1	16	51064	>CT046_440	TAGCAGAAGCTTCATCAGAGACCGGGGAAGCT	440	3.6533	7.45	0.44	1.82	1.79	0.469	0.41	0.47	0.47	0.38	1.42094	1.33	1.27	1.36	1.22	1.38135	5.04688	4.2	3.75	4.83	3.94	35.1125	35.27	34.99	35.01	35.2	9.6838	9.3	10.06	9.69	9.84	0	0	0	9.68	0	0	-17.2	1	32
CT046	hctB	51504	52115	1	16	51065	>CT046_439	AGCAGAAGCTTCATCAGAGACCGGGGAAGCTC	439	3.5518	7.73	0.58	1.73	2.27	0.469	0.41	0.44	0.47	0.41	1.43844	1.32	1.26	1.36	1.23	1.40459	5.04688	4.27	3.63	4.78	4.04	35.0281	35.33	34.91	35.08	35.22	9.6693	9.31	9.95	9.73	9.57	0	0	0	9.67	0	0	-24.2	3	31
CT046	hctB	51504	52115	1	16	51066	>CT046_438	GCAGAAGCTTCATCAGAGACCGGGGAAGCTCT	438	3.3481	8.01	0.81	1.59	2.76	0.469	0.44	0.44	0.44	0.41	1.42094	1.32	1.26	1.35	1.25	1.40459	4.9	4.5	3.53	4.68	4.16	35.1125	35.31	34.91	35.2	35.05	9.9869	9.33	9.9	9.69	9.51	0	0	0	9.99	0	0	-24.2	2	30
CT046	hctB	51504	52115	1	16	51067	>CT046_437	CAGAAGCTTCATCAGAGACCGGGGAAGCTCTA	437	3.1454	8.24	1.09	1.52	3.1	0.469	0.44	0.47	0.47	0.38	1.3725	1.36	1.25	1.37	1.25	1.38243	4.92188	4.59	3.47	4.82	3.97	34.9844	35.41	35.02	35.1	35.05	10.1216	9.43	9.87	9.68	9.53	0	0	0	10.12	0	0	-24.2	1	29
CT046	hctB	51504	52115	1	16	51068	>CT046_436	AGAAGCTTCATCAGAGACCGGGGAAGCTCTAT	436	2.9921	8.42	1.42	1.47	3.28	0.469	0.41	0.44	0.47	0.34	1.3725	1.36	1.25	1.38	1.24	1.3727	4.95938	4.53	3.54	4.83	3.89	34.9844	35.41	34.82	35.18	35.16	9.9082	9.61	9.75	9.74	9.56	0	0	0	9.91	0	0	-27.1	3	32
CT046	hctB	51504	52115	1	16	51069	>CT046_435	GAAGCTTCATCAGAGACCGGGGAAGCTCTATG	435	2.8519	8.52	1.72	1.42	3.43	0.5	0.44	0.47	0.5	0.34	1.39156	1.33	1.29	1.37	1.21	1.36108	4.975	4.45	3.73	4.66	3.82	34.9594	35.28	34.93	35.3	34.94	9.8537	9.6	9.67	9.84	9.44	0	0	0	9.85	0	0	-24.6	5	32
CT046	hctB	51504	52115	1	16	51070	>CT046_434	AAGCTTCATCAGAGACCGGGGAAGCTCTATGG	434	2.7156	8.59	1.98	1.33	3.6	0.5	0.44	0.44	0.53	0.34	1.39156	1.33	1.3	1.36	1.22	1.35892	5.05	4.44	3.74	4.58	3.83	34.9594	35.41	34.82	35.29	34.97	9.77	9.41	9.65	9.9	9.03	0	0	0	9.77	0	0	-24.6	4	31
CT046	hctB	51504	52115	1	16	51071	>CT046_433	AGCTTCATCAGAGACCGGGGAAGCTCTATGGA	433	2.5849	8.65	2.19	1.19	3.75	0.5	0.47	0.44	0.53	0.38	1.39594	1.33	1.28	1.36	1.23	1.39297	4.99063	4.6	3.64	4.51	4.01	34.9375	35.41	34.81	35.22	35.05	9.7757	9.3	9.65	9.91	8.88	0	0	0	9.78	0	0	-16.2	4	32
CT046	hctB	51504	52115	1	16	51072	>CT046_432	GCTTCATCAGAGACCGGGGAAGCTCTATGGAG	432	2.4584	8.69	2.38	1.05	3.85	0.5	0.44	0.44	0.53	0.38	1.40531	1.34	1.28	1.36	1.24	1.40946	4.85	4.81	3.5	4.51	4.07	34.9656	35.38	34.83	35.22	35.03	10.0447	9.26	9.63	9.85	8.85	0	0	0	10.04	0	0	-16.2	3	31
CT046	hctB	51504	52115	1	16	51073	>CT046_431	CTTCATCAGAGACCGGGGAAGCTCTATGGAGA	431	2.2986	8.59	2.6	0.93	3.8	0.531	0.41	0.44	0.53	0.34	1.36594	1.38	1.27	1.36	1.23	1.37919	4.6375	4.96	3.58	4.51	3.9	34.8594	35.51	34.81	35.22	35.14	10.0817	9.24	9.6	9.8	8.81	0	0	0	10.08	0	0	-16.2	2	30
CT046	hctB	51504	52115	1	16	51074	>CT046_430	TTCATCAGAGACCGGGGAAGCTCTATGGAGAA	430	2.1215	8.28	2.87	0.79	3.58	0.563	0.41	0.44	0.56	0.34	1.3525	1.4	1.26	1.36	1.21	1.37541	4.68438	5.06	3.58	4.47	3.91	34.8594	35.43	34.87	35.22	35.14	9.8222	9.22	9.6	9.85	8.73	0	0	0	9.82	0	0	-16.2	1	29
CT046	hctB	51504	52115	1	16	51075	>CT046_429	TCATCAGAGACCGGGGAAGCTCTATGGAGAAT	429	1.9528	7.8	3.07	0.68	3.33	0.531	0.41	0.44	0.56	0.34	1.36375	1.4	1.27	1.33	1.22	1.37541	4.77813	5.04	3.63	4.35	4.1	34.7437	35.43	34.81	35.4	35.02	9.8519	9.29	9.65	10.14	8.68	0	0	0	9.85	0	0	-20.8	1	32
CT046	hctB	51504	52115	1	16	51076	>CT046_428	CATCAGAGACCGGGGAAGCTCTATGGAGAATG	428	1.8015	7.23	3.24	0.57	3.07	0.531	0.41	0.44	0.53	0.38	1.38938	1.4	1.28	1.3	1.26	1.37324	4.92188	5.04	3.63	4.28	4.31	34.8438	35.35	34.91	35.27	35.13	9.9089	9.65	9.88	10.04	8.66	0	0	0	9.91	0	0	-22.2	3	31
CT046	hctB	51504	52115	1	16	51077	>CT046_427	ATCAGAGACCGGGGAAGCTCTATGGAGAATGC	427	1.6654	6.72	3.34	0.48	2.84	0.531	0.38	0.44	0.5	0.41	1.40156	1.38	1.29	1.32	1.28	1.38378	4.88125	4.99	3.77	4.33	4.29	34.9125	35.2	35	35.24	35.13	9.8583	9.85	9.99	9.74	8.67	0	0	0	9.86	0	0	-22.2	2	30
CT046	hctB	51504	52115	1	16	51078	>CT046_426	TCAGAGACCGGGGAAGCTCTATGGAGAATGCC	426	1.5241	6.38	3.34	0.63	2.61	0.563	0.38	0.44	0.47	0.41	1.415	1.36	1.29	1.34	1.28	1.4027	4.87813	4.98	3.77	4.38	4.32	34.9125	35.17	35	35.19	35.13	9.8518	9.82	9.96	9.77	8.67	0	0	0	9.85	0	0	-22.2	1	29
CT046	hctB	51504	52115	1	16	51079	>CT046_425	CAGAGACCGGGGAAGCTCTATGGAGAATGCCT	425	1.3448	6.17	3.42	0.87	2.29	0.563	0.41	0.44	0.47	0.41	1.40125	1.36	1.3	1.33	1.3	1.37946	4.70938	4.98	3.84	4.32	4.47	34.9062	35.1	35.1	35.08	35.23	9.9576	9.99	9.9	10.01	8.66	0	0	0	9.96	0	0	-24.2	1	28
CT046	hctB	51504	52115	1	16	51080	>CT046_424	AGAGACCGGGGAAGCTCTATGGAGAATGCCTT	424	1.1297	5.99	3.62	0.96	1.95	0.563	0.41	0.41	0.5	0.38	1.39	1.34	1.32	1.32	1.32	1.37351	4.68125	4.95	3.91	4.24	4.53	35.0219	34.94	35.13	35.14	35.18	10.0038	9.95	9.82	10.03	8.67	0	0	0	10	0	0	-22.9	3	32
CT046	hctB	51504	52115	1	16	51081	>CT046_423	GAGACCGGGGAAGCTCTATGGAGAATGCCTTT	423	0.9036	5.81	3.95	0.93	1.63	0.563	0.41	0.38	0.5	0.38	1.39688	1.33	1.33	1.32	1.31	1.38162	4.74688	4.85	4.09	4.1	4.53	34.9281	34.84	35.21	35.16	35.28	9.9865	9.84	9.76	9.84	8.67	0	0	0	9.99	0	0	-22.9	2	31
CT046	hctB	51504	52115	1	16	51082	>CT046_422	AGACCGGGGAAGCTCTATGGAGAATGCCTTTG	422	0.6908	5.63	4.42	0.88	1.34	0.563	0.44	0.38	0.47	0.38	1.40656	1.33	1.35	1.31	1.3	1.37351	4.74688	4.85	4.09	4.17	4.52	34.875	34.96	35.12	35.14	35.2	9.9608	9.86	9.77	9.83	8.66	0	0	0	9.96	0	0	-22.9	1	30
CT046	hctB	51504	52115	1	16	51083	>CT046_421	GACCGGGGAAGCTCTATGGAGAATGCCTTTGG	421	0.5809	5.4	4.93	0.86	1.09	0.531	0.47	0.38	0.5	0.38	1.415	1.32	1.35	1.31	1.33	1.38162	4.75938	4.84	4.1	4.1	4.63	34.9781	34.86	35.19	35.26	35.02	9.9145	9.76	9.85	9.89	8.65	0	0	0	9.91	0	0	-26	1	29
CT046	hctB	51504	52115	1	16	51084	>CT046_420	ACCGGGGAAGCTCTATGGAGAATGCCTTTGGT	420	0.6406	5.21	5.29	0.78	1.05	0.531	0.47	0.38	0.5	0.38	1.38813	1.34	1.34	1.3	1.34	1.36973	4.65938	4.91	4.08	4.06	4.77	35.0344	34.87	35.22	35.23	35.03	9.8889	9.75	9.91	9.88	8.65	0	0	0	9.89	0	0	-17.9	4	32
CT046	hctB	51504	52115	1	16	51085	>CT046_419	CCGGGGAAGCTCTATGGAGAATGCCTTTGGTA	419	0.7846	5.11	5.48	0.65	1.16	0.563	0.47	0.41	0.5	0.38	1.37969	1.34	1.34	1.3	1.36	1.35865	4.59375	4.91	4.08	4.06	4.78	34.9312	35.06	35.22	35.03	35.13	9.8715	9.89	9.95	9.92	8.72	0	0	0	9.87	0	0	-17.9	3	31
CT046	hctB	51504	52115	1	16	51086	>CT046_418	CGGGGAAGCTCTATGGAGAATGCCTTTGGTAG	418	0.902	5.01	5.66	0.5	1.19	0.531	0.44	0.41	0.47	0.34	1.37	1.34	1.36	1.28	1.38	1.33054	4.61563	4.74	4.19	4.11	4.8	34.9844	35.06	35.09	35.08	35.16	9.9551	10	9.93	9.94	8.97	0	0	0	9.96	0	0	-17.9	2	30
CT046	hctB	51504	52115	1	16	51087	>CT046_417	GGGGAAGCTCTATGGAGAATGCCTTTGGTAGA	417	1.0567	4.84	5.9	0.33	1.07	0.563	0.44	0.41	0.5	0.38	1.34094	1.33	1.38	1.27	1.38	1.29027	4.57188	4.7	4.21	4.09	4.82	34.925	34.99	35.31	35.01	35.16	9.9129	10.06	9.91	9.86	9.09	0	0	0	9.91	0	0	-17.9	1	29
CT046	hctB	51504	52115	1	16	51088	>CT046_416	GGGAAGCTCTATGGAGAATGCCTTTGGTAGAG	416	1.208	4.6	6.24	0.13	0.91	0.563	0.47	0.38	0.47	0.38	1.33125	1.34	1.37	1.27	1.4	1.26216	4.47813	4.78	4	4.24	4.92	34.9781	35.06	35.24	35.01	35.13	9.8409	9.83	9.98	9.8	9.1	0	0	0	9.84	0	0	-19.9	1	28
CT046	hctB	51504	52115	1	16	51089	>CT046_415	GGAAGCTCTATGGAGAATGCCTTTGGTAGAGA	415	1.376	4.35	6.55	0.05	0.83	0.531	0.5	0.38	0.47	0.38	1.30781	1.37	1.33	1.3	1.43	1.25162	4.29063	4.81	3.93	4.27	5.01	35.025	35.02	35.13	35.03	35.15	9.9546	9.82	10.03	9.82	9.15	0	0	0	9.95	0	0	-22.2	3	32
CT046	hctB	51504	52115	1	16	51090	>CT046_414	GAAGCTCTATGGAGAATGCCTTTGGTAGAGAA	414	1.5451	4.11	6.73	0.08	0.89	0.5	0.5	0.38	0.47	0.34	1.28438	1.39	1.33	1.29	1.42	1.24324	4.19375	4.83	3.9	4.21	5.03	35.0719	34.99	35.13	35.13	34.96	9.8722	9.87	9.83	10.13	9.46	0	0	0	9.87	0	0	-22.2	2	31
CT046	hctB	51504	52115	1	16	51091	>CT046_413	AAGCTCTATGGAGAATGCCTTTGGTAGAGAAA	413	1.6884	3.89	6.84	0.16	1.1	0.531	0.5	0.38	0.47	0.38	1.26156	1.39	1.33	1.26	1.44	1.24243	4.1875	4.75	3.9	4.15	5.08	35.0438	34.99	35.26	34.91	35.11	9.7118	9.85	9.74	9.98	9.82	0	0	0	9.71	0	0	-22.2	1	30
CT046	hctB	51504	52115	1	16	51092	>CT046_412	AGCTCTATGGAGAATGCCTTTGGTAGAGAAAT	412	1.9063	3.72	6.93	0.23	1.35	0.563	0.53	0.41	0.47	0.41	1.24844	1.38	1.32	1.28	1.42	1.2627	4.1125	4.81	3.88	4.2	5	35.1063	35.01	35.28	34.88	35.13	9.7298	9.81	9.52	9.64	10.11	0	0	0	9.73	0	0	-22.4	4	32
CT046	hctB	51504	52115	1	16	51093	>CT046_411	GCTCTATGGAGAATGCCTTTGGTAGAGAAATA	411	2.1454	3.69	6.92	0.26	1.67	0.563	0.5	0.41	0.47	0.41	1.235	1.37	1.32	1.31	1.38	1.26865	4.0875	4.88	3.88	4.28	4.85	35.1063	34.98	35.28	34.83	35.16	10.052	9.73	9.29	9.62	10.16	0	0	0	10.05	0	0	-22.1	4	32
CT046	hctB	51504	52115	1	16	51094	>CT046_410	CTCTATGGAGAATGCCTTTGGTAGAGAAATAT	410	2.3385	3.72	6.97	0.31	1.84	0.563	0.47	0.38	0.47	0.41	1.20687	1.42	1.32	1.31	1.33	1.23838	4.02188	4.95	4.03	4.09	4.87	34.8844	35.11	35.28	34.83	35.03	10.0578	9.72	9.26	9.72	9.96	0	0	0	10.06	0	0	-17.4	5	32
CT046	hctB	51504	52115	1	16	51095	>CT046_409	TCTATGGAGAATGCCTTTGGTAGAGAAATATG	409	2.5384	3.69	7.19	0.37	1.84	0.563	0.5	0.41	0.5	0.44	1.21625	1.41	1.33	1.3	1.33	1.25486	4.02188	5.01	4.13	3.92	4.83	34.9125	35.08	35.29	34.94	35.03	9.8098	9.73	9.28	9.98	9.67	0	0	0	9.81	0	0	-12.5	5	32
CT046	hctB	51504	52115	1	16	51096	>CT046_408	CTATGGAGAATGCCTTTGGTAGAGAAATATGA	408	2.729	3.65	7.45	0.44	1.82	0.531	0.47	0.41	0.47	0.47	1.21531	1.42	1.33	1.27	1.36	1.27703	4.0875	5.05	4.2	3.75	4.83	34.9875	35.11	35.27	34.99	35.01	9.7348	9.68	9.3	10.06	9.69	0	0	0	9.73	0	0	-12.5	4	31
CT046	hctB	51504	52115	1	16	51097	>CT046_407	TATGGAGAATGCCTTTGGTAGAGAAATATGAC	407	2.9317	3.55	7.73	0.58	1.73	0.563	0.47	0.41	0.44	0.47	1.23438	1.44	1.32	1.26	1.36	1.28297	4.1875	5.05	4.27	3.63	4.78	34.9625	35.03	35.33	34.91	35.08	9.6313	9.67	9.31	9.95	9.73	0	0	0	9.63	0	0	-7.6	3	32
CT046	hctB	51504	52115	1	16	51098	>CT046_406	ATGGAGAATGCCTTTGGTAGAGAAATATGACC	406	3.2343	3.35	8.01	0.81	1.59	0.563	0.47	0.44	0.44	0.44	1.25875	1.42	1.32	1.26	1.35	1.30541	4.23125	4.9	4.5	3.53	4.68	34.7844	35.11	35.31	34.91	35.2	9.601	9.99	9.33	9.9	9.69	0	0	0	9.6	0	0	-7.6	2	31
CT046	hctB	51504	52115	1	16	51099	>CT046_405	TGGAGAATGCCTTTGGTAGAGAAATATGACCA	405	3.5935	3.15	8.24	1.09	1.52	0.563	0.47	0.44	0.47	0.47	1.27219	1.37	1.36	1.25	1.37	1.31703	4.19063	4.92	4.59	3.47	4.82	34.7844	34.98	35.41	35.02	35.1	9.6757	10.12	9.43	9.87	9.68	0	0	0	9.68	0	0	-7.6	1	30
CT046	hctB	51504	52115	1	16	51100	>CT046_404	GGAGAATGCCTTTGGTAGAGAAATATGACCAG	404	3.9151	2.99	8.42	1.42	1.47	0.531	0.47	0.41	0.44	0.47	1.28438	1.37	1.36	1.25	1.38	1.3073	4.33438	4.96	4.53	3.54	4.83	34.8531	34.98	35.41	34.82	35.18	9.9029	9.91	9.61	9.75	9.74	0	0	0	9.9	0	0	-17.3	1	29
CT046	hctB	51504	52115	1	16	51101	>CT046_403	GAGAATGCCTTTGGTAGAGAAATATGACCAGG	403	4.2338	2.85	8.52	1.72	1.42	0.563	0.5	0.44	0.47	0.5	1.30031	1.39	1.33	1.29	1.37	1.29892	4.40313	4.98	4.45	3.73	4.66	35.0063	34.96	35.28	34.93	35.3	9.9775	9.85	9.6	9.67	9.84	0	0	0	9.98	0	0	-17.5	1	28
CT046	hctB	51504	52115	1	16	51102	>CT046_402	AGAATGCCTTTGGTAGAGAAATATGACCAGGC	402	4.521	2.72	8.59	1.98	1.33	0.531	0.5	0.44	0.44	0.53	1.29781	1.39	1.33	1.3	1.36	1.29676	4.4375	5.05	4.44	3.74	4.58	34.8844	34.96	35.41	34.82	35.29	9.9256	9.77	9.41	9.65	9.9	0	0	0	9.93	0	0	-20.9	4	31
CT046	hctB	51504	52115	1	16	51103	>CT046_401	GAATGCCTTTGGTAGAGAAATATGACCAGGCA	401	4.7176	2.58	8.65	2.19	1.19	0.531	0.5	0.47	0.44	0.53	1.30625	1.4	1.33	1.28	1.36	1.28514	4.51563	4.99	4.6	3.64	4.51	34.9875	34.94	35.41	34.81	35.22	9.8653	9.78	9.3	9.65	9.91	0	0	0	9.87	0	0	-19.1	3	32
CT046	hctB	51504	52115	1	16	51104	>CT046_400	AATGCCTTTGGTAGAGAAATATGACCAGGCAC	400	4.901	2.46	8.69	2.38	1.05	0.5	0.5	0.44	0.44	0.53	1.29688	1.41	1.34	1.28	1.36	1.27324	4.58438	4.85	4.81	3.5	4.51	34.9594	34.97	35.38	34.83	35.22	9.7637	10.04	9.26	9.63	9.85	0	0	0	9.76	0	0	-19.1	2	31
CT046	hctB	51504	52115	1	16	51105	>CT046_399	ATGCCTTTGGTAGAGAAATATGACCAGGCACT	399	5.1286	2.3	8.59	2.6	0.93	0.469	0.53	0.41	0.44	0.53	1.29688	1.37	1.38	1.27	1.36	1.28514	4.65625	4.64	4.96	3.58	4.51	34.9594	34.86	35.51	34.81	35.22	9.6816	10.08	9.24	9.6	9.8	0	0	0	9.68	0	0	-15.9	1	32
CT046	hctB	51504	52115	1	16	51106	>CT046_398	TGCCTTTGGTAGAGAAATATGACCAGGCACTT	398	5.4048	2.12	8.28	2.87	0.79	0.438	0.56	0.41	0.44	0.56	1.31969	1.35	1.4	1.26	1.36	1.3027	4.61563	4.68	5.06	3.58	4.47	34.9875	34.86	35.43	34.87	35.22	9.7028	9.82	9.22	9.6	9.85	0	0	0	9.7	0	0	-19.1	1	29
CT046	hctB	51504	52115	1	16	51107	>CT046_397	GCCTTTGGTAGAGAAATATGACCAGGCACTTC	397	5.6877	1.95	7.8	3.07	0.68	0.406	0.53	0.41	0.44	0.56	1.31969	1.36	1.4	1.27	1.33	1.29676	4.6375	4.78	5.04	3.63	4.35	34.9875	34.74	35.43	34.81	35.4	10.0346	9.85	9.29	9.65	10.14	0	0	0	10.03	0	0	-13.2	5	32
CT046	hctB	51504	52115	1	16	51108	>CT046_396	CCTTTGGTAGAGAAATATGACCAGGCACTTCA	396	5.9441	1.8	7.23	3.24	0.57	0.406	0.53	0.41	0.44	0.53	1.27125	1.39	1.4	1.28	1.3	1.27459	4.34688	4.92	5.04	3.63	4.28	34.8594	34.84	35.35	34.91	35.27	10.1449	9.91	9.65	9.88	10.04	0	0	0	10.14	0	0	-13.2	4	31
CT046	hctB	51504	52115	1	16	51109	>CT046_395	CTTTGGTAGAGAAATATGACCAGGCACTTCAT	395	6.1828	1.67	6.72	3.34	0.48	0.406	0.53	0.38	0.44	0.5	1.24781	1.4	1.38	1.29	1.32	1.24649	4.27187	4.88	4.99	3.77	4.33	34.9062	34.91	35.2	35	35.24	10.0011	9.86	9.85	9.99	9.74	0	0	0	10	0	0	-13	3	32
CT046	hctB	51504	52115	1	16	51110	>CT046_394	TTTGGTAGAGAAATATGACCAGGCACTTCATT	394	6.3594	1.52	6.38	3.34	0.63	0.406	0.56	0.38	0.44	0.47	1.25719	1.42	1.36	1.29	1.34	1.23135	4.27813	4.88	4.98	3.77	4.38	34.9344	34.91	35.17	35	35.19	9.8379	9.85	9.82	9.96	9.77	0	0	0	9.84	0	0	-10.9	3	32
CT046	hctB	51504	52115	1	16	51111	>CT046_393	TTGGTAGAGAAATATGACCAGGCACTTCATTC	393	6.312	1.34	6.17	3.42	0.87	0.375	0.56	0.41	0.44	0.47	1.26844	1.4	1.36	1.3	1.33	1.22351	4.40938	4.71	4.98	3.84	4.32	34.8188	34.91	35.1	35.1	35.08	9.8122	9.96	9.99	9.9	10.01	0	0	0	9.81	0	0	-10.9	2	31
CT046	hctB	51504	52115	1	16	51112	>CT046_392	TGGTAGAGAAATATGACCAGGCACTTCATTCA	392	6.0962	1.13	5.99	3.62	0.96	0.406	0.56	0.41	0.41	0.5	1.27281	1.39	1.34	1.32	1.32	1.22351	4.40938	4.68	4.95	3.91	4.24	34.7969	35.02	34.94	35.13	35.14	9.8704	10	9.95	9.82	10.03	0	0	0	9.87	0	0	-10.9	1	30
CT046	hctB	51504	52115	1	16	51113	>CT046_391	GGTAGAGAAATATGACCAGGCACTTCATTCAG	391	5.882	0.9	5.81	3.95	0.93	0.406	0.56	0.41	0.38	0.5	1.27531	1.4	1.33	1.33	1.32	1.22351	4.40625	4.75	4.85	4.09	4.1	34.9188	34.93	34.84	35.21	35.16	9.9133	9.99	9.84	9.76	9.84	0	0	0	9.91	0	0	-18.3	3	31
CT046	hctB	51504	52115	1	16	51114	>CT046_390	GTAGAGAAATATGACCAGGCACTTCATTCAGA	390	5.659	0.69	5.63	4.42	0.88	0.406	0.56	0.44	0.38	0.47	1.24281	1.41	1.33	1.35	1.31	1.2373	4.325	4.75	4.85	4.09	4.17	34.9438	34.88	34.96	35.12	35.14	9.797	9.96	9.86	9.77	9.83	0	0	0	9.8	0	0	-18.3	2	30
CT046	hctB	51504	52115	1	16	51115	>CT046_389	TAGAGAAATATGACCAGGCACTTCATTCAGAT	389	5.4128	0.58	5.4	4.93	0.86	0.438	0.53	0.47	0.38	0.5	1.21687	1.42	1.32	1.35	1.31	1.23595	4.29688	4.76	4.84	4.1	4.1	34.925	34.98	34.86	35.19	35.26	9.5421	9.91	9.76	9.85	9.89	0	0	0	9.54	0	0	-13.4	1	32
CT046	hctB	51504	52115	1	16	51116	>CT046_388	AGAGAAATATGACCAGGCACTTCATTCAGATA	388	5.2138	0.64	5.21	5.29	0.78	0.469	0.53	0.47	0.38	0.5	1.22094	1.39	1.34	1.34	1.3	1.25108	4.25	4.66	4.91	4.08	4.06	34.8406	35.03	34.87	35.22	35.23	9.4595	9.89	9.75	9.91	9.88	0	0	0	9.46	0	0	-21.3	3	31
CT046	hctB	51504	52115	1	16	51117	>CT046_387	GAGAAATATGACCAGGCACTTCATTCAGATAT	387	5.0766	0.78	5.11	5.48	0.65	0.469	0.56	0.47	0.41	0.5	1.21656	1.38	1.34	1.34	1.3	1.25919	4.25	4.59	4.91	4.08	4.06	34.8625	34.93	35.06	35.22	35.03	9.4219	9.87	9.89	9.95	9.92	0	0	0	9.42	0	0	-21.3	2	30
CT046	hctB	51504	52115	1	16	51118	>CT046_386	AGAAATATGACCAGGCACTTCATTCAGATATT	386	4.964	0.9	5.01	5.66	0.5	0.438	0.53	0.44	0.41	0.47	1.21406	1.37	1.34	1.36	1.28	1.23946	4.26875	4.62	4.74	4.19	4.11	34.7406	34.98	35.06	35.09	35.08	9.3456	9.96	10	9.93	9.94	0	0	0	9.35	0	0	-21.3	1	29
CT046	hctB	51504	52115	1	16	51119	>CT046_385	GAAATATGACCAGGCACTTCATTCAGATATTG	385	4.8559	1.06	4.84	5.9	0.33	0.469	0.56	0.44	0.41	0.5	1.24906	1.34	1.33	1.38	1.27	1.22432	4.35313	4.57	4.7	4.21	4.09	34.8687	34.92	34.99	35.31	35.01	9.2491	9.91	10.06	9.91	9.86	0	0	0	9.25	0	0	-22.3	4	31
CT046	hctB	51504	52115	1	16	51120	>CT046_384	AAATATGACCAGGCACTTCATTCAGATATTGC	384	4.7296	1.21	4.6	6.24	0.13	0.438	0.56	0.47	0.38	0.47	1.24656	1.33	1.34	1.37	1.27	1.20459	4.39063	4.48	4.78	4	4.24	34.7469	34.98	35.06	35.24	35.01	9.1458	9.84	9.83	9.98	9.8	0	0	0	9.15	0	0	-18.6	5	32
CT046	hctB	51504	52115	1	16	51121	>CT046_383	AATATGACCAGGCACTTCATTCAGATATTGCA	383	4.6465	1.38	4.35	6.55	0.05	0.438	0.53	0.5	0.38	0.47	1.25094	1.31	1.37	1.33	1.3	1.21432	4.49375	4.29	4.81	3.93	4.27	34.725	35.02	35.02	35.13	35.03	9.0869	9.95	9.82	10.03	9.82	0	0	0	9.09	0	0	-18.6	4	31
CT046	hctB	51504	52115	1	16	51122	>CT046_382	ATATGACCAGGCACTTCATTCAGATATTGCAG	382	4.5333	1.55	4.11	6.73	0.08	0.469	0.5	0.5	0.38	0.47	1.26469	1.28	1.39	1.33	1.29	1.22622	4.6375	4.19	4.83	3.9	4.21	34.7313	35.07	34.99	35.13	35.13	9.0663	9.87	9.87	9.83	10.13	0	0	0	9.07	0	0	-14.6	4	32
CT046	hctB	51504	52115	1	16	51123	>CT046_381	TATGACCAGGCACTTCATTCAGATATTGCAGA	381	4.3408	1.69	3.89	6.84	0.16	0.469	0.53	0.5	0.38	0.47	1.26469	1.26	1.39	1.33	1.26	1.23405	4.6375	4.19	4.75	3.9	4.15	34.7313	35.04	34.99	35.26	34.91	9.0578	9.71	9.85	9.74	9.98	0	0	0	9.06	0	0	-14.6	3	31
CT046	hctB	51504	52115	1	16	51124	>CT046_380	ATGACCAGGCACTTCATTCAGATATTGCAGAT	380	4.164	1.91	3.72	6.93	0.23	0.438	0.56	0.53	0.41	0.47	1.26469	1.25	1.38	1.32	1.28	1.24541	4.6375	4.11	4.81	3.88	4.2	34.7313	35.11	35.01	35.28	34.88	9.0461	9.73	9.81	9.52	9.64	0	0	0	9.05	0	0	-14.6	2	30
CT046	hctB	51504	52115	1	16	51125	>CT046_379	TGACCAGGCACTTCATTCAGATATTGCAGATA	379	4.035	2.15	3.69	6.92	0.26	0.406	0.56	0.5	0.41	0.47	1.26469	1.23	1.37	1.32	1.31	1.25324	4.6375	4.09	4.88	3.88	4.28	34.7313	35.11	34.98	35.28	34.83	9.0862	10.05	9.73	9.29	9.62	0	0	0	9.09	0	0	-14.6	1	29
CT046	hctB	51504	52115	1	16	51126	>CT046_378	GACCAGGCACTTCATTCAGATATTGCAGATAT	378	3.9274	2.34	3.72	6.97	0.31	0.406	0.56	0.47	0.38	0.47	1.26469	1.21	1.42	1.32	1.31	1.24351	4.6375	4.02	4.95	4.03	4.09	34.7313	34.88	35.11	35.28	34.83	9.232	10.06	9.72	9.26	9.72	0	0	0	9.23	0	0	-23.2	5	32
CT046	hctB	51504	52115	1	16	51127	>CT046_377	ACCAGGCACTTCATTCAGATATTGCAGATATG	377	3.7908	2.54	3.69	7.19	0.37	0.406	0.56	0.5	0.41	0.5	1.26469	1.22	1.41	1.33	1.3	1.22378	4.5625	4.02	5.01	4.13	3.92	34.7313	34.91	35.08	35.29	34.94	9.3984	9.81	9.73	9.28	9.98	0	0	0	9.4	0	0	-17.7	4	32
CT046	hctB	51504	52115	1	16	51128	>CT046_376	CCAGGCACTTCATTCAGATATTGCAGATATGA	376	3.6947	2.73	3.65	7.45	0.44	0.438	0.53	0.47	0.41	0.47	1.25188	1.22	1.42	1.33	1.27	1.20135	4.39375	4.09	5.05	4.2	3.75	34.65	34.99	35.11	35.27	34.99	9.6787	9.73	9.68	9.3	10.06	0	0	0	9.68	0	0	-17.7	3	31
CT046	hctB	51504	52115	1	16	51129	>CT046_375	CAGGCACTTCATTCAGATATTGCAGATATGAA	375	3.5847	2.93	3.55	7.73	0.58	0.438	0.56	0.47	0.41	0.44	1.22844	1.23	1.44	1.32	1.26	1.17324	4.225	4.19	5.05	4.27	3.63	34.6969	34.96	35.03	35.33	34.91	9.913	9.63	9.67	9.31	9.95	0	0	0	9.91	0	0	-17.1	1	32
CT046	hctB	51504	52115	1	16	51130	>CT046_374	AGGCACTTCATTCAGATATTGCAGATATGAAA	374	3.3593	3.23	3.35	8.01	0.81	0.406	0.56	0.47	0.44	0.44	1.21719	1.26	1.42	1.32	1.26	1.17541	4.09375	4.23	4.9	4.5	3.53	34.8125	34.78	35.11	35.31	34.91	9.9709	9.6	9.99	9.33	9.9	0	0	0	9.97	0	0	-17.7	1	29
CT046	hctB	51504	52115	1	16	51131	>CT046_373	GGCACTTCATTCAGATATTGCAGATATGAAAA	373	3.1071	3.59	3.15	8.24	1.09	0.375	0.56	0.47	0.44	0.47	1.21281	1.27	1.37	1.36	1.25	1.20054	3.94688	4.19	4.92	4.59	3.47	34.8344	34.78	34.98	35.41	35.02	9.9827	9.68	10.12	9.43	9.87	0	0	0	9.98	0	0	-18	2	30
CT046	hctB	51504	52115	1	16	51132	>CT046_372	GCACTTCATTCAGATATTGCAGATATGAAAAA	372	2.8639	3.92	2.99	8.42	1.42	0.375	0.53	0.47	0.41	0.44	1.18031	1.28	1.37	1.36	1.25	1.20054	3.72188	4.33	4.96	4.53	3.54	34.8594	34.85	34.98	35.41	34.82	9.9712	9.9	9.91	9.61	9.75	0	0	0	9.97	0	0	-14.7	5	32
CT046	hctB	51504	52115	1	16	51133	>CT046_371	CACTTCATTCAGATATTGCAGATATGAAAAAT	371	2.6359	4.23	2.85	8.52	1.72	0.375	0.56	0.5	0.44	0.47	1.12781	1.3	1.39	1.33	1.29	1.20054	3.62188	4.4	4.98	4.45	3.73	34.8156	35.01	34.96	35.28	34.93	10.1096	9.98	9.85	9.6	9.67	0	0	0	10.11	0	0	-9.7	4	32
CT046	hctB	51504	52115	1	16	51134	>CT046_370	ACTTCATTCAGATATTGCAGATATGAAAAATA	370	2.47	4.52	2.72	8.59	1.98	0.375	0.53	0.5	0.44	0.44	1.1075	1.3	1.39	1.33	1.3	1.20054	3.58437	4.44	5.05	4.44	3.74	34.9094	34.88	34.96	35.41	34.82	9.8892	9.93	9.77	9.41	9.65	0	0	0	9.89	0	0	-9.7	3	31
CT046	hctB	51504	52115	1	16	51135	>CT046_369	CTTCATTCAGATATTGCAGATATGAAAAATAT	369	2.3784	4.72	2.58	8.65	2.19	0.406	0.53	0.5	0.47	0.44	1.10844	1.31	1.4	1.33	1.28	1.19324	3.6625	4.52	4.99	4.6	3.64	34.8344	34.99	34.94	35.41	34.81	9.7653	9.87	9.78	9.3	9.65	0	0	0	9.77	0	0	-9.7	2	30
CT046	hctB	51504	52115	1	16	51136	>CT046_368	TTCATTCAGATATTGCAGATATGAAAAATATC	368	2.3681	4.9	2.46	8.69	2.38	0.375	0.5	0.5	0.44	0.44	1.1375	1.3	1.41	1.34	1.28	1.22351	3.64687	4.58	4.85	4.81	3.5	34.8937	34.96	34.97	35.38	34.83	9.6476	9.76	10.04	9.26	9.63	0	0	0	9.65	0	0	-9.7	1	29
CT046	hctB	51504	52115	1	16	51137	>CT046_367	TCATTCAGATATTGCAGATATGAAAAATATCG	367	2.39	5.13	2.3	8.59	2.6	0.406	0.47	0.53	0.41	0.44	1.16094	1.3	1.37	1.38	1.27	1.23324	3.86562	4.66	4.64	4.96	3.58	34.8469	34.96	34.86	35.51	34.81	9.6235	9.68	10.08	9.24	9.6	0	0	0	9.62	0	0	-16	4	31
CT046	hctB	51504	52115	1	16	51138	>CT046_366	CATTCAGATATTGCAGATATGAAAAATATCGG	366	2.4273	5.4	2.12	8.28	2.87	0.406	0.44	0.56	0.41	0.44	1.18656	1.32	1.35	1.4	1.26	1.22135	3.88438	4.62	4.68	5.06	3.58	34.9469	34.99	34.86	35.43	34.87	9.6126	9.7	9.82	9.22	9.6	0	0	0	9.61	0	0	-9.7	3	32
CT046	hctB	51504	52115	1	16	51139	>CT046_365	ATTCAGATATTGCAGATATGAAAAATATCGGC	365	2.6122	5.69	1.95	7.8	3.07	0.406	0.41	0.53	0.41	0.44	1.18656	1.32	1.36	1.4	1.27	1.20378	3.80625	4.64	4.78	5.04	3.63	34.9469	34.99	34.74	35.43	34.81	9.5492	10.03	9.85	9.29	9.65	0	0	0	9.55	0	0	-9.7	2	31
CT046	hctB	51504	52115	1	16	51140	>CT046_364	TTCAGATATTGCAGATATGAAAAATATCGGCA	364	2.9465	5.94	1.8	7.23	3.24	0.406	0.41	0.53	0.41	0.44	1.2	1.27	1.39	1.4	1.28	1.22351	4.01875	4.35	4.92	5.04	3.63	34.9469	34.86	34.84	35.35	34.91	9.5162	10.14	9.91	9.65	9.88	0	0	0	9.52	0	0	-9.7	1	30
CT046	hctB	51504	52115	1	16	51141	>CT046_363	TCAGATATTGCAGATATGAAAAATATCGGCAG	363	3.3262	6.18	1.67	6.72	3.34	0.406	0.41	0.53	0.38	0.44	1.23937	1.25	1.4	1.38	1.29	1.25243	4.1125	4.27	4.88	4.99	3.77	35.0531	34.91	34.91	35.2	35	9.518	10	9.86	9.85	9.99	0	0	0	9.52	0	0	-13	1	29
CT046	hctB	51504	52115	1	16	51142	>CT046_362	CAGATATTGCAGATATGAAAAATATCGGCAGC	362	3.6497	6.36	1.52	6.38	3.34	0.438	0.41	0.56	0.38	0.44	1.23687	1.26	1.42	1.36	1.29	1.25162	4.04688	4.28	4.88	4.98	3.77	34.9312	34.93	34.91	35.17	35	9.5143	9.84	9.85	9.82	9.96	0	0	0	9.51	0	0	-14.5	1	28
CT046	hctB	51504	52115	1	16	51143	>CT046_361	AGATATTGCAGATATGAAAAATATCGGCAGCA	361	3.8655	6.31	1.34	6.17	3.42	0.406	0.38	0.56	0.41	0.44	1.22562	1.27	1.4	1.36	1.3	1.25162	3.9375	4.41	4.71	4.98	3.84	35.0469	34.82	34.91	35.1	35.1	9.4779	9.81	9.96	9.99	9.9	0	0	0	9.48	0	0	-23.6	1	29
CT046	hctB	51504	52115	1	16	51144	>CT046_360	GATATTGCAGATATGAAAAATATCGGCAGCAA	360	4.0677	6.1	1.13	5.99	3.62	0.406	0.41	0.56	0.41	0.41	1.21219	1.27	1.39	1.34	1.32	1.28189	4	4.41	4.68	4.95	3.91	35.0469	34.8	35.02	34.94	35.13	9.3936	9.87	10	9.95	9.82	0	0	0	9.39	0	0	-10.6	5	32
CT046	hctB	51504	52115	1	16	51145	>CT046_359	ATATTGCAGATATGAAAAATATCGGCAGCAAT	359	4.3018	5.88	0.9	5.81	3.95	0.375	0.41	0.56	0.41	0.38	1.21219	1.28	1.4	1.33	1.33	1.27973	4.09375	4.41	4.75	4.85	4.09	35.0469	34.92	34.93	34.84	35.21	9.2699	9.91	9.99	9.84	9.76	0	0	0	9.27	0	0	-6.7	4	32
CT046	hctB	51504	52115	1	16	51146	>CT046_358	TATTGCAGATATGAAAAATATCGGCAGCAATC	358	4.607	5.66	0.69	5.63	4.42	0.344	0.41	0.56	0.44	0.38	1.25469	1.24	1.41	1.33	1.35	1.29135	4.175	4.33	4.75	4.85	4.09	35.1063	34.94	34.88	34.96	35.12	9.205	9.8	9.96	9.86	9.77	0	0	0	9.21	0	0	-6.7	3	31
CT046	hctB	51504	52115	1	16	51147	>CT046_357	ATTGCAGATATGAAAAATATCGGCAGCAATCG	357	5.021	5.41	0.58	5.4	4.93	0.344	0.44	0.53	0.47	0.38	1.28062	1.22	1.42	1.32	1.35	1.32297	4.29062	4.3	4.76	4.84	4.1	35.125	34.93	34.98	34.86	35.19	9.1917	9.54	9.91	9.76	9.85	0	0	0	9.19	0	0	-6.7	2	30
CT046	hctB	51504	52115	1	16	51148	>CT046_356	TTGCAGATATGAAAAATATCGGCAGCAATCGT	356	5.4515	5.21	0.64	5.21	5.29	0.313	0.47	0.53	0.47	0.38	1.30094	1.22	1.39	1.34	1.34	1.3427	4.45625	4.25	4.66	4.91	4.08	35.0312	34.84	35.03	34.87	35.22	9.1932	9.46	9.89	9.75	9.91	0	0	0	9.19	0	0	-6.7	1	29
CT046	hctB	51504	52115	1	16	51149	>CT046_355	TGCAGATATGAAAAATATCGGCAGCAATCGTG	355	5.8251	5.08	0.78	5.11	5.48	0.281	0.47	0.56	0.47	0.41	1.34031	1.22	1.38	1.34	1.34	1.33486	4.54063	4.25	4.59	4.91	4.08	35.1375	34.86	34.93	35.06	35.22	9.2354	9.42	9.87	9.89	9.95	0	0	0	9.24	0	0	-19	1	28
CT046	hctB	51504	52115	1	16	51150	>CT046_354	GCAGATATGAAAAATATCGGCAGCAATCGTGC	354	6.1296	4.96	0.9	5.01	5.66	0.25	0.44	0.53	0.44	0.41	1.34031	1.21	1.37	1.34	1.36	1.33703	4.48438	4.27	4.62	4.74	4.19	35.1375	34.74	34.98	35.06	35.09	9.2803	9.35	9.96	10	9.93	0	0	0	9.28	0	0	-20	2	30
CT046	hctB	51504	52115	1	16	51151	>CT046_353	CAGATATGAAAAATATCGGCAGCAATCGTGCA	353	6.2238	4.86	1.06	4.84	5.9	0.281	0.47	0.56	0.44	0.41	1.30531	1.25	1.34	1.33	1.38	1.33189	4.46563	4.35	4.57	4.7	4.21	35.0094	34.87	34.92	34.99	35.31	9.2345	9.25	9.91	10.06	9.91	0	0	0	9.23	0	0	-20	1	29
CT046	hctB	51504	52115	1	16	51152	>CT046_352	AGATATGAAAAATATCGGCAGCAATCGTGCAG	352	6.0662	4.73	1.21	4.6	6.24	0.281	0.44	0.56	0.47	0.38	1.3175	1.25	1.33	1.34	1.37	1.33405	4.45313	4.39	4.48	4.78	4	35.0781	34.75	34.98	35.06	35.24	8.963	9.15	9.84	9.83	9.98	0	0	0	8.96	0	0	-22.1	5	32
CT046	hctB	51504	52115	1	16	51153	>CT046_351	GATATGAAAAATATCGGCAGCAATCGTGCAGG	351	5.8514	4.65	1.38	4.35	6.55	0.313	0.44	0.53	0.5	0.38	1.32688	1.25	1.31	1.37	1.33	1.32243	4.51563	4.49	4.29	4.81	3.93	35.1063	34.72	35.02	35.02	35.13	8.6932	9.09	9.95	9.82	10.03	0	0	0	8.69	0	0	-12.5	4	32
CT046	hctB	51504	52115	1	16	51154	>CT046_350	ATATGAAAAATATCGGCAGCAATCGTGCAGGA	350	5.62	4.53	1.55	4.11	6.73	0.344	0.47	0.5	0.5	0.38	1.30406	1.26	1.28	1.39	1.33	1.31054	4.51563	4.64	4.19	4.83	3.9	35.0781	34.73	35.07	34.99	35.13	8.4741	9.07	9.87	9.87	9.83	0	0	0	8.47	0	0	-12.5	3	31
CT046	hctB	51504	52115	1	16	51155	>CT046_349	TATGAAAAATATCGGCAGCAATCGTGCAGGAT	349	5.4076	4.34	1.69	3.89	6.84	0.313	0.47	0.53	0.5	0.38	1.32688	1.26	1.26	1.39	1.33	1.30703	4.6875	4.64	4.19	4.75	3.9	35.1063	34.73	35.04	34.99	35.26	8.4032	9.06	9.71	9.85	9.74	0	0	0	8.4	0	0	-12.5	2	30
CT046	hctB	51504	52115	1	16	51156	>CT046_348	ATGAAAAATATCGGCAGCAATCGTGCAGGATC	348	5.2422	4.16	1.91	3.72	6.93	0.344	0.44	0.56	0.53	0.41	1.37344	1.26	1.25	1.38	1.32	1.32946	4.85938	4.64	4.11	4.81	3.88	35.0812	34.73	35.11	35.01	35.28	8.4031	9.05	9.73	9.81	9.52	0	0	0	8.4	0	0	-12.5	1	29
CT046	hctB	51504	52115	1	16	51157	>CT046_347	TGAAAAATATCGGCAGCAATCGTGCAGGATCG	347	5.0949	4.04	2.15	3.69	6.92	0.375	0.41	0.56	0.5	0.41	1.39625	1.26	1.23	1.37	1.32	1.34108	4.81563	4.64	4.09	4.88	3.88	35.1094	34.73	35.11	34.98	35.28	8.3984	9.09	10.05	9.73	9.29	0	0	0	8.4	0	0	-16.3	1	28
CT046	hctB	51504	52115	1	16	51158	>CT046_346	GAAAAATATCGGCAGCAATCGTGCAGGATCGA	346	4.943	3.93	2.34	3.72	6.97	0.375	0.41	0.56	0.47	0.38	1.37594	1.26	1.21	1.42	1.32	1.34108	4.66875	4.64	4.02	4.95	4.03	35.2031	34.73	34.88	35.11	35.28	8.389	9.23	10.06	9.72	9.26	0	0	0	8.39	0	0	-25.9	1	29
CT046	hctB	51504	52115	1	16	51159	>CT046_345	AAAAATATCGGCAGCAATCGTGCAGGATCGAT	345	4.8217	3.79	2.54	3.69	7.19	0.344	0.41	0.56	0.5	0.41	1.36219	1.26	1.22	1.41	1.33	1.36324	4.6375	4.56	4.02	5.01	4.13	35.1969	34.73	34.91	35.08	35.29	8.3805	9.4	9.81	9.73	9.28	0	0	0	8.38	0	0	-27.8	5	32
CT046	hctB	51504	52115	1	16	51160	>CT046_344	AAAATATCGGCAGCAATCGTGCAGGATCGATT	344	4.7745	3.69	2.73	3.65	7.45	0.344	0.44	0.53	0.47	0.41	1.34906	1.25	1.22	1.42	1.33	1.37297	4.75313	4.39	4.09	5.05	4.2	35.2594	34.65	34.99	35.11	35.27	8.3733	9.68	9.73	9.68	9.3	0	0	0	8.37	0	0	-22.7	4	32
CT046	hctB	51504	52115	1	16	51161	>CT046_343	AAATATCGGCAGCAATCGTGCAGGATCGATTA	343	4.855	3.58	2.93	3.55	7.73	0.344	0.44	0.56	0.47	0.41	1.36187	1.23	1.23	1.44	1.32	1.37676	4.93438	4.22	4.19	5.05	4.27	35.3406	34.7	34.96	35.03	35.33	8.3672	9.91	9.63	9.67	9.31	0	0	0	8.37	0	0	-22.7	3	31
CT046	hctB	51504	52115	1	16	51162	>CT046_342	AATATCGGCAGCAATCGTGCAGGATCGATTAC	342	5.116	3.36	3.23	3.35	8.01	0.375	0.41	0.56	0.47	0.44	1.36625	1.22	1.26	1.42	1.32	1.41081	5.06563	4.09	4.23	4.9	4.5	35.3188	34.81	34.78	35.11	35.31	8.3571	9.97	9.6	9.99	9.33	0	0	0	8.36	0	0	-21.9	5	32
CT046	hctB	51504	52115	1	16	51163	>CT046_341	ATATCGGCAGCAATCGTGCAGGATCGATTACT	341	5.4526	3.11	3.59	3.15	8.24	0.375	0.38	0.56	0.47	0.44	1.3775	1.21	1.27	1.37	1.36	1.43973	5.23125	3.95	4.19	4.92	4.59	35.2031	34.83	34.78	34.98	35.41	8.3394	9.98	9.68	10.12	9.43	0	0	0	8.34	0	0	-20.7	4	32
CT046	hctB	51504	52115	1	16	51164	>CT046_340	TATCGGCAGCAATCGTGCAGGATCGATTACTG	340	5.7443	2.86	3.92	2.99	8.42	0.406	0.38	0.53	0.47	0.41	1.42594	1.18	1.28	1.37	1.36	1.48162	5.33125	3.72	4.33	4.96	4.53	35.3312	34.86	34.85	34.98	35.41	8.3067	9.97	9.9	9.91	9.61	0	0	0	8.31	0	0	-18.2	4	32
CT046	hctB	51504	52115	1	16	51165	>CT046_339	ATCGGCAGCAATCGTGCAGGATCGATTACTGC	339	5.9928	2.64	4.23	2.85	8.52	0.438	0.38	0.56	0.5	0.44	1.45031	1.13	1.3	1.39	1.33	1.49676	5.375	3.62	4.4	4.98	4.45	35.1531	34.82	35.01	34.96	35.28	8.2602	10.11	9.98	9.85	9.6	0	0	0	8.26	0	0	-18.2	3	31
CT046	hctB	51504	52115	1	16	51166	>CT046_338	TCGGCAGCAATCGTGCAGGATCGATTACTGCA	338	6.2313	2.47	4.52	2.72	8.59	0.438	0.38	0.53	0.5	0.44	1.46375	1.11	1.3	1.39	1.33	1.49324	5.44375	3.58	4.44	5.05	4.44	35.1531	34.91	34.88	34.96	35.41	8.2913	9.89	9.93	9.77	9.41	0	0	0	8.29	0	0	-18.2	2	30
CT046	hctB	51504	52115	1	16	51167	>CT046_337	CGGCAGCAATCGTGCAGGATCGATTACTGCAG	337	6.4952	2.38	4.72	2.58	8.65	0.438	0.41	0.53	0.5	0.47	1.48937	1.11	1.31	1.4	1.33	1.47351	5.41875	3.66	4.52	4.99	4.6	35.2531	34.83	34.99	34.94	35.41	8.7966	9.77	9.87	9.78	9.3	0	0	0	8.8	0	0	-18.2	1	29
CT046	hctB	51504	52115	1	16	51168	>CT046_336	GGCAGCAATCGTGCAGGATCGATTACTGCAGC	336	6.7476	2.37	4.9	2.46	8.69	0.438	0.38	0.5	0.5	0.44	1.48937	1.14	1.3	1.41	1.34	1.44459	5.50625	3.65	4.58	4.85	4.81	35.2531	34.89	34.96	34.97	35.38	9.4268	9.65	9.76	10.04	9.26	0	0	0	9.43	0	0	-23.8	3	32
CT046	hctB	51504	52115	1	16	51169	>CT046_335	GCAGCAATCGTGCAGGATCGATTACTGCAGCG	335	6.7801	2.39	5.13	2.3	8.59	0.438	0.41	0.47	0.53	0.41	1.50531	1.16	1.3	1.37	1.38	1.42432	5.42813	3.87	4.66	4.64	4.96	35.4062	34.85	34.96	34.86	35.51	9.9535	9.62	9.68	10.08	9.24	0	0	0	9.95	0	0	-23.8	2	31
CT046	hctB	51504	52115	1	16	51170	>CT046_334	CAGCAATCGTGCAGGATCGATTACTGCAGCGC	334	6.6467	2.43	5.4	2.12	8.28	0.406	0.41	0.44	0.56	0.41	1.47031	1.19	1.32	1.35	1.4	1.39027	5.30937	3.88	4.62	4.68	5.06	35.2781	34.95	34.99	34.86	35.43	10.108	9.61	9.7	9.82	9.22	0	0	0	10.11	0	0	-23.8	1	30
CT046	hctB	51504	52115	1	16	51171	>CT046_333	AGCAATCGTGCAGGATCGATTACTGCAGCGCT	333	6.532	2.61	5.69	1.95	7.8	0.438	0.41	0.41	0.53	0.41	1.44594	1.19	1.32	1.36	1.4	1.38054	5.26563	3.81	4.64	4.78	5.04	35.4562	34.95	34.99	34.74	35.43	9.8106	9.55	10.03	9.85	9.29	0	0	0	9.81	0	0	-26.5	1	29
CT046	hctB	51504	52115	1	16	51172	>CT046_332	GCAATCGTGCAGGATCGATTACTGCAGCGCTA	332	6.374	2.95	5.94	1.8	7.23	0.469	0.41	0.41	0.53	0.41	1.4325	1.2	1.27	1.39	1.4	1.36541	5.05312	4.02	4.35	4.92	5.04	35.4562	34.95	34.86	34.84	35.35	9.963	9.52	10.14	9.91	9.65	0	0	0	9.96	0	0	-30.7	4	31
CT046	hctB	51504	52115	1	16	51173	>CT046_331	CAATCGTGCAGGATCGATTACTGCAGCGCTAT	331	6.0305	3.33	6.18	1.67	6.72	0.469	0.41	0.41	0.53	0.38	1.39312	1.24	1.25	1.4	1.38	1.34243	4.86562	4.11	4.27	4.88	4.99	35.35	35.05	34.91	34.91	35.2	10.0157	9.52	10	9.86	9.85	0	0	0	10.02	0	0	-21.3	4	32
CT046	hctB	51504	52115	1	16	51174	>CT046_330	AATCGTGCAGGATCGATTACTGCAGCGCTATT	330	5.4518	3.65	6.36	1.52	6.38	0.469	0.44	0.41	0.56	0.38	1.38187	1.24	1.26	1.42	1.36	1.34243	4.7625	4.05	4.28	4.88	4.98	35.4656	34.93	34.93	34.91	35.17	9.6549	9.51	9.84	9.85	9.82	0	0	0	9.65	0	0	-21.3	3	31
CT046	hctB	51504	52115	1	16	51175	>CT046_329	ATCGTGCAGGATCGATTACTGCAGCGCTATTT	329	4.7746	3.87	6.31	1.34	6.17	0.438	0.41	0.38	0.56	0.41	1.38187	1.23	1.27	1.4	1.36	1.34243	4.74062	3.94	4.41	4.71	4.98	35.4656	35.05	34.82	34.91	35.1	9.5492	9.48	9.81	9.96	9.99	0	0	0	9.55	0	0	-20.4	4	32
CT046	hctB	51504	52115	1	16	51176	>CT046_328	TCGTGCAGGATCGATTACTGCAGCGCTATTTT	328	4.1078	4.07	6.1	1.13	5.99	0.438	0.41	0.41	0.56	0.41	1.39094	1.21	1.27	1.39	1.34	1.36135	4.6375	4	4.41	4.68	4.95	35.4875	35.05	34.8	35.02	34.94	9.5926	9.39	9.87	10	9.95	0	0	0	9.59	0	0	-13	3	32
CT046	hctB	51504	52115	1	16	51177	>CT046_327	CGTGCAGGATCGATTACTGCAGCGCTATTTTT	327	3.4626	4.3	5.88	0.9	5.81	0.469	0.38	0.41	0.56	0.41	1.36406	1.21	1.28	1.4	1.33	1.37838	4.49375	4.09	4.41	4.75	4.85	35.5438	35.05	34.92	34.93	34.84	9.9722	9.27	9.91	9.99	9.84	0	0	0	9.97	0	0	-13	2	31
CT046	hctB	51504	52115	1	16	51178	>CT046_326	GTGCAGGATCGATTACTGCAGCGCTATTTTTA	326	2.887	4.61	5.66	0.69	5.63	0.469	0.34	0.41	0.56	0.44	1.34344	1.25	1.24	1.41	1.33	1.36054	4.4875	4.18	4.33	4.75	4.85	35.5875	35.11	34.94	34.88	34.96	10.0247	9.21	9.8	9.96	9.86	0	0	0	10.02	0	0	-13	1	30
CT046	hctB	51504	52115	1	16	51179	>CT046_325	TGCAGGATCGATTACTGCAGCGCTATTTTTAC	325	2.5405	5.02	5.41	0.58	5.4	0.5	0.34	0.44	0.53	0.47	1.34187	1.28	1.22	1.42	1.32	1.34946	4.3875	4.29	4.3	4.76	4.84	35.3906	35.13	34.93	34.98	34.86	9.7515	9.19	9.54	9.91	9.76	0	0	0	9.75	0	0	-15.3	1	29
CT046	hctB	51504	52115	1	16	51180	>CT046_324	GCAGGATCGATTACTGCAGCGCTATTTTTACA	324	2.3564	5.45	5.21	0.64	5.21	0.531	0.31	0.47	0.53	0.47	1.33062	1.3	1.22	1.39	1.34	1.33973	4.31563	4.46	4.25	4.66	4.91	35.5063	35.03	34.84	35.03	34.87	9.9222	9.19	9.46	9.89	9.75	0	0	0	9.92	0	0	-20.7	3	31
CT046	hctB	51504	52115	1	16	51181	>CT046_323	CAGGATCGATTACTGCAGCGCTATTTTTACAA	323	2.1165	5.83	5.08	0.78	5.11	0.531	0.28	0.47	0.56	0.47	1.30406	1.34	1.22	1.38	1.34	1.31757	4.29688	4.54	4.25	4.59	4.91	35.4813	35.14	34.86	34.93	35.06	9.9349	9.24	9.42	9.87	9.89	0	0	0	9.93	0	0	-20.7	2	30
CT046	hctB	51504	52115	1	16	51182	>CT046_322	AGGATCGATTACTGCAGCGCTATTTTTACAAC	322	1.81	6.13	4.96	0.9	5.01	0.563	0.25	0.44	0.53	0.44	1.32625	1.34	1.21	1.37	1.34	1.32811	4.33438	4.48	4.27	4.62	4.74	35.6344	35.14	34.74	34.98	35.06	9.8328	9.28	9.35	9.96	10	0	0	0	9.83	0	0	-11.1	5	32
CT046	hctB	51504	52115	1	16	51183	>CT046_321	GGATCGATTACTGCAGCGCTATTTTTACAACG	321	1.5227	6.22	4.86	1.06	4.84	0.594	0.28	0.47	0.56	0.44	1.33469	1.31	1.25	1.34	1.33	1.32811	4.28125	4.47	4.35	4.57	4.7	35.7375	35.01	34.87	34.92	34.99	9.9798	9.23	9.25	9.91	10.06	0	0	0	9.98	0	0	-11.1	4	31
CT046	hctB	51504	52115	1	16	51184	>CT046_320	GATCGATTACTGCAGCGCTATTTTTACAACGT	320	1.4364	6.07	4.73	1.21	4.6	0.594	0.28	0.44	0.56	0.47	1.31125	1.32	1.25	1.33	1.34	1.31973	4.1625	4.45	4.39	4.48	4.78	35.7844	35.08	34.75	34.98	35.06	9.9455	8.96	9.15	9.84	9.83	0	0	0	9.95	0	0	-11.1	3	30
CT046	hctB	51504	52115	1	16	51185	>CT046_319	ATCGATTACTGCAGCGCTATTTTTACAACGTT	319	1.6754	5.85	4.65	1.38	4.35	0.594	0.31	0.44	0.53	0.5	1.2975	1.33	1.25	1.31	1.37	1.33676	4.09063	4.52	4.49	4.29	4.81	35.7781	35.11	34.72	35.02	35.02	9.7345	8.69	9.09	9.95	9.82	0	0	0	9.73	0	0	-11.1	2	29
CT046	hctB	51504	52115	1	16	51186	>CT046_318	TCGATTACTGCAGCGCTATTTTTACAACGTTT	318	2.0365	5.62	4.53	1.55	4.11	0.563	0.34	0.47	0.5	0.5	1.32031	1.3	1.26	1.28	1.39	1.35649	4.04375	4.52	4.64	4.19	4.83	35.8062	35.08	34.73	35.07	34.99	9.762	8.47	9.07	9.87	9.87	0	0	0	9.76	0	0	-11.1	1	28
CT046	hctB	51504	52115	1	16	51187	>CT046_317	CGATTACTGCAGCGCTATTTTTACAACGTTTC	317	2.3923	5.41	4.34	1.69	3.89	0.531	0.31	0.47	0.53	0.5	1.33	1.33	1.26	1.26	1.39	1.34459	3.95313	4.69	4.64	4.19	4.75	35.7531	35.11	34.73	35.04	34.99	9.9304	8.4	9.06	9.71	9.85	0	0	0	9.93	0	0	-19.9	4	32
CT046	hctB	51504	52115	1	16	51188	>CT046_316	GATTACTGCAGCGCTATTTTTACAACGTTTCC	316	2.746	5.24	4.16	1.91	3.72	0.531	0.34	0.44	0.56	0.53	1.30094	1.37	1.26	1.25	1.38	1.31946	3.8625	4.86	4.64	4.11	4.81	35.6938	35.08	34.73	35.11	35.01	9.8462	8.4	9.05	9.73	9.81	0	0	0	9.85	0	0	-19.9	3	31
CT046	hctB	51504	52115	1	16	51189	>CT046_315	ATTACTGCAGCGCTATTTTTACAACGTTTCCT	315	3.0847	5.09	4.04	2.15	3.69	0.5	0.38	0.41	0.56	0.5	1.30094	1.4	1.26	1.23	1.37	1.31946	3.95625	4.82	4.64	4.09	4.88	35.6938	35.11	34.73	35.11	34.98	9.5119	8.4	9.09	10.05	9.73	0	0	0	9.51	0	0	-15.3	5	32
CT046	hctB	51504	52115	1	16	51190	>CT046_314	TTACTGCAGCGCTATTTTTACAACGTTTCCTC	314	3.419	4.94	3.93	2.34	3.72	0.469	0.38	0.41	0.56	0.47	1.34344	1.38	1.26	1.21	1.42	1.33838	4.19375	4.67	4.64	4.02	4.95	35.7531	35.2	34.73	34.88	35.11	9.4676	8.39	9.23	10.06	9.72	0	0	0	9.47	0	0	-15.3	4	31
CT046	hctB	51504	52115	1	16	51191	>CT046_313	TACTGCAGCGCTATTTTTACAACGTTTCCTCG	313	3.7481	4.82	3.79	2.54	3.69	0.469	0.34	0.41	0.56	0.5	1.35719	1.36	1.26	1.22	1.41	1.34811	4.225	4.64	4.56	4.02	5.01	35.7594	35.2	34.73	34.91	35.08	9.4718	8.38	9.4	9.81	9.73	0	0	0	9.47	0	0	-15.3	3	30
CT046	hctB	51504	52115	1	16	51192	>CT046_312	ACTGCAGCGCTATTTTTACAACGTTTCCTCGA	312	4.0571	4.77	3.69	2.73	3.65	0.469	0.34	0.44	0.53	0.47	1.37031	1.35	1.25	1.22	1.42	1.35946	4.27188	4.75	4.39	4.09	5.05	35.6969	35.26	34.65	34.99	35.11	9.5142	8.37	9.68	9.73	9.68	0	0	0	9.51	0	0	-15.3	2	29
CT046	hctB	51504	52115	1	16	51193	>CT046_311	CTGCAGCGCTATTTTTACAACGTTTCCTCGAA	311	4.2879	4.86	3.58	2.93	3.55	0.469	0.34	0.44	0.56	0.47	1.36187	1.36	1.23	1.23	1.44	1.34054	4.19375	4.93	4.22	4.19	5.05	35.5938	35.34	34.7	34.96	35.03	9.6294	8.37	9.91	9.63	9.67	0	0	0	9.63	0	0	-15.3	1	28
CT046	hctB	51504	52115	1	16	51194	>CT046_310	TGCAGCGCTATTTTTACAACGTTTCCTCGAAG	310	4.3648	5.12	3.36	3.23	3.35	0.469	0.38	0.41	0.56	0.47	1.37125	1.37	1.22	1.26	1.42	1.34865	4.23125	5.07	4.09	4.23	4.9	35.6219	35.32	34.81	34.78	35.11	9.7199	8.36	9.97	9.6	9.99	0	0	0	9.72	0	0	-20.8	5	32
CT046	hctB	51504	52115	1	16	51195	>CT046_309	GCAGCGCTATTTTTACAACGTTTCCTCGAAGA	309	4.3758	5.45	3.11	3.59	3.15	0.438	0.38	0.38	0.56	0.47	1.37281	1.38	1.21	1.27	1.37	1.35919	4.20625	5.23	3.95	4.19	4.92	35.8188	35.2	34.83	34.78	34.98	9.9718	8.34	9.98	9.68	10.12	0	0	0	9.97	0	0	-20.8	4	31
CT046	hctB	51504	52115	1	16	51196	>CT046_308	CAGCGCTATTTTTACAACGTTTCCTCGAAGAC	308	4.4135	5.74	2.86	3.92	2.99	0.438	0.41	0.38	0.53	0.47	1.34469	1.43	1.18	1.28	1.37	1.33486	4.12188	5.33	3.72	4.33	4.96	35.5969	35.33	34.86	34.85	34.98	10.0232	8.31	9.97	9.9	9.91	0	0	0	10.02	0	0	-20.8	3	30
CT046	hctB	51504	52115	1	16	51197	>CT046_307	AGCGCTATTTTTACAACGTTTCCTCGAAGACA	307	4.4696	5.99	2.64	4.23	2.85	0.438	0.44	0.38	0.56	0.5	1.33344	1.45	1.13	1.3	1.39	1.32892	4.0125	5.37	3.62	4.4	4.98	35.7125	35.15	34.82	35.01	34.96	9.7547	8.26	10.11	9.98	9.85	0	0	0	9.75	0	0	-20.8	2	29
CT046	hctB	51504	52115	1	16	51198	>CT046_306	GCGCTATTTTTACAACGTTTCCTCGAAGACAA	306	4.5413	6.23	2.47	4.52	2.72	0.438	0.44	0.38	0.53	0.5	1.32	1.46	1.11	1.3	1.39	1.33622	3.94375	5.44	3.58	4.44	5.05	35.7125	35.15	34.91	34.88	34.96	9.8436	8.29	9.89	9.93	9.77	0	0	0	9.84	0	0	-20.8	1	28
CT046	hctB	51504	52115	1	16	51199	>CT046_305	CGCTATTTTTACAACGTTTCCTCGAAGACAAT	305	4.6199	6.5	2.38	4.72	2.58	0.438	0.44	0.41	0.53	0.5	1.29438	1.49	1.11	1.31	1.4	1.29081	3.82813	5.42	3.66	4.52	4.99	35.6125	35.25	34.83	34.99	34.94	10.1701	8.8	9.77	9.87	9.78	0	0	0	10.17	0	0	-19	4	32
CT046	hctB	51504	52115	1	16	51200	>CT046_304	GCTATTTTTACAACGTTTCCTCGAAGACAATC	304	4.7654	6.75	2.37	4.9	2.46	0.406	0.44	0.38	0.5	0.5	1.28438	1.49	1.14	1.3	1.41	1.26568	3.7625	5.51	3.65	4.58	4.85	35.5281	35.25	34.89	34.96	34.97	9.871	9.43	9.65	9.76	10.04	0	0	0	9.87	0	0	-19	3	31
CT046	hctB	51504	52115	1	16	51201	>CT046_303	CTATTTTTACAACGTTTCCTCGAAGACAATCC	303	5.0945	6.78	2.39	5.13	2.3	0.375	0.44	0.41	0.47	0.53	1.25625	1.51	1.16	1.3	1.37	1.26568	3.65938	5.43	3.87	4.66	4.64	35.3062	35.41	34.85	34.96	34.86	9.1999	9.95	9.62	9.68	10.08	0	0	0	9.2	0	0	-19	2	30
CT046	hctB	51504	52115	1	16	51202	>CT046_302	TATTTTTACAACGTTTCCTCGAAGACAATCCA	302	5.5441	6.65	2.43	5.4	2.12	0.406	0.41	0.41	0.44	0.56	1.25625	1.47	1.19	1.32	1.35	1.27162	3.77188	5.31	3.88	4.62	4.68	35.3062	35.28	34.95	34.99	34.86	8.7613	10.11	9.61	9.7	9.82	0	0	0	8.76	0	0	-19	1	29
CT046	hctB	51504	52115	1	16	51203	>CT046_301	ATTTTTACAACGTTTCCTCGAAGACAATCCAG	301	5.9958	6.53	2.61	5.69	1.95	0.438	0.44	0.41	0.41	0.53	1.28219	1.45	1.19	1.32	1.36	1.27514	3.8	5.27	3.81	4.64	4.78	35.325	35.46	34.95	34.99	34.74	8.7351	9.81	9.55	10.03	9.85	0	0	0	8.74	0	0	-19.4	5	32
CT046	hctB	51504	52115	1	16	51204	>CT046_300	TTTTTACAACGTTTCCTCGAAGACAATCCAGT	300	6.3933	6.37	2.95	5.94	1.8	0.406	0.47	0.41	0.41	0.53	1.27812	1.43	1.2	1.27	1.39	1.2927	3.84688	5.05	4.02	4.35	4.92	35.4094	35.46	34.95	34.86	34.84	8.7684	9.96	9.52	10.14	9.91	0	0	0	8.77	0	0	-11.8	4	32
CT046	hctB	51504	52115	1	16	51205	>CT046_299	TTTTACAACGTTTCCTCGAAGACAATCCAGTA	299	6.6895	6.03	3.33	6.18	1.67	0.406	0.47	0.41	0.41	0.53	1.2825	1.39	1.24	1.25	1.4	1.31297	4.08125	4.87	4.11	4.27	4.88	35.3875	35.35	35.05	34.91	34.91	8.7877	10.02	9.52	10	9.86	0	0	0	8.79	0	0	-11.8	3	31
CT046	hctB	51504	52115	1	16	51206	>CT046_298	TTTACAACGTTTCCTCGAAGACAATCCAGTAG	298	6.9456	5.45	3.65	6.36	1.52	0.438	0.47	0.44	0.41	0.56	1.32187	1.38	1.24	1.26	1.42	1.33324	4.26875	4.76	4.05	4.28	4.88	35.4937	35.47	34.93	34.93	34.91	8.7955	9.65	9.51	9.84	9.85	0	0	0	8.8	0	0	-11.8	2	30
CT046	hctB	51504	52115	1	16	51207	>CT046_297	TTACAACGTTTCCTCGAAGACAATCCAGTAGC	297	7.2398	4.77	3.87	6.31	1.34	0.438	0.44	0.41	0.38	0.56	1.33312	1.38	1.23	1.27	1.4	1.3673	4.47813	4.74	3.94	4.41	4.71	35.3781	35.47	35.05	34.82	34.91	8.7971	9.55	9.48	9.81	9.96	0	0	0	8.8	0	0	-11.8	1	29
CT046	hctB	51504	52115	1	16	51208	>CT046_296	TACAACGTTTCCTCGAAGACAATCCAGTAGCA	296	7.56	4.11	4.07	6.1	1.13	0.438	0.44	0.41	0.41	0.56	1.32406	1.39	1.21	1.27	1.39	1.37703	4.625	4.64	4	4.41	4.68	35.3563	35.49	35.05	34.8	35.02	8.8008	9.59	9.39	9.87	10	0	0	0	8.8	0	0	-25.8	1	28
CT046	hctB	51504	52115	1	16	51209	>CT046_295	ACAACGTTTCCTCGAAGACAATCCAGTAGCAT	295	7.888	3.46	4.3	5.88	0.9	0.469	0.47	0.38	0.41	0.56	1.34844	1.36	1.21	1.28	1.4	1.39946	4.67812	4.49	4.09	4.41	4.75	35.1781	35.54	35.05	34.92	34.93	8.8657	9.97	9.27	9.91	9.99	0	0	0	8.87	0	0	-16.8	4	32
CT046	hctB	51504	52115	1	16	51210	>CT046_294	CAACGTTTCCTCGAAGACAATCCAGTAGCATG	294	8.1807	2.89	4.61	5.66	0.69	0.438	0.47	0.34	0.41	0.56	1.35906	1.34	1.25	1.24	1.41	1.39811	4.70313	4.49	4.18	4.33	4.75	35.05	35.59	35.11	34.94	34.88	9.0399	10.02	9.21	9.8	9.96	0	0	0	9.04	0	0	-16.8	3	31
CT046	hctB	51504	52115	1	16	51211	>CT046_293	AACGTTTCCTCGAAGACAATCCAGTAGCATGG	293	8.3055	2.54	5.02	5.41	0.58	0.469	0.5	0.34	0.44	0.53	1.37125	1.34	1.28	1.22	1.42	1.38054	4.9125	4.39	4.29	4.3	4.76	35.1187	35.39	35.13	34.93	34.98	9.1425	9.75	9.19	9.54	9.91	0	0	0	9.14	0	0	-16.8	2	30
CT046	hctB	51504	52115	1	16	51212	>CT046_292	ACGTTTCCTCGAAGACAATCCAGTAGCATGGG	292	8.3063	2.36	5.45	5.21	0.64	0.438	0.53	0.31	0.47	0.53	1.41063	1.33	1.3	1.22	1.39	1.38054	4.98438	4.32	4.46	4.25	4.66	35.225	35.51	35.03	34.84	35.03	9.2817	9.92	9.19	9.46	9.89	0	0	0	9.28	0	0	-16.8	1	29
CT046	hctB	51504	52115	1	16	51213	>CT046_291	CGTTTCCTCGAAGACAATCCAGTAGCATGGGC	291	8.3187	2.12	5.83	5.08	0.78	0.406	0.53	0.28	0.47	0.56	1.40906	1.3	1.34	1.22	1.38	1.36946	5.01875	4.3	4.54	4.25	4.59	35.0281	35.48	35.14	34.86	34.93	9.737	9.93	9.24	9.42	9.87	0	0	0	9.74	0	0	-16.9	3	31
CT046	hctB	51504	52115	1	16	51214	>CT046_290	GTTTCCTCGAAGACAATCCAGTAGCATGGGCA	290	8.3438	1.81	6.13	4.96	0.9	0.406	0.56	0.25	0.44	0.53	1.38844	1.33	1.34	1.21	1.37	1.35027	5.0125	4.33	4.48	4.27	4.62	35.0719	35.63	35.14	34.74	34.98	9.9612	9.83	9.28	9.35	9.96	0	0	0	9.96	0	0	-16.9	2	30
CT046	hctB	51504	52115	1	16	51215	>CT046_289	TTTCCTCGAAGACAATCCAGTAGCATGGGCAC	289	8.3152	1.52	6.22	4.86	1.06	0.406	0.59	0.28	0.47	0.56	1.38688	1.33	1.31	1.25	1.34	1.35946	5.10625	4.28	4.47	4.35	4.57	34.875	35.74	35.01	34.87	34.92	9.8651	9.98	9.23	9.25	9.91	0	0	0	9.87	0	0	-16.9	1	29
CT046	hctB	51504	52115	1	16	51216	>CT046_288	TTCCTCGAAGACAATCCAGTAGCATGGGCACA	288	8.1092	1.44	6.07	4.73	1.21	0.406	0.59	0.28	0.44	0.56	1.37781	1.31	1.32	1.25	1.33	1.37135	5.12813	4.16	4.45	4.39	4.48	34.8531	35.78	35.08	34.75	34.98	9.7898	9.95	8.96	9.15	9.84	0	0	0	9.79	0	0	-19.7	1	28
CT046	hctB	51504	52115	1	16	51217	>CT046_287	TCCTCGAAGACAATCCAGTAGCATGGGCACAT	287	7.6643	1.68	5.85	4.65	1.38	0.375	0.59	0.31	0.44	0.53	1.37781	1.3	1.33	1.25	1.31	1.38243	5.03438	4.09	4.52	4.49	4.29	34.8531	35.78	35.11	34.72	35.02	9.8366	9.73	8.69	9.09	9.95	0	0	0	9.84	0	0	-21	4	32
CT046	hctB	51504	52115	1	16	51218	>CT046_286	CCTCGAAGACAATCCAGTAGCATGGGCACATT	286	6.9827	2.04	5.62	4.53	1.55	0.375	0.56	0.34	0.47	0.5	1.36406	1.32	1.3	1.26	1.28	1.38027	5.01875	4.04	4.52	4.64	4.19	34.8469	35.81	35.08	34.73	35.07	10.0179	9.76	8.47	9.07	9.87	0	0	0	10.02	0	0	-17	3	32
CT046	hctB	51504	52115	1	16	51219	>CT046_285	CTCGAAGACAATCCAGTAGCATGGGCACATTT	285	6.1855	2.39	5.41	4.34	1.69	0.375	0.53	0.31	0.47	0.53	1.35187	1.33	1.33	1.26	1.26	1.35216	5.01875	3.95	4.69	4.64	4.19	34.7781	35.75	35.11	34.73	35.04	10.0243	9.93	8.4	9.06	9.71	0	0	0	10.02	0	0	-17	2	31
CT046	hctB	51504	52115	1	16	51220	>CT046_284	TCGAAGACAATCCAGTAGCATGGGCACATTTG	284	5.3875	2.75	5.24	4.16	1.91	0.375	0.53	0.34	0.44	0.56	1.37094	1.3	1.37	1.26	1.25	1.34838	4.96875	3.86	4.86	4.64	4.11	34.7531	35.69	35.08	34.73	35.11	9.8349	9.85	8.4	9.05	9.73	0	0	0	9.83	0	0	-17	1	30
CT046	hctB	51504	52115	1	16	51221	>CT046_283	CGAAGACAATCCAGTAGCATGGGCACATTTGG	283	4.6434	3.08	5.09	4.04	2.15	0.406	0.5	0.38	0.41	0.56	1.37094	1.3	1.4	1.26	1.23	1.34622	4.87813	3.96	4.82	4.64	4.09	34.7531	35.69	35.11	34.73	35.11	9.9241	9.51	8.4	9.09	10.05	0	0	0	9.92	0	0	-22	1	29
CT046	hctB	51504	52115	1	16	51222	>CT046_282	GAAGACAATCCAGTAGCATGGGCACATTTGGA	282	4.037	3.42	4.94	3.93	2.34	0.438	0.47	0.38	0.41	0.56	1.35031	1.34	1.38	1.26	1.21	1.35135	4.78125	4.19	4.67	4.64	4.02	34.7969	35.75	35.2	34.73	34.88	10.0197	9.47	8.39	9.23	10.06	0	0	0	10.02	0	0	-23.3	2	30
CT046	hctB	51504	52115	1	16	51223	>CT046_281	AAGACAATCCAGTAGCATGGGCACATTTGGAC	281	3.5665	3.75	4.82	3.79	2.54	0.438	0.47	0.34	0.41	0.56	1.34781	1.36	1.36	1.26	1.22	1.34919	4.89688	4.23	4.64	4.56	4.02	34.675	35.76	35.2	34.73	34.91	9.8014	9.47	8.38	9.4	9.81	0	0	0	9.8	0	0	-23.3	1	29
CT046	hctB	51504	52115	1	16	51224	>CT046_280	AGACAATCCAGTAGCATGGGCACATTTGGACA	280	3.1523	4.06	4.77	3.69	2.73	0.438	0.47	0.34	0.44	0.53	1.33875	1.37	1.35	1.25	1.22	1.35297	4.75625	4.27	4.75	4.39	4.09	34.6531	35.7	35.26	34.65	34.99	9.8232	9.51	8.37	9.68	9.73	0	0	0	9.82	0	0	-24.2	1	32
CT046	hctB	51504	52115	1	16	51225	>CT046_279	GACAATCCAGTAGCATGGGCACATTTGGACAT	279	2.7719	4.29	4.86	3.58	2.93	0.469	0.47	0.34	0.44	0.56	1.33438	1.36	1.36	1.23	1.23	1.36946	4.75625	4.19	4.93	4.22	4.19	34.675	35.59	35.34	34.7	34.96	9.9069	9.63	8.37	9.91	9.63	0	0	0	9.91	0	0	-26.4	5	32
CT046	hctB	51504	52115	1	16	51226	>CT046_278	ACAATCCAGTAGCATGGGCACATTTGGACATT	278	2.4515	4.36	5.12	3.36	3.23	0.5	0.47	0.38	0.41	0.56	1.33187	1.37	1.37	1.22	1.26	1.36865	4.775	4.23	5.07	4.09	4.23	34.5531	35.62	35.32	34.81	34.78	9.9439	9.72	8.36	9.97	9.6	0	0	0	9.94	0	0	-20.4	4	32
CT046	hctB	51504	52115	1	16	51227	>CT046_277	CAATCCAGTAGCATGGGCACATTTGGACATTG	277	2.2483	4.38	5.45	3.11	3.59	0.5	0.44	0.38	0.38	0.56	1.35844	1.37	1.38	1.21	1.27	1.34622	4.8	4.21	5.23	3.95	4.19	34.5781	35.82	35.2	34.83	34.78	9.9167	9.97	8.34	9.98	9.68	0	0	0	9.92	0	0	-20.4	3	31
CT046	hctB	51504	52115	1	16	51228	>CT046_276	AATCCAGTAGCATGGGCACATTTGGACATTGC	276	2.2637	4.41	5.74	2.86	3.92	0.531	0.44	0.41	0.38	0.53	1.35844	1.34	1.43	1.18	1.28	1.34757	4.82813	4.12	5.33	3.72	4.33	34.5781	35.6	35.33	34.86	34.85	9.8042	10.02	8.31	9.97	9.9	0	0	0	9.8	0	0	-20.4	2	30
CT046	hctB	51504	52115	1	16	51229	>CT046_275	ATCCAGTAGCATGGGCACATTTGGACATTGCA	275	2.4535	4.47	5.99	2.64	4.23	0.531	0.44	0.44	0.38	0.56	1.36281	1.33	1.45	1.13	1.3	1.35135	4.975	4.01	5.37	3.62	4.4	34.5562	35.71	35.15	34.82	35.01	9.7196	9.75	8.26	10.11	9.98	0	0	0	9.72	0	0	-20.4	1	29
CT046	hctB	51504	52115	1	16	51230	>CT046_274	TCCAGTAGCATGGGCACATTTGGACATTGCAG	274	2.7222	4.54	6.23	2.47	4.52	0.531	0.44	0.44	0.38	0.53	1.39531	1.32	1.46	1.11	1.3	1.36892	4.97813	3.94	5.44	3.58	4.44	34.5312	35.71	35.15	34.91	34.88	9.7442	9.84	8.29	9.89	9.93	0	0	0	9.74	0	0	-22.8	5	32
CT046	hctB	51504	52115	1	16	51231	>CT046_273	CCAGTAGCATGGGCACATTTGGACATTGCAGG	273	3.0442	4.62	6.5	2.38	4.72	0.5	0.44	0.44	0.41	0.53	1.39437	1.29	1.49	1.11	1.31	1.39108	4.975	3.83	5.42	3.66	4.52	34.6063	35.61	35.25	34.83	34.99	9.9775	10.17	8.8	9.77	9.87	0	0	0	9.98	0	0	-14.7	5	32
CT046	hctB	51504	52115	1	16	51232	>CT046_272	CAGTAGCATGGGCACATTTGGACATTGCAGGT	272	3.3273	4.77	6.75	2.37	4.9	0.5	0.41	0.44	0.38	0.5	1.35781	1.28	1.49	1.14	1.3	1.37459	4.92188	3.76	5.51	3.65	4.58	34.7156	35.53	35.25	34.89	34.96	10.0966	9.87	9.43	9.65	9.76	0	0	0	10.1	0	0	-14.7	4	31
CT046	hctB	51504	52115	1	16	51233	>CT046_271	AGTAGCATGGGCACATTTGGACATTGCAGGTA	271	3.4994	5.09	6.78	2.39	5.13	0.5	0.38	0.44	0.41	0.47	1.35938	1.26	1.51	1.16	1.3	1.36486	4.97188	3.66	5.43	3.87	4.66	34.9125	35.31	35.41	34.85	34.96	10.0123	9.2	9.95	9.62	9.68	0	0	0	10.01	0	0	-14.7	3	30
CT046	hctB	51504	52115	1	16	51234	>CT046_270	GTAGCATGGGCACATTTGGACATTGCAGGTAC	270	3.679	5.54	6.65	2.43	5.4	0.5	0.41	0.41	0.41	0.44	1.35938	1.26	1.47	1.19	1.32	1.34973	4.92188	3.77	5.31	3.88	4.62	34.9125	35.31	35.28	34.95	34.99	9.9269	8.76	10.11	9.61	9.7	0	0	0	9.93	0	0	-14.7	2	29
CT046	hctB	51504	52115	1	16	51235	>CT046_269	TAGCATGGGCACATTTGGACATTGCAGGTACT	269	3.903	6	6.53	2.61	5.69	0.5	0.44	0.44	0.41	0.41	1.35781	1.28	1.45	1.19	1.32	1.34973	4.99375	3.8	5.27	3.81	4.64	34.7156	35.32	35.46	34.95	34.99	9.7839	8.74	9.81	9.55	10.03	0	0	0	9.78	0	0	-14.7	1	28
CT046	hctB	51504	52115	1	16	51236	>CT046_268	AGCATGGGCACATTTGGACATTGCAGGTACTG	268	4.1088	6.39	6.37	2.95	5.94	0.5	0.41	0.47	0.41	0.41	1.41031	1.28	1.43	1.2	1.27	1.38135	5.15938	3.85	5.05	4.02	4.35	34.7594	35.41	35.46	34.95	34.86	9.7501	8.77	9.96	9.52	10.14	0	0	0	9.75	0	0	-20.3	5	32
CT046	hctB	51504	52115	1	16	51237	>CT046_267	GCATGGGCACATTTGGACATTGCAGGTACTGC	267	4.2909	6.69	6.03	3.33	6.18	0.5	0.41	0.47	0.41	0.41	1.41031	1.28	1.39	1.24	1.25	1.3873	5.0875	4.08	4.87	4.11	4.27	34.7594	35.39	35.35	35.05	34.91	10.0389	8.79	10.02	9.52	10	0	0	0	10.04	0	0	-11.3	4	32
CT046	hctB	51504	52115	1	16	51238	>CT046_266	CATGGGCACATTTGGACATTGCAGGTACTGCT	266	4.3581	6.95	5.45	3.65	6.36	0.5	0.44	0.47	0.44	0.41	1.37094	1.32	1.38	1.24	1.26	1.34541	4.9625	4.27	4.76	4.05	4.28	34.6531	35.49	35.47	34.93	34.93	10.0592	8.8	9.65	9.51	9.84	0	0	0	10.06	0	0	-11.3	3	31
CT046	hctB	51504	52115	1	16	51239	>CT046_265	ATGGGCACATTTGGACATTGCAGGTACTGCTT	265	4.2983	7.24	4.77	3.87	6.31	0.469	0.44	0.44	0.41	0.38	1.34656	1.33	1.38	1.23	1.27	1.34541	4.86875	4.48	4.74	3.94	4.41	34.8312	35.38	35.47	35.05	34.82	9.6829	8.8	9.55	9.48	9.81	0	0	0	9.68	0	0	-11.3	2	30
CT046	hctB	51504	52115	1	16	51240	>CT046_264	TGGGCACATTTGGACATTGCAGGTACTGCTTA	264	4.1002	7.56	4.11	4.07	6.1	0.469	0.44	0.44	0.41	0.41	1.36844	1.32	1.39	1.21	1.27	1.36514	4.82813	4.62	4.64	4	4.41	34.9344	35.36	35.49	35.05	34.8	9.682	8.8	9.59	9.39	9.87	0	0	0	9.68	0	0	-11.3	1	29
CT046	hctB	51504	52115	1	16	51241	>CT046_263	GGGCACATTTGGACATTGCAGGTACTGCTTAC	263	3.7871	7.89	3.46	4.3	5.88	0.469	0.47	0.47	0.38	0.41	1.38062	1.35	1.36	1.21	1.28	1.35541	4.82813	4.68	4.49	4.09	4.41	35.0031	35.18	35.54	35.05	34.92	9.8688	8.87	9.97	9.27	9.91	0	0	0	9.87	0	0	-19.6	1	28
CT046	hctB	51504	52115	1	16	51242	>CT046_262	GGCACATTTGGACATTGCAGGTACTGCTTACC	262	3.4599	8.18	2.89	4.61	5.66	0.469	0.44	0.47	0.34	0.41	1.36844	1.36	1.34	1.25	1.24	1.33514	4.85	4.7	4.49	4.18	4.33	34.9344	35.05	35.59	35.11	34.94	9.9344	9.04	10.02	9.21	9.8	0	0	0	9.93	0	0	-26	2	30
CT046	hctB	51504	52115	1	16	51243	>CT046_261	GCACATTTGGACATTGCAGGTACTGCTTACCA	261	3.1746	8.31	2.54	5.02	5.41	0.5	0.47	0.5	0.34	0.44	1.33594	1.37	1.34	1.28	1.22	1.31486	4.74688	4.91	4.39	4.29	4.3	34.9594	35.12	35.39	35.13	34.93	9.9391	9.14	9.75	9.19	9.54	0	0	0	9.94	0	0	-26	1	29
CT046	hctB	51504	52115	1	16	51244	>CT046_260	CACATTTGGACATTGCAGGTACTGCTTACCAT	260	2.84	8.31	2.36	5.45	5.21	0.469	0.44	0.53	0.31	0.47	1.30781	1.41	1.33	1.3	1.22	1.28081	4.72813	4.98	4.32	4.46	4.25	34.7375	35.23	35.51	35.03	34.84	10.0511	9.28	9.92	9.19	9.46	0	0	0	10.05	0	0	-12.4	5	32
CT046	hctB	51504	52115	1	16	51245	>CT046_259	ACATTTGGACATTGCAGGTACTGCTTACCATG	259	2.5155	8.32	2.12	5.83	5.08	0.5	0.41	0.53	0.28	0.47	1.31031	1.41	1.3	1.34	1.22	1.27486	4.61875	5.02	4.3	4.54	4.25	34.8594	35.03	35.48	35.14	34.86	9.8643	9.74	9.93	9.24	9.42	0	0	0	9.86	0	0	-12.4	4	31
CT046	hctB	51504	52115	1	16	51246	>CT046_258	CATTTGGACATTGCAGGTACTGCTTACCATGA	258	2.3013	8.34	1.81	6.13	4.96	0.531	0.41	0.56	0.25	0.44	1.2975	1.39	1.33	1.34	1.21	1.27568	4.45625	5.01	4.33	4.48	4.27	34.7781	35.07	35.63	35.14	34.74	9.7802	9.96	9.83	9.28	9.35	0	0	0	9.78	0	0	-12.4	3	30
CT046	hctB	51504	52115	1	16	51247	>CT046_257	ATTTGGACATTGCAGGTACTGCTTACCATGAA	257	2.1057	8.32	1.52	6.22	4.86	0.531	0.41	0.59	0.28	0.47	1.28625	1.39	1.33	1.31	1.25	1.26595	4.24688	5.11	4.28	4.47	4.35	34.8937	34.88	35.74	35.01	34.87	9.6456	9.87	9.98	9.23	9.25	0	0	0	9.65	0	0	-12.4	2	29
CT046	hctB	51504	52115	1	16	51248	>CT046_256	TTTGGACATTGCAGGTACTGCTTACCATGAAA	256	1.9465	8.11	1.44	6.07	4.73	0.5	0.41	0.59	0.28	0.44	1.29531	1.38	1.31	1.32	1.25	1.27757	4.225	5.13	4.16	4.45	4.39	34.9156	34.85	35.78	35.08	34.75	9.6065	9.79	9.95	8.96	9.15	0	0	0	9.61	0	0	-12.4	1	28
CT046	hctB	51504	52115	1	16	51249	>CT046_255	TTGGACATTGCAGGTACTGCTTACCATGAAAA	255	1.8738	7.66	1.68	5.85	4.65	0.5	0.38	0.59	0.31	0.44	1.29531	1.38	1.3	1.33	1.25	1.28946	4.3875	5.03	4.09	4.52	4.49	34.9156	34.85	35.78	35.11	34.72	9.628	9.84	9.73	8.69	9.09	0	0	0	9.63	0	0	-11.5	1	32
CT046	hctB	51504	52115	1	16	51250	>CT046_254	TGGACATTGCAGGTACTGCTTACCATGAAAAA	254	1.9625	6.98	2.04	5.62	4.53	0.5	0.38	0.56	0.34	0.47	1.29969	1.36	1.32	1.3	1.26	1.29324	4.3875	5.02	4.04	4.52	4.64	34.8937	34.85	35.81	35.08	34.73	9.7224	10.02	9.76	8.47	9.07	0	0	0	9.72	0	0	-13	1	32
CT046	hctB	51504	52115	1	16	51251	>CT046_253	GGACATTGCAGGTACTGCTTACCATGAAAAAG	253	2.19	6.19	2.39	5.41	4.34	0.5	0.38	0.53	0.31	0.47	1.30219	1.35	1.33	1.33	1.26	1.29459	4.3125	5.02	3.95	4.69	4.64	35.0156	34.78	35.75	35.11	34.73	9.947	10.02	9.93	8.4	9.06	0	0	0	9.95	0	0	-22.5	1	32
CT046	hctB	51504	52115	1	16	51252	>CT046_252	GACATTGCAGGTACTGCTTACCATGAAAAAGA	252	2.4438	5.39	2.75	5.24	4.16	0.531	0.38	0.53	0.34	0.44	1.27875	1.37	1.3	1.37	1.26	1.27432	4.35625	4.97	3.86	4.86	4.64	35.0625	34.75	35.69	35.08	34.73	10.0384	9.83	9.85	8.4	9.05	0	0	0	10.04	0	0	-13.5	5	32
CT046	hctB	51504	52115	1	16	51253	>CT046_251	ACATTGCAGGTACTGCTTACCATGAAAAAGAA	251	2.6956	4.64	3.08	5.09	4.04	0.531	0.41	0.5	0.38	0.41	1.26937	1.37	1.3	1.4	1.26	1.27216	4.29063	4.88	3.96	4.82	4.64	35.0344	34.75	35.69	35.11	34.73	9.9967	9.92	9.51	8.4	9.09	0	0	0	10	0	0	-9.6	4	32
CT046	hctB	51504	52115	1	16	51254	>CT046_250	CATTGCAGGTACTGCTTACCATGAAAAAGAAG	250	2.9964	4.04	3.42	4.94	3.93	0.5	0.44	0.47	0.38	0.41	1.27031	1.35	1.34	1.38	1.26	1.29514	4.29688	4.78	4.19	4.67	4.64	34.9594	34.8	35.75	35.2	34.73	9.9273	10.02	9.47	8.39	9.23	0	0	0	9.93	0	0	-9.6	3	31
CT046	hctB	51504	52115	1	16	51255	>CT046_249	ATTGCAGGTACTGCTTACCATGAAAAAGAAGA	249	3.3177	3.57	3.75	4.82	3.79	0.469	0.44	0.47	0.34	0.41	1.26344	1.35	1.36	1.36	1.26	1.30568	4.26875	4.9	4.23	4.64	4.56	35.0531	34.67	35.76	35.2	34.73	9.7549	9.8	9.47	8.38	9.4	0	0	0	9.75	0	0	-9.6	2	30
CT046	hctB	51504	52115	1	16	51256	>CT046_248	TTGCAGGTACTGCTTACCATGAAAAAGAAGAG	248	3.5734	3.15	4.06	4.77	3.69	0.5	0.44	0.47	0.34	0.44	1.28531	1.34	1.37	1.35	1.25	1.3173	4.3625	4.76	4.27	4.75	4.39	35.1562	34.65	35.7	35.26	34.65	9.679	9.82	9.51	8.37	9.68	0	0	0	9.68	0	0	-7.4	1	32
CT046	hctB	51504	52115	1	16	51257	>CT046_247	TGCAGGTACTGCTTACCATGAAAAAGAAGAGT	247	3.7671	2.77	4.29	4.86	3.58	0.531	0.47	0.47	0.34	0.44	1.28531	1.33	1.36	1.36	1.23	1.3173	4.3625	4.76	4.19	4.93	4.22	35.1562	34.67	35.59	35.34	34.7	9.7444	9.91	9.63	8.37	9.91	0	0	0	9.74	0	0	-19.5	1	29
CT046	hctB	51504	52115	1	16	51258	>CT046_246	GCAGGTACTGCTTACCATGAAAAAGAAGAGTT	246	3.9742	2.45	4.36	5.12	3.36	0.5	0.5	0.47	0.38	0.41	1.28531	1.33	1.37	1.37	1.22	1.29622	4.3625	4.78	4.23	5.07	4.09	35.1562	34.55	35.62	35.32	34.81	10.0641	9.94	9.72	8.36	9.97	0	0	0	10.06	0	0	-19.9	2	30
CT046	hctB	51504	52115	1	16	51259	>CT046_245	CAGGTACTGCTTACCATGAAAAAGAAGAGTTG	245	4.2109	2.25	4.38	5.45	3.11	0.469	0.5	0.44	0.38	0.38	1.28531	1.36	1.37	1.38	1.21	1.27324	4.4875	4.8	4.21	5.23	3.95	35.1562	34.58	35.82	35.2	34.83	9.9859	9.92	9.97	8.34	9.98	0	0	0	9.99	0	0	-19.9	1	29
CT046	hctB	51504	52115	1	16	51260	>CT046_244	AGGTACTGCTTACCATGAAAAAGAAGAGTTGC	244	4.328	2.26	4.41	5.74	2.86	0.469	0.53	0.44	0.41	0.38	1.2975	1.36	1.34	1.43	1.18	1.28378	4.525	4.83	4.12	5.33	3.72	35.225	34.58	35.6	35.33	34.86	9.8146	9.8	10.02	8.31	9.97	0	0	0	9.81	0	0	-20	3	31
CT046	hctB	51504	52115	1	16	51261	>CT046_243	GGTACTGCTTACCATGAAAAAGAAGAGTTGCC	243	4.3104	2.45	4.47	5.99	2.64	0.438	0.53	0.44	0.44	0.38	1.2975	1.36	1.33	1.45	1.13	1.30027	4.51875	4.98	4.01	5.37	3.62	35.225	34.56	35.71	35.15	34.82	9.9529	9.72	9.75	8.26	10.11	0	0	0	9.95	0	0	-20	2	30
CT046	hctB	51504	52115	1	16	51262	>CT046_242	GTACTGCTTACCATGAAAAAGAAGAGTTGCCT	242	4.2881	2.72	4.54	6.23	2.47	0.438	0.53	0.44	0.44	0.38	1.27406	1.4	1.32	1.46	1.11	1.30027	4.4125	4.98	3.94	5.44	3.58	35.2719	34.53	35.71	35.15	34.91	9.9778	9.74	9.84	8.29	9.89	0	0	0	9.98	0	0	-10.9	4	32
CT046	hctB	51504	52115	1	16	51263	>CT046_241	TACTGCTTACCATGAAAAAGAAGAGTTGCCTT	241	4.2746	3.04	4.62	6.5	2.38	0.406	0.5	0.44	0.44	0.41	1.24812	1.39	1.29	1.49	1.11	1.29892	4.4125	4.98	3.83	5.42	3.66	35.2531	34.61	35.61	35.25	34.83	9.7726	9.98	10.17	8.8	9.77	0	0	0	9.77	0	0	-10.7	3	32
CT046	hctB	51504	52115	1	16	51264	>CT046_240	ACTGCTTACCATGAAAAAGAAGAGTTGCCTTA	240	4.2872	3.33	4.77	6.75	2.37	0.406	0.5	0.41	0.44	0.38	1.27406	1.36	1.28	1.49	1.14	1.31027	4.46563	4.92	3.76	5.51	3.65	35.2719	34.72	35.53	35.25	34.89	9.7667	10.1	9.87	9.43	9.65	0	0	0	9.77	0	0	-10.7	2	31
CT046	hctB	51504	52115	1	16	51265	>CT046_239	CTGCTTACCATGAAAAAGAAGAGTTGCCTTAC	239	4.3617	3.5	5.09	6.78	2.39	0.406	0.5	0.38	0.44	0.41	1.28469	1.36	1.26	1.51	1.16	1.29919	4.47188	4.97	3.66	5.43	3.87	35.1437	34.91	35.31	35.41	34.85	9.8906	10.01	9.2	9.95	9.62	0	0	0	9.89	0	0	-10.7	1	30
CT046	hctB	51504	52115	1	16	51266	>CT046_238	TGCTTACCATGAAAAAGAAGAGTTGCCTTACC	238	4.461	3.68	5.54	6.65	2.43	0.438	0.5	0.41	0.41	0.41	1.30375	1.36	1.26	1.47	1.19	1.28757	4.52813	4.92	3.77	5.31	3.88	35.1187	34.91	35.31	35.28	34.95	9.9244	9.93	8.76	10.11	9.61	0	0	0	9.92	0	0	-12.4	1	29
CT046	hctB	51504	52115	1	16	51267	>CT046_237	GCTTACCATGAAAAAGAAGAGTTGCCTTACCC	237	4.5382	3.9	6	6.53	2.61	0.438	0.5	0.44	0.44	0.41	1.31594	1.36	1.28	1.45	1.19	1.26649	4.50938	4.99	3.8	5.27	3.81	35.1875	34.72	35.32	35.46	34.95	10.0974	9.78	8.74	9.81	9.55	0	0	0	10.1	0	0	-14.6	3	32
CT046	hctB	51504	52115	1	16	51268	>CT046_236	CTTACCATGAAAAAGAAGAGTTGCCTTACCCC	236	4.4766	4.11	6.39	6.37	2.95	0.406	0.5	0.41	0.47	0.41	1.28781	1.41	1.28	1.43	1.2	1.22459	4.37813	5.16	3.85	5.05	4.02	34.9656	34.76	35.41	35.46	34.95	10.0629	9.75	8.77	9.96	9.52	0	0	0	10.06	0	0	-14.6	2	31
CT046	hctB	51504	52115	1	16	51269	>CT046_235	TTACCATGAAAAAGAAGAGTTGCCTTACCCCA	235	4.2931	4.29	6.69	6.03	3.33	0.406	0.5	0.41	0.47	0.41	1.28344	1.41	1.28	1.39	1.24	1.23054	4.21563	5.09	4.08	4.87	4.11	34.9875	34.76	35.39	35.35	35.05	9.7966	10.04	8.79	10.02	9.52	0	0	0	9.8	0	0	-14.6	1	30
CT046	hctB	51504	52115	1	16	51270	>CT046_234	TACCATGAAAAAGAAGAGTTGCCTTACCCCAA	234	4.1307	4.36	6.95	5.45	3.65	0.406	0.5	0.44	0.47	0.44	1.28344	1.37	1.32	1.38	1.24	1.26459	4.175	4.96	4.27	4.76	4.05	34.9875	34.65	35.49	35.47	34.93	9.7657	10.06	8.8	9.65	9.51	0	0	0	9.77	0	0	-19.3	1	30
CT046	hctB	51504	52115	1	16	51271	>CT046_233	ACCATGAAAAAGAAGAGTTGCCTTACCCCAAA	233	4.0171	4.3	7.24	4.77	3.87	0.406	0.47	0.44	0.44	0.41	1.2875	1.35	1.33	1.38	1.23	1.28568	4.14688	4.87	4.48	4.74	3.94	34.9031	34.83	35.38	35.47	35.05	9.8543	9.68	8.8	9.55	9.48	0	0	0	9.85	0	0	-19.8	4	32
CT046	hctB	51504	52115	1	16	51272	>CT046_232	CCATGAAAAAGAAGAGTTGCCTTACCCCAAAT	232	3.9227	4.1	7.56	4.11	4.07	0.406	0.47	0.44	0.44	0.41	1.26156	1.37	1.32	1.39	1.21	1.27459	4.06563	4.83	4.62	4.64	4	34.8844	34.93	35.36	35.49	35.05	10.0008	9.68	8.8	9.59	9.39	0	0	0	10	0	0	-18.9	4	32
CT046	hctB	51504	52115	1	16	51273	>CT046_231	CATGAAAAAGAAGAGTTGCCTTACCCCAAATA	231	3.8326	3.79	7.89	3.46	4.3	0.406	0.47	0.47	0.47	0.38	1.22906	1.38	1.35	1.36	1.21	1.26541	4.10625	4.83	4.68	4.49	4.09	34.9094	35	35.18	35.54	35.05	9.9569	9.87	8.87	9.97	9.27	0	0	0	9.96	0	0	-18.9	3	31
CT046	hctB	51504	52115	1	16	51274	>CT046_230	ATGAAAAAGAAGAGTTGCCTTACCCCAAATAT	230	3.7629	3.46	8.18	2.89	4.61	0.438	0.47	0.44	0.47	0.34	1.22906	1.37	1.36	1.34	1.25	1.26541	4.08438	4.85	4.7	4.49	4.18	34.9094	34.93	35.05	35.59	35.11	9.7554	9.93	9.04	10.02	9.21	0	0	0	9.76	0	0	-15.1	1	32
CT046	hctB	51504	52115	1	16	51275	>CT046_229	TGAAAAAGAAGAGTTGCCTTACCCCAAATATG	229	3.7162	3.17	8.31	2.54	5.02	0.438	0.5	0.47	0.5	0.34	1.2775	1.34	1.37	1.34	1.28	1.27703	4.0625	4.75	4.91	4.39	4.29	35.0375	34.96	35.12	35.39	35.13	9.7026	9.94	9.14	9.75	9.19	0	0	0	9.7	0	0	-17.3	1	32
CT046	hctB	51504	52115	1	16	51276	>CT046_228	GAAAAAGAAGAGTTGCCTTACCCCAAATATGC	228	3.7184	2.84	8.31	2.36	5.45	0.438	0.47	0.44	0.53	0.31	1.2775	1.31	1.41	1.33	1.3	1.28757	3.99688	4.73	4.98	4.32	4.46	35.0375	34.74	35.23	35.51	35.03	9.6873	10.05	9.28	9.92	9.19	0	0	0	9.69	0	0	-27.8	2	30
CT046	hctB	51504	52115	1	16	51277	>CT046_227	AAAAAGAAGAGTTGCCTTACCCCAAATATGCA	227	3.7516	2.52	8.32	2.12	5.83	0.438	0.5	0.41	0.53	0.28	1.26375	1.31	1.41	1.3	1.34	1.28757	4.01875	4.62	5.02	4.3	4.54	35.0312	34.86	35.03	35.48	35.14	9.6262	9.86	9.74	9.93	9.24	0	0	0	9.63	0	0	-20.2	4	32
CT046	hctB	51504	52115	1	16	51278	>CT046_226	AAAAGAAGAGTTGCCTTACCCCAAATATGCAA	226	3.7962	2.3	8.34	1.81	6.13	0.406	0.53	0.41	0.56	0.25	1.27656	1.3	1.39	1.33	1.34	1.27973	4.18125	4.46	5.01	4.33	4.48	35.1125	34.78	35.07	35.63	35.14	9.5831	9.78	9.96	9.83	9.28	0	0	0	9.58	0	0	-20.2	3	31
CT046	hctB	51504	52115	1	16	51279	>CT046_225	AAAGAAGAGTTGCCTTACCCCAAATATGCAAC	225	3.8903	2.11	8.32	1.52	6.22	0.375	0.53	0.41	0.59	0.28	1.28781	1.29	1.39	1.33	1.31	1.27973	4.3125	4.25	5.11	4.28	4.47	34.9969	34.89	34.88	35.74	35.01	9.5706	9.65	9.87	9.98	9.23	0	0	0	9.57	0	0	-20.2	2	30
CT046	hctB	51504	52115	1	16	51280	>CT046_224	AAGAAGAGTTGCCTTACCCCAAATATGCAACA	224	4.0961	1.95	8.11	1.44	6.07	0.406	0.5	0.41	0.59	0.28	1.29219	1.3	1.38	1.31	1.32	1.27973	4.48125	4.23	5.13	4.16	4.45	34.975	34.92	34.85	35.78	35.08	9.5796	9.61	9.79	9.95	8.96	0	0	0	9.58	0	0	-20.2	1	29
CT046	hctB	51504	52115	1	16	51281	>CT046_223	AGAAGAGTTGCCTTACCCCAAATATGCAACAG	223	4.4074	1.87	7.66	1.68	5.85	0.438	0.5	0.38	0.59	0.31	1.31563	1.3	1.38	1.3	1.33	1.28946	4.4375	4.39	5.03	4.09	4.52	34.9281	34.92	34.85	35.78	35.11	9.6214	9.63	9.84	9.73	8.69	0	0	0	9.62	0	0	-23.3	1	28
CT046	hctB	51504	52115	1	16	51282	>CT046_222	GAAGAGTTGCCTTACCCCAAATATGCAACAGG	222	4.7378	1.96	6.98	2.04	5.62	0.438	0.5	0.38	0.56	0.34	1.325	1.3	1.36	1.32	1.3	1.30595	4.5	4.39	5.02	4.04	4.52	34.9562	34.89	34.85	35.81	35.08	9.6828	9.72	10.02	9.76	8.47	0	0	0	9.68	0	0	-23.7	2	29
CT046	hctB	51504	52115	1	16	51283	>CT046_221	AAGAGTTGCCTTACCCCAAATATGCAACAGGA	221	5.0885	2.19	6.19	2.39	5.41	0.469	0.5	0.38	0.53	0.31	1.30219	1.3	1.35	1.33	1.33	1.30514	4.42813	4.31	5.02	3.95	4.69	34.9281	35.02	34.78	35.75	35.11	9.7196	9.95	10.02	9.93	8.4	0	0	0	9.72	0	0	-23.7	1	28
CT046	hctB	51504	52115	1	16	51284	>CT046_220	AGAGTTGCCTTACCCCAAATATGCAACAGGAT	220	5.5285	2.44	5.39	2.75	5.24	0.438	0.53	0.38	0.53	0.34	1.30219	1.28	1.37	1.3	1.37	1.31486	4.26563	4.36	4.97	3.86	4.86	34.9281	35.06	34.75	35.69	35.08	9.771	10.04	9.83	9.85	8.4	0	0	0	9.77	0	0	-9.7	5	32
CT046	hctB	51504	52115	1	16	51285	>CT046_219	GAGTTGCCTTACCCCAAATATGCAACAGGATT	219	6.0274	2.7	4.64	3.08	5.09	0.406	0.53	0.41	0.5	0.38	1.29781	1.27	1.37	1.3	1.4	1.32216	4.26563	4.29	4.88	3.96	4.82	34.95	35.03	34.75	35.69	35.11	9.873	10	9.92	9.51	8.4	0	0	0	9.87	0	0	-9.7	4	31
CT046	hctB	51504	52115	1	16	51286	>CT046_218	AGTTGCCTTACCCCAAATATGCAACAGGATTT	218	6.4844	3	4.04	3.42	4.94	0.406	0.5	0.44	0.47	0.38	1.29531	1.27	1.35	1.34	1.38	1.32	4.26563	4.3	4.78	4.19	4.67	34.8281	34.96	34.8	35.75	35.2	9.9547	9.93	10.02	9.47	8.39	0	0	0	9.95	0	0	-9.7	3	30
CT046	hctB	51504	52115	1	16	51287	>CT046_217	GTTGCCTTACCCCAAATATGCAACAGGATTTG	217	6.9007	3.32	3.57	3.75	4.82	0.406	0.47	0.44	0.47	0.34	1.31438	1.26	1.35	1.36	1.36	1.35027	4.25313	4.27	4.9	4.23	4.64	34.8031	35.05	34.67	35.76	35.2	10.0103	9.75	9.8	9.47	8.38	0	0	0	10.01	0	0	-9.7	2	29
CT046	hctB	51504	52115	1	16	51288	>CT046_216	TTGCCTTACCCCAAATATGCAACAGGATTTGG	216	7.285	3.57	3.15	4.06	4.77	0.406	0.5	0.44	0.47	0.34	1.31438	1.29	1.34	1.37	1.35	1.36811	4.34063	4.36	4.76	4.27	4.75	34.8031	35.16	34.65	35.7	35.26	9.9606	9.68	9.82	9.51	8.37	0	0	0	9.96	0	0	-9.7	1	28
CT046	hctB	51504	52115	1	16	51289	>CT046_215	TGCCTTACCCCAAATATGCAACAGGATTTGGT	215	7.5479	3.77	2.77	4.29	4.86	0.375	0.53	0.47	0.47	0.34	1.32563	1.29	1.33	1.36	1.36	1.37919	4.4	4.36	4.76	4.19	4.93	34.6875	35.16	34.67	35.59	35.34	9.9111	9.74	9.91	9.63	8.37	0	0	0	9.91	0	0	-14.1	5	32
CT046	hctB	51504	52115	1	16	51290	>CT046_214	GCCTTACCCCAAATATGCAACAGGATTTGGTG	214	7.531	3.97	2.45	4.36	5.12	0.375	0.5	0.5	0.47	0.38	1.32719	1.29	1.33	1.37	1.37	1.36946	4.41563	4.36	4.78	4.23	5.07	34.8844	35.16	34.55	35.62	35.32	10.016	10.06	9.94	9.72	8.36	0	0	0	10.02	0	0	-13.8	4	32
CT046	hctB	51504	52115	1	16	51291	>CT046_213	CCTTACCCCAAATATGCAACAGGATTTGGTGT	213	7.2184	4.21	2.25	4.38	5.45	0.406	0.47	0.5	0.44	0.38	1.29906	1.29	1.36	1.37	1.38	1.34514	4.29063	4.49	4.8	4.21	5.23	34.6625	35.16	34.58	35.82	35.2	10.1293	9.99	9.92	9.97	8.34	0	0	0	10.13	0	0	-13.8	3	31
CT046	hctB	51504	52115	1	16	51292	>CT046_212	CTTACCCCAAATATGCAACAGGATTTGGTGTG	212	6.788	4.33	2.26	4.41	5.74	0.406	0.47	0.53	0.44	0.41	1.315	1.3	1.36	1.34	1.43	1.33595	4.35625	4.53	4.83	4.12	5.33	34.8156	35.22	34.58	35.6	35.33	9.9052	9.81	9.8	10.02	8.31	0	0	0	9.91	0	0	-13.8	2	30
CT046	hctB	51504	52115	1	16	51293	>CT046_211	TTACCCCAAATATGCAACAGGATTTGGTGTGC	211	6.3438	4.31	2.45	4.47	5.99	0.375	0.44	0.53	0.44	0.44	1.34406	1.3	1.36	1.33	1.45	1.33216	4.3625	4.52	4.98	4.01	5.37	34.875	35.22	34.56	35.71	35.15	9.7103	9.95	9.72	9.75	8.26	0	0	0	9.71	0	0	-13.8	1	29
CT046	hctB	51504	52115	1	16	51294	>CT046_210	TACCCCAAATATGCAACAGGATTTGGTGTGCG	210	5.7773	4.29	2.72	4.54	6.23	0.406	0.44	0.53	0.44	0.44	1.35688	1.27	1.4	1.32	1.46	1.33216	4.41563	4.41	4.98	3.94	5.44	34.9562	35.27	34.53	35.71	35.15	9.6465	9.98	9.74	9.84	8.29	0	0	0	9.65	0	0	-21	1	32
CT046	hctB	51504	52115	1	16	51295	>CT046_209	ACCCCAAATATGCAACAGGATTTGGTGTGCGT	209	5.0477	4.27	3.04	4.62	6.5	0.406	0.41	0.5	0.44	0.44	1.37	1.25	1.39	1.29	1.49	1.33216	4.40313	4.41	4.98	3.83	5.42	34.8937	35.25	34.61	35.61	35.25	9.7174	9.77	9.98	10.17	8.8	0	0	0	9.72	0	0	-24.8	3	31
CT046	hctB	51504	52115	1	16	51296	>CT046_208	CCCCAAATATGCAACAGGATTTGGTGTGCGTT	208	4.2909	4.29	3.33	4.77	6.75	0.438	0.41	0.5	0.41	0.44	1.36844	1.27	1.36	1.28	1.49	1.32108	4.39688	4.47	4.92	3.76	5.51	34.6969	35.27	34.72	35.53	35.25	10.0017	9.77	10.1	9.87	9.43	0	0	0	10	0	0	-21	4	32
CT046	hctB	51504	52115	1	16	51297	>CT046_207	CCCAAATATGCAACAGGATTTGGTGTGCGTTG	207	3.5542	4.36	3.5	5.09	6.78	0.469	0.41	0.5	0.38	0.44	1.35781	1.28	1.36	1.26	1.51	1.29297	4.325	4.47	4.97	3.66	5.43	34.825	35.14	34.91	35.31	35.41	10.0514	9.89	10.01	9.2	9.95	0	0	0	10.05	0	0	-21	3	31
CT046	hctB	51504	52115	1	16	51298	>CT046_206	CCAAATATGCAACAGGATTTGGTGTGCGTTGT	206	2.7968	4.46	3.68	5.54	6.65	0.469	0.44	0.5	0.41	0.41	1.33438	1.3	1.36	1.26	1.47	1.2727	4.1375	4.53	4.92	3.77	5.31	34.8719	35.12	34.91	35.31	35.28	9.7215	9.92	9.93	8.76	10.11	0	0	0	9.72	0	0	-21	2	30
CT046	hctB	51504	52115	1	16	51299	>CT046_205	CAAATATGCAACAGGATTTGGTGTGCGTTGTT	205	2.0448	4.54	3.9	6	6.53	0.438	0.44	0.5	0.44	0.44	1.31094	1.32	1.36	1.28	1.45	1.26432	4.03125	4.51	4.99	3.8	5.27	34.9188	35.19	34.72	35.32	35.46	9.3626	10.1	9.78	8.74	9.81	0	0	0	9.36	0	0	-21	1	29
CT046	hctB	51504	52115	1	16	51300	>CT046_204	AAATATGCAACAGGATTTGGTGTGCGTTGTTT	204	1.4088	4.48	4.11	6.39	6.37	0.438	0.41	0.5	0.41	0.47	1.28656	1.29	1.41	1.28	1.43	1.26432	3.99063	4.38	5.16	3.85	5.05	35.0969	34.97	34.76	35.41	35.46	9.1097	10.06	9.75	8.77	9.96	0	0	0	9.11	0	0	-15.5	5	32
CT046	hctB	51504	52115	1	16	51301	>CT046_203	AATATGCAACAGGATTTGGTGTGCGTTGTTTA	203	0.9484	4.29	4.29	6.69	6.03	0.438	0.41	0.5	0.41	0.47	1.28656	1.28	1.41	1.28	1.39	1.25649	4.0125	4.22	5.09	4.08	4.87	35.0969	34.99	34.76	35.39	35.35	9.0367	9.8	10.04	8.79	10.02	0	0	0	9.04	0	0	-14.3	4	32
CT046	hctB	51504	52115	1	16	51302	>CT046_202	ATATGCAACAGGATTTGGTGTGCGTTGTTTAA	202	0.6562	4.13	4.36	6.95	5.45	0.438	0.41	0.5	0.44	0.47	1.2775	1.28	1.37	1.32	1.38	1.25649	4.0125	4.18	4.96	4.27	4.76	35.075	34.99	34.65	35.49	35.47	9.0312	9.77	10.06	8.8	9.65	0	0	0	9.03	0	0	-14.3	3	31
CT046	hctB	51504	52115	1	16	51303	>CT046_201	TATGCAACAGGATTTGGTGTGCGTTGTTTAAT	201	0.5465	4.02	4.3	7.24	4.77	0.469	0.41	0.47	0.44	0.44	1.28656	1.29	1.35	1.33	1.38	1.25297	4.01875	4.15	4.87	4.48	4.74	35.0969	34.9	34.83	35.38	35.47	9.0305	9.85	9.68	8.8	9.55	0	0	0	9.03	0	0	-14.3	2	30
CT046	hctB	51504	52115	1	16	51304	>CT046_200	ATGCAACAGGATTTGGTGTGCGTTGTTTAATT	200	0.5824	3.92	4.1	7.56	4.11	0.438	0.41	0.47	0.44	0.44	1.31344	1.26	1.37	1.32	1.39	1.25649	4.1	4.07	4.83	4.62	4.64	35.0406	34.88	34.93	35.36	35.49	9.0155	10	9.68	8.8	9.59	0	0	0	9.02	0	0	-10.3	1	32
CT046	hctB	51504	52115	1	16	51305	>CT046_199	TGCAACAGGATTTGGTGTGCGTTGTTTAATTC	199	0.6563	3.83	3.79	7.89	3.46	0.469	0.41	0.47	0.47	0.47	1.33375	1.23	1.38	1.35	1.36	1.25297	4.1	4.11	4.83	4.68	4.49	34.9469	34.91	35	35.18	35.54	9.0682	9.96	9.87	8.87	9.97	0	0	0	9.07	0	0	-17.6	1	30
CT046	hctB	51504	52115	1	16	51306	>CT046_198	GCAACAGGATTTGGTGTGCGTTGTTTAATTCA	198	0.7433	3.76	3.46	8.18	2.89	0.469	0.44	0.47	0.44	0.47	1.31344	1.23	1.37	1.36	1.34	1.23541	3.93438	4.08	4.85	4.7	4.49	35.0406	34.91	34.93	35.05	35.59	9.5048	9.76	9.93	9.04	10.02	0	0	0	9.5	0	0	-20.4	1	29
CT046	hctB	51504	52115	1	16	51307	>CT046_197	CAACAGGATTTGGTGTGCGTTGTTTAATTCAT	197	0.8671	3.72	3.17	8.31	2.54	0.469	0.44	0.5	0.47	0.5	1.27406	1.28	1.34	1.37	1.34	1.21108	3.80938	4.06	4.75	4.91	4.39	34.9344	35.04	34.96	35.12	35.39	9.7864	9.7	9.94	9.14	9.75	0	0	0	9.79	0	0	-21.7	1	29
CT046	hctB	51504	52115	1	16	51308	>CT046_196	AACAGGATTTGGTGTGCGTTGTTTAATTCATT	196	0.969	3.72	2.84	8.31	2.36	0.469	0.44	0.47	0.44	0.53	1.24969	1.28	1.31	1.41	1.33	1.22162	3.79375	4	4.73	4.98	4.32	35.1125	35.04	34.74	35.23	35.51	9.8149	9.69	10.05	9.28	9.92	0	0	0	9.81	0	0	-12.4	4	32
CT046	hctB	51504	52115	1	16	51309	>CT046_195	ACAGGATTTGGTGTGCGTTGTTTAATTCATTA	195	0.8752	3.75	2.52	8.32	2.12	0.469	0.44	0.5	0.41	0.53	1.24063	1.26	1.31	1.41	1.3	1.23351	3.76563	4.02	4.62	5.02	4.3	35.0906	35.03	34.86	35.03	35.48	9.8768	9.63	9.86	9.74	9.93	0	0	0	9.88	0	0	-12.4	3	31
CT046	hctB	51504	52115	1	16	51310	>CT046_194	CAGGATTTGGTGTGCGTTGTTTAATTCATTAT	194	0.6639	3.8	2.3	8.34	1.81	0.469	0.41	0.53	0.41	0.56	1.21469	1.28	1.3	1.39	1.33	1.22622	3.69063	4.18	4.46	5.01	4.33	35.0719	35.11	34.78	35.07	35.63	10.0029	9.58	9.78	9.96	9.83	0	0	0	10	0	0	-12.4	2	30
CT046	hctB	51504	52115	1	16	51311	>CT046_193	AGGATTTGGTGTGCGTTGTTTAATTCATTATA	193	0.5007	3.89	2.11	8.32	1.52	0.469	0.38	0.53	0.41	0.59	1.19437	1.29	1.29	1.39	1.33	1.22838	3.76875	4.31	4.25	5.11	4.28	35.1656	35	34.89	34.88	35.74	10.0004	9.57	9.65	9.87	9.98	0	0	0	10	0	0	-12.4	1	29
CT046	hctB	51504	52115	1	16	51312	>CT046_192	GGATTTGGTGTGCGTTGTTTAATTCATTATAT	192	0.4309	4.1	1.95	8.11	1.44	0.5	0.41	0.5	0.41	0.59	1.20125	1.29	1.3	1.38	1.31	1.22459	3.76875	4.48	4.23	5.13	4.16	35.0719	34.97	34.92	34.85	35.78	9.9653	9.58	9.61	9.79	9.95	0	0	0	9.97	0	0	-7.4	5	32
CT046	hctB	51504	52115	1	16	51313	>CT046_191	GATTTGGTGTGCGTTGTTTAATTCATTATATG	191	0.5177	4.41	1.87	7.66	1.68	0.469	0.44	0.5	0.38	0.59	1.20125	1.32	1.3	1.38	1.3	1.20432	3.76875	4.44	4.39	5.03	4.09	35.0719	34.93	34.92	34.85	35.78	9.8127	9.62	9.63	9.84	9.73	0	0	0	9.81	0	0	-1.8	4	32
CT046	hctB	51504	52115	1	16	51314	>CT046_190	ATTTGGTGTGCGTTGTTTAATTCATTATATGG	190	0.676	4.74	1.96	6.98	2.04	0.438	0.44	0.5	0.38	0.56	1.20125	1.33	1.3	1.36	1.32	1.18459	3.77188	4.5	4.39	5.02	4.04	35.0719	34.96	34.89	34.85	35.81	9.5946	9.68	9.72	10.02	9.76	0	0	0	9.59	0	0	-1.8	3	31
CT046	hctB	51504	52115	1	16	51315	>CT046_189	TTTGGTGTGCGTTGTTTAATTCATTATATGGA	189	0.7938	5.09	2.19	6.19	2.39	0.406	0.47	0.5	0.38	0.53	1.21469	1.3	1.3	1.35	1.33	1.19243	3.85313	4.43	4.31	5.02	3.95	35.0719	34.93	35.02	34.78	35.75	9.5557	9.72	9.95	10.02	9.93	0	0	0	9.56	0	0	-1.8	2	30
CT046	hctB	51504	52115	1	16	51316	>CT046_188	TTGGTGTGCGTTGTTTAATTCATTATATGGAG	188	0.8582	5.53	2.44	5.39	2.75	0.375	0.44	0.53	0.38	0.53	1.22844	1.3	1.28	1.37	1.3	1.20432	3.94688	4.27	4.36	4.97	3.86	35.0781	34.93	35.06	34.75	35.69	9.5599	9.77	10.04	9.83	9.85	0	0	0	9.56	0	0	-1.8	1	29
CT046	hctB	51504	52115	1	16	51317	>CT046_187	TGGTGTGCGTTGTTTAATTCATTATATGGAGA	187	1.0116	6.03	2.7	4.64	3.08	0.375	0.41	0.53	0.41	0.5	1.22844	1.3	1.27	1.37	1.3	1.22459	3.84375	4.27	4.29	4.88	3.96	35.0781	34.95	35.03	34.75	35.69	9.6038	9.87	10	9.92	9.51	0	0	0	9.6	0	0	-6.4	1	28
CT046	hctB	51504	52115	1	16	51318	>CT046_186	GGTGTGCGTTGTTTAATTCATTATATGGAGAA	186	1.2552	6.48	3	4.04	3.42	0.375	0.41	0.5	0.44	0.47	1.21719	1.3	1.27	1.35	1.34	1.21865	3.69688	4.27	4.3	4.78	4.19	35.1938	34.83	34.96	34.8	35.75	9.6621	9.95	9.93	10.02	9.47	0	0	0	9.66	0	0	-14.8	2	29
CT046	hctB	51504	52115	1	16	51319	>CT046_185	GTGTGCGTTGTTTAATTCATTATATGGAGAAA	185	1.4601	6.9	3.32	3.57	3.75	0.375	0.41	0.47	0.44	0.47	1.18469	1.31	1.26	1.35	1.36	1.18703	3.55	4.25	4.27	4.9	4.23	35.2188	34.8	35.05	34.67	35.76	9.5413	10.01	9.75	9.8	9.47	0	0	0	9.54	0	0	-14.8	1	28
CT046	hctB	51504	52115	1	16	51320	>CT046_184	TGTGCGTTGTTTAATTCATTATATGGAGAAAT	184	1.6636	7.29	3.57	3.15	4.06	0.406	0.41	0.5	0.44	0.47	1.17188	1.31	1.29	1.34	1.37	1.16811	3.44063	4.34	4.36	4.76	4.27	35.1375	34.8	35.16	34.65	35.7	9.4055	9.96	9.68	9.82	9.51	0	0	0	9.41	0	0	-14.9	2	29
CT046	hctB	51504	52115	1	16	51321	>CT046_183	GTGCGTTGTTTAATTCATTATATGGAGAAATT	183	1.927	7.55	3.77	2.77	4.29	0.406	0.38	0.53	0.47	0.47	1.17437	1.33	1.29	1.33	1.36	1.17027	3.39688	4.4	4.36	4.76	4.19	35.2594	34.69	35.16	34.67	35.59	9.242	9.91	9.74	9.91	9.63	0	0	0	9.24	0	0	-10.1	1	32
CT046	hctB	51504	52115	1	16	51322	>CT046_182	TGCGTTGTTTAATTCATTATATGGAGAAATTC	182	2.2457	7.53	3.97	2.45	4.36	0.406	0.38	0.5	0.5	0.47	1.185	1.33	1.29	1.33	1.37	1.16297	3.3625	4.42	4.36	4.78	4.23	35.1313	34.88	35.16	34.55	35.62	8.9025	10.02	10.06	9.94	9.72	0	0	0	8.9	0	0	-11	5	32
CT046	hctB	51504	52115	1	16	51323	>CT046_181	GCGTTGTTTAATTCATTATATGGAGAAATTCC	181	2.5477	7.22	4.21	2.25	4.38	0.375	0.41	0.47	0.5	0.44	1.17813	1.3	1.29	1.36	1.37	1.14189	3.24375	4.29	4.49	4.8	4.21	35.225	34.66	35.16	34.58	35.82	8.4048	10.13	9.99	9.92	9.97	0	0	0	8.4	0	0	-9	4	32
CT046	hctB	51504	52115	1	16	51324	>CT046_180	CGTTGTTTAATTCATTATATGGAGAAATTCCT	180	2.8198	6.79	4.33	2.26	4.41	0.344	0.41	0.47	0.53	0.44	1.12563	1.32	1.3	1.36	1.34	1.10784	3.09688	4.36	4.53	4.83	4.12	35.1812	34.82	35.22	34.58	35.6	7.5464	9.91	9.81	9.8	10.02	0	0	0	7.55	0	0	-9	3	31
CT046	hctB	51504	52115	1	16	51325	>CT046_179	GTTGTTTAATTCATTATATGGAGAAATTCCTA	179	3.0988	6.34	4.31	2.45	4.47	0.344	0.38	0.44	0.53	0.44	1.08312	1.34	1.3	1.36	1.33	1.07892	3.09375	4.36	4.52	4.98	4.01	35.1219	34.88	35.22	34.56	35.71	6.0375	9.71	9.95	9.72	9.75	0	0	0	6.04	0	0	-9	2	30
CT046	hctB	51504	52115	1	16	51326	>CT046_178	TTGTTTAATTCATTATATGGAGAAATTCCTAT	178	3.3284	5.78	4.29	2.72	4.54	0.344	0.41	0.44	0.53	0.44	1.08406	1.36	1.27	1.4	1.32	1.06	3.08125	4.42	4.41	4.98	3.94	35.0469	34.96	35.27	34.53	35.71	4.9223	9.65	9.98	9.74	9.84	0	0	0	4.92	0	0	-3.2	1	32
CT046	hctB	51504	52115	1	16	51327	>CT046_177	TGTTTAATTCATTATATGGAGAAATTCCTATC	177	3.3394	5.05	4.27	3.04	4.62	0.313	0.41	0.41	0.5	0.44	1.08844	1.37	1.25	1.39	1.29	1.04865	3.04687	4.4	4.41	4.98	3.83	35.025	34.89	35.25	34.61	35.61	4.4314	9.72	9.77	9.98	10.17	0	0	0	4.43	0	0	-10	4	31
CT046	hctB	51504	52115	1	16	51328	>CT046_176	GTTTAATTCATTATATGGAGAAATTCCTATCT	176	3.2145	4.29	4.29	3.33	4.77	0.344	0.44	0.41	0.5	0.41	1.06406	1.37	1.27	1.36	1.28	1.0427	2.94688	4.4	4.47	4.92	3.76	35.2031	34.7	35.27	34.72	35.53	3.9798	10	9.77	10.1	9.87	0	0	0	3.98	0	0	-10	3	30
CT046	hctB	51504	52115	1	16	51329	>CT046_175	TTTAATTCATTATATGGAGAAATTCCTATCTA	175	3.1235	3.55	4.36	3.5	5.09	0.344	0.47	0.41	0.5	0.38	1.05125	1.36	1.28	1.36	1.26	1.0427	2.83125	4.33	4.47	4.97	3.66	35.1219	34.82	35.14	34.91	35.31	3.6027	10.05	9.89	10.01	9.2	0	0	0	3.6	0	0	-10	2	29
CT046	hctB	51504	52115	1	16	51330	>CT046_174	TTAATTCATTATATGGAGAAATTCCTATCTAA	174	3.0241	2.8	4.46	3.68	5.54	0.313	0.47	0.44	0.5	0.41	1.05125	1.33	1.3	1.36	1.26	1.0427	2.85313	4.14	4.53	4.92	3.77	35.1219	34.87	35.12	34.91	35.31	3.5402	9.72	9.92	9.93	8.76	0	0	0	3.54	0	0	-10	1	28
CT046	hctB	51504	52115	1	16	51331	>CT046_173	TAATTCATTATATGGAGAAATTCCTATCTAAA	173	2.9429	2.04	4.54	3.9	6	0.344	0.44	0.44	0.5	0.44	1.04219	1.31	1.32	1.36	1.28	1.03135	2.87813	4.03	4.51	4.99	3.8	35.1	34.92	35.19	34.72	35.32	3.6147	9.36	10.1	9.78	8.74	0	0	0	3.61	0	0	-12	4	32
CT046	hctB	51504	52115	1	16	51332	>CT046_172	AATTCATTATATGGAGAAATTCCTATCTAAAT	172	2.9341	1.41	4.48	4.11	6.39	0.344	0.44	0.41	0.5	0.41	1.04219	1.29	1.29	1.41	1.28	1.03486	2.88438	3.99	4.38	5.16	3.85	35.1	35.1	34.97	34.76	35.41	3.7011	9.11	10.06	9.75	8.77	0	0	0	3.7	0	0	-12	3	31
CT046	hctB	51504	52115	1	16	51333	>CT046_171	ATTCATTATATGGAGAAATTCCTATCTAAATA	171	3.0424	0.95	4.29	4.29	6.69	0.344	0.44	0.41	0.5	0.41	1.04656	1.29	1.28	1.41	1.28	1.03486	3.04375	4.01	4.22	5.09	4.08	35.0781	35.1	34.99	34.76	35.39	3.7665	9.04	9.8	10.04	8.79	0	0	0	3.77	0	0	-12	2	30
CT046	hctB	51504	52115	1	16	51334	>CT046_170	TTCATTATATGGAGAAATTCCTATCTAAATAG	170	3.2583	0.66	4.13	4.36	6.95	0.344	0.44	0.41	0.5	0.44	1.06844	1.28	1.28	1.37	1.32	1.05243	3.1375	4.01	4.18	4.96	4.27	35.1812	35.07	34.99	34.65	35.49	3.8082	9.03	9.77	10.06	8.8	0	0	0	3.81	0	0	-12	1	29
CT046	hctB	51504	52115	1	16	51335	>CT046_169	TCATTATATGGAGAAATTCCTATCTAAATAGT	169	3.5409	0.55	4.02	4.3	7.24	0.313	0.47	0.41	0.47	0.44	1.06844	1.29	1.29	1.35	1.33	1.06351	3.10625	4.02	4.15	4.87	4.48	35.1812	35.1	34.9	34.83	35.38	3.8296	9.03	9.85	9.68	8.8	0	0	0	3.83	0	0	-11.4	4	32
CT046	hctB	51504	52115	1	16	51336	>CT046_168	CATTATATGGAGAAATTCCTATCTAAATAGTT	168	3.8529	0.58	3.92	4.1	7.56	0.281	0.44	0.41	0.47	0.44	1.04156	1.31	1.26	1.37	1.32	1.05162	3.025	4.1	4.07	4.83	4.62	35.2375	35.04	34.88	34.93	35.36	3.8512	9.02	10	9.68	8.8	0	0	0	3.85	0	0	-11.4	3	31
CT046	hctB	51504	52115	1	16	51337	>CT046_167	ATTATATGGAGAAATTCCTATCTAAATAGTTA	167	4.1739	0.66	3.83	3.79	7.89	0.313	0.47	0.41	0.47	0.47	1.02125	1.33	1.23	1.38	1.35	1.04189	2.8375	4.1	4.11	4.83	4.68	35.3312	34.95	34.91	35	35.18	3.8898	9.07	9.96	9.87	8.87	0	0	0	3.89	0	0	-11.4	2	30
CT046	hctB	51504	52115	1	16	51338	>CT046_166	TTATATGGAGAAATTCCTATCTAAATAGTTAT	166	4.4542	0.74	3.76	3.46	8.18	0.313	0.47	0.44	0.47	0.44	1.03031	1.31	1.23	1.37	1.36	1.03838	2.91875	3.93	4.08	4.85	4.7	35.3531	35.04	34.91	34.93	35.05	3.9249	9.5	9.76	9.93	9.04	0	0	0	3.92	0	0	-11.4	1	29
CT046	hctB	51504	52115	1	16	51339	>CT046_165	TATATGGAGAAATTCCTATCTAAATAGTTATT	165	4.6489	0.87	3.72	3.17	8.31	0.313	0.47	0.44	0.5	0.47	1.04156	1.27	1.28	1.34	1.37	1.04216	3.01875	3.81	4.06	4.75	4.91	35.2375	34.93	35.04	34.96	35.12	3.9416	9.79	9.7	9.94	9.14	0	0	0	3.94	0	0	-13.2	5	32
CT046	hctB	51504	52115	1	16	51340	>CT046_164	ATATGGAGAAATTCCTATCTAAATAGTTATTG	164	4.7846	0.97	3.72	2.84	8.31	0.281	0.47	0.44	0.47	0.44	1.0675	1.25	1.28	1.31	1.41	1.08757	3.04688	3.79	4	4.73	4.98	35.2563	35.11	35.04	34.74	35.23	3.9425	9.81	9.69	10.05	9.28	0	0	0	3.94	0	0	-8.1	4	32
CT046	hctB	51504	52115	1	16	51341	>CT046_163	TATGGAGAAATTCCTATCTAAATAGTTATTGT	163	4.8478	0.88	3.75	2.52	8.32	0.25	0.47	0.44	0.5	0.41	1.07656	1.24	1.26	1.31	1.41	1.12432	2.95938	3.77	4.02	4.62	5.02	35.2781	35.09	35.03	34.86	35.03	3.9201	9.88	9.63	9.86	9.74	0	0	0	3.92	0	0	-6	3	32
CT046	hctB	51504	52115	1	16	51342	>CT046_162	ATGGAGAAATTCCTATCTAAATAGTTATTGTT	162	4.858	0.66	3.8	2.3	8.34	0.25	0.47	0.41	0.53	0.41	1.08969	1.21	1.28	1.3	1.39	1.14757	2.93438	3.69	4.18	4.46	5.01	35.2156	35.07	35.11	34.78	35.07	3.8658	10	9.58	9.78	9.96	0	0	0	3.87	0	0	-6	2	31
CT046	hctB	51504	52115	1	16	51343	>CT046_161	TGGAGAAATTCCTATCTAAATAGTTATTGTTT	161	4.8666	0.5	3.89	2.11	8.32	0.25	0.47	0.38	0.53	0.41	1.08563	1.19	1.29	1.29	1.39	1.14757	2.79375	3.77	4.31	4.25	5.11	35.3	35.17	35	34.89	34.88	3.7586	10	9.57	9.65	9.87	0	0	0	3.76	0	0	-6	1	30
CT046	hctB	51504	52115	1	16	51344	>CT046_160	GGAGAAATTCCTATCTAAATAGTTATTGTTTA	160	4.9353	0.43	4.1	1.95	8.11	0.25	0.5	0.41	0.5	0.41	1.07875	1.2	1.29	1.3	1.38	1.12649	2.85938	3.77	4.48	4.23	5.13	35.3937	35.07	34.97	34.92	34.85	3.6392	9.97	9.58	9.61	9.79	0	0	0	3.64	0	0	-15.3	2	29
CT046	hctB	51504	52115	1	16	51345	>CT046_159	GAGAAATTCCTATCTAAATAGTTATTGTTTAG	159	5.0878	0.52	4.41	1.87	7.66	0.219	0.47	0.44	0.5	0.38	1.09469	1.2	1.32	1.3	1.38	1.09838	2.975	3.77	4.44	4.39	5.03	35.5469	35.07	34.93	34.92	34.85	3.5854	9.81	9.62	9.63	9.84	0	0	0	3.59	0	0	-15.3	1	28
CT046	hctB	51504	52115	1	16	51346	>CT046_158	AGAAATTCCTATCTAAATAGTTATTGTTTAGC	158	5.3015	0.68	4.74	1.96	6.98	0.219	0.44	0.44	0.5	0.38	1.11437	1.2	1.33	1.3	1.36	1.08649	3.06563	3.77	4.5	4.39	5.02	35.5781	35.07	34.96	34.89	34.85	3.571	9.59	9.68	9.72	10.02	0	0	0	3.57	0	0	-19.8	1	29
CT046	hctB	51504	52115	1	16	51347	>CT046_157	GAAATTCCTATCTAAATAGTTATTGTTTAGCG	157	5.5113	0.79	5.09	2.19	6.19	0.219	0.41	0.47	0.5	0.38	1.12375	1.21	1.3	1.3	1.35	1.07135	3.12813	3.85	4.43	4.31	5.02	35.6063	35.07	34.93	35.02	34.78	3.5753	9.56	9.72	9.95	10.02	0	0	0	3.58	0	0	-10.8	5	32
CT046	hctB	51504	52115	1	16	51348	>CT046_156	AAATTCCTATCTAAATAGTTATTGTTTAGCGA	156	5.7035	0.86	5.53	2.44	5.39	0.219	0.38	0.44	0.53	0.38	1.10094	1.23	1.3	1.28	1.37	1.05946	3.12188	3.95	4.27	4.36	4.97	35.5781	35.08	34.93	35.06	34.75	3.6006	9.56	9.77	10.04	9.83	0	0	0	3.6	0	0	-9.1	4	32
CT046	hctB	51504	52115	1	16	51349	>CT046_155	AATTCCTATCTAAATAGTTATTGTTTAGCGAT	155	5.874	1.01	6.03	2.7	4.64	0.25	0.38	0.41	0.53	0.41	1.08781	1.23	1.3	1.27	1.37	1.05946	3.20937	3.84	4.27	4.29	4.88	35.6406	35.08	34.95	35.03	34.75	3.6335	9.6	9.87	10	9.92	0	0	0	3.63	0	0	-9.1	3	31
CT046	hctB	51504	52115	1	16	51350	>CT046_154	ATTCCTATCTAAATAGTTATTGTTTAGCGATA	154	5.9459	1.26	6.48	3	4.04	0.25	0.38	0.41	0.5	0.44	1.07875	1.22	1.3	1.27	1.35	1.05162	3.20938	3.7	4.27	4.3	4.78	35.6187	35.19	34.83	34.96	34.8	3.6575	9.66	9.95	9.93	10.02	0	0	0	3.66	0	0	-9.1	2	30
CT046	hctB	51504	52115	1	16	51351	>CT046_153	TTCCTATCTAAATAGTTATTGTTTAGCGATAT	153	6.0341	1.46	6.9	3.32	3.57	0.25	0.38	0.41	0.47	0.44	1.08781	1.18	1.31	1.26	1.35	1.04811	3.25	3.55	4.25	4.27	4.9	35.6406	35.22	34.8	35.05	34.67	3.663	9.54	10.01	9.75	9.8	0	0	0	3.66	0	0	-9.1	1	29
CT046	hctB	51504	52115	1	16	51352	>CT046_152	TCCTATCTAAATAGTTATTGTTTAGCGATATT	152	6.237	1.66	7.29	3.57	3.15	0.25	0.41	0.41	0.5	0.44	1.07469	1.17	1.31	1.29	1.34	1.04811	3.21875	3.44	4.34	4.36	4.76	35.7031	35.14	34.8	35.16	34.65	3.6505	9.41	9.96	9.68	9.82	0	0	0	3.65	0	0	-14.7	4	32
CT046	hctB	51504	52115	1	16	51353	>CT046_151	CCTATCTAAATAGTTATTGTTTAGCGATATTA	151	6.4835	1.93	7.55	3.77	2.77	0.219	0.41	0.38	0.53	0.47	1.06094	1.17	1.33	1.29	1.33	1.02838	3.1	3.4	4.4	4.36	4.76	35.6969	35.26	34.69	35.16	34.67	3.645	9.24	9.91	9.74	9.91	0	0	0	3.65	0	0	-14.7	3	31
CT046	hctB	51504	52115	1	16	51354	>CT046_150	CTATCTAAATAGTTATTGTTTAGCGATATTAA	150	6.6753	2.25	7.53	3.97	2.45	0.219	0.41	0.38	0.5	0.5	1.0375	1.19	1.33	1.29	1.33	1.00811	2.95313	3.36	4.42	4.36	4.78	35.7437	35.13	34.88	35.16	34.55	3.6813	8.9	10.02	10.06	9.94	0	0	0	3.68	0	0	-13	1	32
CT046	hctB	51504	52115	1	16	51355	>CT046_149	TATCTAAATAGTTATTGTTTAGCGATATTAAA	149	6.8432	2.55	7.22	4.21	2.25	0.25	0.38	0.41	0.47	0.5	1.02406	1.18	1.3	1.29	1.36	1.01405	2.97188	3.24	4.29	4.49	4.8	35.7437	35.22	34.66	35.16	34.58	3.7712	8.4	10.13	9.99	9.92	0	0	0	3.77	0	0	-13.7	3	31
CT046	hctB	51504	52115	1	16	51356	>CT046_148	ATCTAAATAGTTATTGTTTAGCGATATTAAAT	148	7.0529	2.82	6.79	4.33	2.26	0.25	0.34	0.41	0.47	0.53	1.02406	1.13	1.32	1.3	1.36	1.03649	2.94688	3.1	4.36	4.53	4.83	35.7437	35.18	34.82	35.22	34.58	3.8495	7.55	9.91	9.81	9.8	0	0	0	3.85	0	0	-10.5	4	32
CT046	hctB	51504	52115	1	16	51357	>CT046_147	TCTAAATAGTTATTGTTTAGCGATATTAAATA	147	7.3048	3.1	6.34	4.31	2.45	0.25	0.34	0.38	0.44	0.53	1.03313	1.08	1.34	1.3	1.36	1.05405	2.80313	3.09	4.36	4.52	4.98	35.7656	35.12	34.88	35.22	34.56	3.8866	6.04	9.71	9.95	9.72	0	0	0	3.89	0	0	-10.5	3	31
CT046	hctB	51504	52115	1	16	51358	>CT046_146	CTAAATAGTTATTGTTTAGCGATATTAAATAA	146	7.5753	3.33	5.78	4.29	2.72	0.25	0.34	0.41	0.44	0.53	1.01031	1.08	1.36	1.27	1.4	1.05324	2.72188	3.08	4.42	4.41	4.98	35.7375	35.05	34.96	35.27	34.53	3.9177	4.92	9.65	9.98	9.74	0	0	0	3.92	0	0	-10.5	2	30
CT046	hctB	51504	52115	1	16	51359	>CT046_145	TAAATAGTTATTGTTTAGCGATATTAAATAAT	145	7.8673	3.34	5.05	4.27	3.04	0.25	0.31	0.41	0.41	0.5	1.00594	1.09	1.37	1.25	1.39	1.05919	2.75625	3.05	4.4	4.41	4.98	35.7594	35.02	34.89	35.25	34.61	3.9688	4.43	9.72	9.77	9.98	0	0	0	3.97	0	0	-10.3	5	32
CT046	hctB	51504	52115	1	16	51360	>CT046_144	AAATAGTTATTGTTTAGCGATATTAAATAATT	144	8.1317	3.21	4.29	4.29	3.33	0.281	0.34	0.44	0.41	0.5	1.03031	1.06	1.37	1.27	1.36	1.08162	2.85625	2.95	4.4	4.47	4.92	35.5812	35.2	34.7	35.27	34.72	4.0124	3.98	10	9.77	10.1	0	0	0	4.01	0	0	-10.3	4	31
CT046	hctB	51504	52115	1	16	51361	>CT046_143	AATAGTTATTGTTTAGCGATATTAAATAATTG	143	8.2992	3.12	3.55	4.36	3.5	0.281	0.34	0.47	0.41	0.5	1.04313	1.05	1.36	1.28	1.36	1.09135	3.05938	2.83	4.33	4.47	4.97	35.6625	35.12	34.82	35.14	34.91	4.0362	3.6	10.05	9.89	10.01	0	0	0	4.04	0	0	-7.9	3	32
CT046	hctB	51504	52115	1	16	51362	>CT046_142	ATAGTTATTGTTTAGCGATATTAAATAATTGT	142	8.2949	3.02	2.8	4.46	3.68	0.281	0.31	0.47	0.44	0.5	1.05438	1.05	1.33	1.3	1.36	1.11162	3.2	2.85	4.14	4.53	4.92	35.5469	35.12	34.87	35.12	34.91	4.052	3.54	9.72	9.92	9.93	0	0	0	4.05	0	0	-7.9	2	31
CT046	hctB	51504	52115	1	16	51363	>CT046_141	TAGTTATTGTTTAGCGATATTAAATAATTGTG	141	8.1445	2.94	2.04	4.54	3.9	0.281	0.34	0.44	0.44	0.5	1.07625	1.04	1.31	1.32	1.36	1.13054	3.31563	2.88	4.03	4.51	4.99	35.65	35.1	34.92	35.19	34.72	4.0522	3.61	9.36	10.1	9.78	0	0	0	4.05	0	0	-7.9	1	30
CT046	hctB	51504	52115	1	16	51364	>CT046_140	AGTTATTGTTTAGCGATATTAAATAATTGTGT	140	7.9796	2.93	1.41	4.48	4.11	0.25	0.34	0.44	0.41	0.5	1.10062	1.04	1.29	1.29	1.41	1.14189	3.40938	2.88	3.99	4.38	5.16	35.4719	35.1	35.1	34.97	34.76	4.0269	3.7	9.11	10.06	9.75	0	0	0	4.03	0	0	-12.8	3	32
CT046	hctB	51504	52115	1	16	51365	>CT046_139	GTTATTGTTTAGCGATATTAAATAATTGTGTG	139	7.7392	3.04	0.95	4.29	4.29	0.25	0.34	0.44	0.41	0.5	1.10906	1.05	1.29	1.28	1.41	1.12676	3.43125	3.04	4.01	4.22	5.09	35.575	35.08	35.1	34.99	34.76	3.9967	3.77	9.04	9.8	10.04	0	0	0	4	0	0	-4.4	5	32
CT046	hctB	51504	52115	1	16	51366	>CT046_138	TTATTGTTTAGCGATATTAAATAATTGTGTGT	138	7.4553	3.26	0.66	4.13	4.36	0.25	0.34	0.44	0.41	0.5	1.1075	1.07	1.28	1.28	1.37	1.11946	3.48438	3.14	4.01	4.18	4.96	35.3781	35.18	35.07	34.99	34.65	3.9884	3.81	9.03	9.77	10.06	0	0	0	3.99	0	0	-4.4	4	31
CT046	hctB	51504	52115	1	16	51367	>CT046_137	TATTGTTTAGCGATATTAAATAATTGTGTGTG	137	7.1872	3.54	0.55	4.02	4.3	0.25	0.31	0.47	0.41	0.47	1.13094	1.07	1.29	1.29	1.35	1.13054	3.59063	3.11	4.02	4.15	4.87	35.3312	35.18	35.1	34.9	34.83	3.9875	3.83	9.03	9.85	9.68	0	0	0	3.99	0	0	-4.4	3	30
CT046	hctB	51504	52115	1	16	51368	>CT046_136	ATTGTTTAGCGATATTAAATAATTGTGTGTGG	136	6.8846	3.85	0.58	3.92	4.1	0.25	0.28	0.44	0.41	0.47	1.15688	1.04	1.31	1.26	1.37	1.14189	3.61875	3.03	4.1	4.07	4.83	35.35	35.24	35.04	34.88	34.93	3.9697	3.85	9.02	10	9.68	0	0	0	3.97	0	0	-4.4	2	29
CT046	hctB	51504	52115	1	16	51369	>CT046_135	TTGTTTAGCGATATTAAATAATTGTGTGTGGT	135	6.5464	4.17	0.66	3.83	3.79	0.25	0.31	0.47	0.41	0.47	1.16594	1.02	1.33	1.23	1.38	1.14973	3.65938	2.84	4.1	4.11	4.83	35.3719	35.33	34.95	34.91	35	3.9213	3.89	9.07	9.96	9.87	0	0	0	3.92	0	0	-3	1	32
CT046	hctB	51504	52115	1	16	51370	>CT046_134	TGTTTAGCGATATTAAATAATTGTGTGTGGTT	134	6.2216	4.45	0.74	3.76	3.46	0.219	0.31	0.47	0.44	0.47	1.15281	1.03	1.31	1.23	1.37	1.14973	3.625	2.92	3.93	4.08	4.85	35.4344	35.35	35.04	34.91	34.93	3.8447	3.92	9.5	9.76	9.93	0	0	0	3.84	0	0	-11.2	4	31
CT046	hctB	51504	52115	1	16	51371	>CT046_133	GTTTAGCGATATTAAATAATTGTGTGTGGTTA	133	5.9006	4.65	0.87	3.72	3.17	0.188	0.31	0.47	0.44	0.5	1.14594	1.04	1.27	1.28	1.34	1.14	3.64375	3.02	3.81	4.06	4.75	35.5281	35.24	34.93	35.04	34.96	3.7819	3.94	9.79	9.7	9.94	0	0	0	3.78	0	0	-11.2	3	30
CT046	hctB	51504	52115	1	16	51372	>CT046_132	TTTAGCGATATTAAATAATTGTGTGTGGTTAG	132	5.5236	4.78	0.97	3.72	2.84	0.188	0.28	0.47	0.44	0.47	1.14594	1.07	1.25	1.28	1.31	1.11757	3.64375	3.05	3.79	4	4.73	35.5281	35.26	35.11	35.04	34.74	3.7532	3.94	9.81	9.69	10.05	0	0	0	3.75	0	0	-11.2	2	29
CT046	hctB	51504	52115	1	16	51373	>CT046_131	TTAGCGATATTAAATAATTGTGTGTGGTTAGT	131	5.0423	4.85	0.88	3.75	2.52	0.188	0.25	0.47	0.44	0.5	1.14594	1.08	1.24	1.26	1.31	1.11757	3.64375	2.96	3.77	4.02	4.62	35.5281	35.28	35.09	35.03	34.86	3.7339	3.92	9.88	9.63	9.86	0	0	0	3.73	0	0	-11.2	1	28
CT046	hctB	51504	52115	1	16	51374	>CT046_130	TAGCGATATTAAATAATTGTGTGTGGTTAGTT	130	4.4591	4.86	0.66	3.8	2.3	0.188	0.25	0.47	0.41	0.53	1.14594	1.09	1.21	1.28	1.3	1.10973	3.58125	2.93	3.69	4.18	4.46	35.5281	35.22	35.07	35.11	34.78	3.7061	3.87	10	9.58	9.78	0	0	0	3.71	0	0	-7.9	1	32
CT046	hctB	51504	52115	1	16	51375	>CT046_129	AGCGATATTAAATAATTGTGTGTGGTTAGTTT	129	3.8613	4.87	0.5	3.89	2.11	0.156	0.25	0.47	0.38	0.53	1.15906	1.09	1.19	1.29	1.29	1.10973	3.5125	2.79	3.77	4.31	4.25	35.4656	35.3	35.17	35	34.89	3.6574	3.76	10	9.57	9.65	0	0	0	3.66	0	0	-13.4	5	32
CT046	hctB	51504	52115	1	16	51376	>CT046_128	GCGATATTAAATAATTGTGTGTGGTTAGTTTT	128	3.2895	4.94	0.43	4.1	1.95	0.188	0.25	0.5	0.41	0.5	1.15469	1.08	1.2	1.29	1.3	1.10595	3.34063	2.86	3.77	4.48	4.23	35.4875	35.39	35.07	34.97	34.92	3.6034	3.64	9.97	9.58	9.61	0	0	0	3.6	0	0	-13.4	4	31
CT046	hctB	51504	52115	1	16	51377	>CT046_127	CGATATTAAATAATTGTGTGTGGTTAGTTTTT	127	2.7707	5.09	0.52	4.41	1.87	0.188	0.22	0.47	0.44	0.5	1.10219	1.09	1.2	1.32	1.3	1.07189	3.16875	2.98	3.77	4.44	4.39	35.4438	35.55	35.07	34.93	34.92	3.6063	3.59	9.81	9.62	9.63	0	0	0	3.61	0	0	-13.4	3	30
CT046	hctB	51504	52115	1	16	51378	>CT046_126	GATATTAAATAATTGTGTGTGGTTAGTTTTTA	126	2.3812	5.3	0.68	4.74	1.96	0.219	0.22	0.44	0.44	0.5	1.06875	1.11	1.2	1.33	1.3	1.04297	2.93125	3.07	3.77	4.5	4.39	35.4062	35.58	35.07	34.96	34.89	3.654	3.57	9.59	9.68	9.72	0	0	0	3.65	0	0	-13.4	2	29
CT046	hctB	51504	52115	1	16	51379	>CT046_125	ATATTAAATAATTGTGTGTGGTTAGTTTTTAA	125	2.0721	5.51	0.79	5.09	2.19	0.219	0.22	0.41	0.47	0.5	1.04594	1.12	1.21	1.3	1.3	1.03108	2.85313	3.13	3.85	4.43	4.31	35.3781	35.61	35.07	34.93	35.02	3.468	3.58	9.56	9.72	9.95	0	0	0	3.47	0	0	-10.5	4	32
CT046	hctB	51504	52115	1	16	51380	>CT046_124	TATTAAATAATTGTGTGTGGTTAGTTTTTAAT	124	1.7769	5.7	0.86	5.53	2.44	0.25	0.22	0.38	0.44	0.53	1.04188	1.1	1.23	1.3	1.28	1.0427	2.82813	3.12	3.95	4.27	4.36	35.4625	35.58	35.08	34.93	35.06	3.2934	3.6	9.56	9.77	10.04	0	0	0	3.29	0	0	-7.9	3	32
CT046	hctB	51504	52115	1	16	51381	>CT046_123	ATTAAATAATTGTGTGTGGTTAGTTTTTAATA	123	1.4991	5.87	1.01	6.03	2.7	0.25	0.25	0.38	0.41	0.53	1.055	1.09	1.23	1.3	1.27	1.06514	2.74063	3.21	3.84	4.27	4.29	35.4	35.64	35.08	34.95	35.03	3.2661	3.63	9.6	9.87	10	0	0	0	3.27	0	0	-7.9	2	31
CT046	hctB	51504	52115	1	16	51382	>CT046_122	TTAAATAATTGTGTGTGGTTAGTTTTTAATAA	122	1.3544	5.95	1.26	6.48	3	0.25	0.25	0.38	0.41	0.5	1.06406	1.08	1.22	1.3	1.27	1.07297	2.71875	3.21	3.7	4.27	4.3	35.4219	35.62	35.19	34.83	34.96	3.2869	3.66	9.66	9.95	9.93	0	0	0	3.29	0	0	-6.7	1	32
CT046	hctB	51504	52115	1	16	51383	>CT046_121	TAAATAATTGTGTGTGGTTAGTTTTTAATAAA	121	1.393	6.03	1.46	6.9	3.32	0.281	0.25	0.38	0.41	0.47	1.06406	1.09	1.18	1.31	1.26	1.06162	2.65625	3.25	3.55	4.25	4.27	35.4219	35.64	35.22	34.8	35.05	3.3097	3.66	9.54	10.01	9.75	0	0	0	3.31	0	0	-10.9	1	29
CT046	hctB	51504	52115	1	16	51384	>CT046_120	AAATAATTGTGTGTGGTTAGTTTTTAATAAAA	120	1.4569	6.24	1.66	7.29	3.57	0.281	0.25	0.41	0.41	0.5	1.07719	1.07	1.17	1.31	1.29	1.07297	2.75625	3.22	3.44	4.34	4.36	35.3594	35.7	35.14	34.8	35.16	3.3251	3.65	9.41	9.96	9.68	0	0	0	3.33	0	0	-15	3	30
CT046	hctB	51504	52115	1	16	51385	>CT046_119	AATAATTGTGTGTGGTTAGTTTTTAATAAAAA	119	1.4702	6.48	1.93	7.55	3.77	0.281	0.22	0.41	0.38	0.53	1.08156	1.06	1.17	1.33	1.29	1.07297	2.9375	3.1	3.4	4.4	4.36	35.3375	35.7	35.26	34.69	35.16	3.3315	3.65	9.24	9.91	9.74	0	0	0	3.33	0	0	-13.7	3	32
CT046	hctB	51504	52115	1	16	51386	>CT046_118	ATAATTGTGTGTGGTTAGTTTTTAATAAAAAG	118	1.3954	6.68	2.25	7.53	3.97	0.281	0.22	0.41	0.38	0.5	1.09438	1.04	1.19	1.33	1.29	1.07297	3.03125	2.95	3.36	4.42	4.36	35.4188	35.74	35.13	34.88	35.16	3.3321	3.68	8.9	10.02	10.06	0	0	0	3.33	0	0	-7.1	5	32
CT046	hctB	51504	52115	1	16	51387	>CT046_117	TAATTGTGTGTGGTTAGTTTTTAATAAAAAGT	117	1.284	6.84	2.55	7.22	4.21	0.313	0.25	0.38	0.41	0.47	1.10344	1.02	1.18	1.3	1.29	1.08081	3.00625	2.97	3.24	4.29	4.49	35.4406	35.74	35.22	34.66	35.16	3.3225	3.77	8.4	10.13	9.99	0	0	0	3.32	0	0	-5.7	4	32
CT046	hctB	51504	52115	1	16	51388	>CT046_116	AATTGTGTGTGGTTAGTTTTTAATAAAAAGTT	116	1.2536	7.05	2.82	6.79	4.33	0.281	0.25	0.34	0.41	0.47	1.10344	1.02	1.13	1.32	1.3	1.10324	3.00625	2.95	3.1	4.36	4.53	35.4406	35.74	35.18	34.82	35.22	3.2928	3.85	7.55	9.91	9.81	0	0	0	3.29	0	0	-5.7	3	31
CT046	hctB	51504	52115	1	16	51389	>CT046_115	ATTGTGTGTGGTTAGTTTTTAATAAAAAGTTA	115	1.3059	7.3	3.1	6.34	4.31	0.281	0.25	0.34	0.38	0.44	1.10344	1.03	1.08	1.34	1.3	1.10703	2.98438	2.8	3.09	4.36	4.52	35.4406	35.77	35.12	34.88	35.22	3.2476	3.89	6.04	9.71	9.95	0	0	0	3.25	0	0	-5.7	2	30
CT046	hctB	51504	52115	1	16	51390	>CT046_114	TTGTGTGTGGTTAGTTTTTAATAAAAAGTTAA	114	1.4293	7.58	3.33	5.78	4.29	0.281	0.25	0.34	0.41	0.44	1.1125	1.01	1.08	1.36	1.27	1.10351	2.9625	2.72	3.08	4.42	4.41	35.4625	35.74	35.05	34.96	35.27	3.1877	3.92	4.92	9.65	9.98	0	0	0	3.19	0	0	-5.7	1	29
CT046	hctB	51504	52115	1	16	51391	>CT046_113	TGTGTGTGGTTAGTTTTTAATAAAAAGTTAAA	113	1.6059	7.87	3.34	5.05	4.27	0.281	0.25	0.31	0.41	0.41	1.1125	1.01	1.09	1.37	1.25	1.10351	2.85938	2.76	3.05	4.4	4.41	35.4625	35.76	35.02	34.89	35.25	3.1239	3.97	4.43	9.72	9.77	0	0	0	3.12	0	0	-13.7	2	29
CT046	hctB	51504	52115	1	16	51392	>CT046_112	GTGTGTGGTTAGTTTTTAATAAAAAGTTAAAA	112	1.7854	8.13	3.21	4.29	4.29	0.281	0.28	0.34	0.44	0.41	1.10125	1.03	1.06	1.37	1.27	1.10486	2.8125	2.86	2.95	4.4	4.47	35.5781	35.58	35.2	34.7	35.27	3.073	4.01	3.98	10	9.77	0	0	0	3.07	0	0	-10.1	1	32
CT046	hctB	51504	52115	1	16	51393	>CT046_111	TGTGTGGTTAGTTTTTAATAAAAAGTTAAAAA	111	1.9592	8.3	3.12	3.55	4.36	0.25	0.28	0.34	0.47	0.41	1.10125	1.04	1.05	1.36	1.28	1.11405	2.79063	3.06	2.83	4.33	4.47	35.5781	35.66	35.12	34.82	35.14	3.0155	4.04	3.6	10.05	9.89	0	0	0	3.02	0	1	-1.6	5	32
CT046	hctB	51504	52115	1	16	51394	>CT046_110	GTGTGGTTAGTTTTTAATAAAAAGTTAAAAAC	110	2.1733	8.29	3.02	2.8	4.46	0.219	0.28	0.31	0.47	0.44	1.09438	1.05	1.05	1.33	1.3	1.11405	2.69688	3.2	2.85	4.14	4.53	35.6719	35.55	35.12	34.87	35.12	2.9667	4.05	3.54	9.72	9.92	0	0	0	2.97	0	1	-1.6	4	31
CT046	hctB	51504	52115	1	16	51395	>CT046_109	TGTGGTTAGTTTTTAATAAAAAGTTAAAAACT	109	2.3269	8.14	2.94	2.04	4.54	0.188	0.28	0.34	0.44	0.44	1.06844	1.08	1.04	1.31	1.32	1.09514	2.55625	3.32	2.88	4.03	4.51	35.6531	35.65	35.1	34.92	35.19	2.9389	4.05	3.61	9.36	10.1	0	0	0	2.94	0	1	-1.6	3	30
CT046	hctB	51504	52115	1	16	51396	>CT046_108	GTGGTTAGTTTTTAATAAAAAGTTAAAAACTA	108	2.2633	7.98	2.93	1.41	4.48	0.188	0.25	0.34	0.44	0.41	1.05719	1.1	1.04	1.29	1.29	1.08541	2.50938	3.41	2.88	3.99	4.38	35.7687	35.47	35.1	35.1	34.97	2.9307	4.03	3.7	9.11	10.06	0	0	0	2.93	0	1	-1.6	2	29
CT046	hctB	51504	52115	1	16	51397	>CT046_107	TGGTTAGTTTTTAATAAAAAGTTAAAAACTAA	107	1.9912	7.74	3.04	0.95	4.29	0.188	0.25	0.34	0.44	0.41	1.05719	1.11	1.05	1.29	1.28	1.07432	2.475	3.43	3.04	4.01	4.22	35.7687	35.57	35.08	35.1	34.99	2.9391	4	3.77	9.04	9.8	0	0	0	2.94	0	1	-1.6	1	28
CT046	hctB	51504	52115	1	16	51398	>CT046_106	GGTTAGTTTTTAATAAAAAGTTAAAAACTAAC	106	1.6582	7.46	3.26	0.66	4.13	0.188	0.25	0.34	0.44	0.41	1.06937	1.11	1.07	1.28	1.28	1.06459	2.475	3.48	3.14	4.01	4.18	35.8375	35.38	35.18	35.07	34.99	2.9647	3.99	3.81	9.03	9.77	0	0	0	2.96	0	0	-10.4	3	31
CT046	hctB	51504	52115	1	16	51399	>CT046_105	GTTAGTTTTTAATAAAAAGTTAAAAACTAACC	105	1.4075	7.19	3.54	0.55	4.02	0.188	0.25	0.31	0.47	0.41	1.05719	1.13	1.07	1.29	1.29	1.04432	2.51563	3.59	3.11	4.02	4.15	35.7687	35.33	35.18	35.1	34.9	3.0312	3.99	3.83	9.03	9.85	0	0	0	3.03	0	0	-10.4	2	30
CT046	hctB	51504	52115	1	16	51400	>CT046_104	TTAGTTTTTAATAAAAAGTTAAAAACTAACCA	104	1.2447	6.88	3.85	0.58	3.92	0.188	0.25	0.28	0.44	0.41	1.03531	1.16	1.04	1.31	1.26	1.03324	2.42188	3.62	3.03	4.1	4.07	35.6656	35.35	35.24	35.04	34.88	3.1778	3.97	3.85	9.02	10	0	0	0	3.18	0	0	-6	1	32
CT046	hctB	51504	52115	1	16	51401	>CT046_103	TAGTTTTTAATAAAAAGTTAAAAACTAACCAT	103	1.1855	6.55	4.17	0.66	3.83	0.219	0.25	0.31	0.47	0.41	1.03531	1.17	1.02	1.33	1.23	1.02189	2.35938	3.66	2.84	4.1	4.11	35.6656	35.37	35.33	34.95	34.91	3.3443	3.92	3.89	9.07	9.96	0	0	0	3.34	0	0	-7.8	4	32
CT046	hctB	51504	52115	1	16	51402	>CT046_102	AGTTTTTAATAAAAAGTTAAAAACTAACCATT	102	1.2632	6.22	4.45	0.74	3.76	0.219	0.22	0.31	0.47	0.44	1.04844	1.15	1.03	1.31	1.23	1.02541	2.29063	3.63	2.92	3.93	4.08	35.6031	35.43	35.35	35.04	34.91	3.455	3.84	3.92	9.5	9.76	0	0	0	3.46	0	0	-7.8	3	31
CT046	hctB	51504	52115	1	16	51403	>CT046_101	GTTTTTAATAAAAAGTTAAAAACTAACCATTT	101	1.4175	5.9	4.65	0.87	3.72	0.219	0.19	0.31	0.47	0.44	1.04406	1.15	1.04	1.27	1.28	1.02162	2.10938	3.64	3.02	3.81	4.06	35.625	35.53	35.24	34.93	35.04	3.5549	3.78	3.94	9.79	9.7	0	0	0	3.55	0	0	-7.8	2	30
CT046	hctB	51504	52115	1	16	51404	>CT046_100	TTTTTAATAAAAAGTTAAAAACTAACCATTTT	100	1.6386	5.52	4.78	0.97	3.72	0.219	0.19	0.28	0.47	0.44	1.03125	1.15	1.07	1.25	1.28	0.999189	1.99375	3.64	3.05	3.79	4	35.5438	35.53	35.26	35.11	35.04	3.7107	3.75	3.94	9.81	9.69	0	0	0	3.71	0	0	-7.4	4	32
CT046	hctB	51504	52115	1	16	51405	>CT046_099	TTTTAATAAAAAGTTAAAAACTAACCATTTTT	99	1.9139	5.04	4.85	0.88	3.75	0.219	0.19	0.25	0.47	0.44	1.03125	1.15	1.08	1.24	1.26	0.999189	2.05625	3.64	2.96	3.77	4.02	35.5438	35.53	35.28	35.09	35.03	3.8885	3.73	3.92	9.88	9.63	0	0	0	3.89	0	0	-7.4	3	31
CT046	hctB	51504	52115	1	16	51406	>CT046_098	TTTAATAAAAAGTTAAAAACTAACCATTTTTT	98	2.2501	4.46	4.86	0.66	3.8	0.219	0.19	0.25	0.47	0.41	1.01812	1.15	1.09	1.21	1.28	0.999189	2.14375	3.58	2.93	3.69	4.18	35.6063	35.53	35.22	35.07	35.11	4.0313	3.71	3.87	10	9.58	0	0	0	4.03	0	0	-7.4	2	30
CT046	hctB	51504	52115	1	16	51407	>CT046_097	TTAATAAAAAGTTAAAAACTAACCATTTTTTA	97	2.5608	3.86	4.87	0.5	3.89	0.219	0.16	0.25	0.47	0.38	1.00906	1.16	1.09	1.19	1.29	1.00297	2.16563	3.51	2.79	3.77	4.31	35.5844	35.47	35.3	35.17	35	4.1476	3.66	3.76	10	9.57	0	0	0	4.15	0	0	-7.4	1	29
CT046	hctB	51504	52115	1	16	51408	>CT046_096	TAATAAAAAGTTAAAAACTAACCATTTTTTAT	96	2.8455	3.29	4.94	0.43	4.1	0.219	0.19	0.25	0.5	0.41	1.00906	1.15	1.08	1.2	1.29	1.01405	2.16563	3.34	2.86	3.77	4.48	35.5844	35.49	35.39	35.07	34.97	4.2433	3.6	3.64	9.97	9.58	0	0	0	4.24	0	0	-12.5	1	32
CT046	hctB	51504	52115	1	16	51409	>CT046_095	AATAAAAAGTTAAAAACTAACCATTTTTTATT	95	3.1526	2.77	5.09	0.52	4.41	0.219	0.19	0.22	0.47	0.44	1.00906	1.1	1.09	1.2	1.32	1.02541	2.16563	3.17	2.98	3.77	4.44	35.5844	35.44	35.55	35.07	34.93	4.3085	3.61	3.59	9.81	9.62	0	0	0	4.31	0	0	-12.4	3	31
CT046	hctB	51504	52115	1	16	51410	>CT046_094	ATAAAAAGTTAAAAACTAACCATTTTTTATTA	94	3.4755	2.38	5.3	0.68	4.74	0.219	0.22	0.22	0.44	0.44	1.00906	1.07	1.11	1.2	1.33	1.02541	2.14375	2.93	3.07	3.77	4.5	35.5844	35.41	35.58	35.07	34.96	4.3521	3.65	3.57	9.59	9.68	0	0	0	4.35	0	0	-12.4	2	30
CT046	hctB	51504	52115	1	16	51411	>CT046_093	TAAAAAGTTAAAAACTAACCATTTTTTATTAA	93	3.7949	2.07	5.51	0.79	5.09	0.188	0.22	0.22	0.41	0.47	1.01812	1.05	1.12	1.21	1.3	1.03324	2.21875	2.85	3.13	3.85	4.43	35.6063	35.38	35.61	35.07	34.93	4.3792	3.47	3.58	9.56	9.72	0	0	0	4.38	0	0	-11.6	1	32
CT046	hctB	51504	52115	1	16	51412	>CT046_092	AAAAAGTTAAAAACTAACCATTTTTTATTAAA	92	4.08	1.78	5.7	0.86	5.53	0.188	0.25	0.22	0.38	0.44	1.03563	1.04	1.1	1.23	1.3	1.04459	2.3375	2.83	3.12	3.95	4.27	35.5219	35.46	35.58	35.08	34.93	4.3863	3.29	3.6	9.56	9.77	0	0	0	4.39	0	0	-15.1	4	31
CT046	hctB	51504	52115	1	16	51413	>CT046_091	AAAAGTTAAAAACTAACCATTTTTTATTAAAG	91	4.3643	1.5	5.87	1.01	6.03	0.188	0.25	0.25	0.38	0.41	1.04844	1.06	1.09	1.23	1.3	1.05649	2.45313	2.74	3.21	3.84	4.27	35.6031	35.4	35.64	35.08	34.95	4.381	3.27	3.63	9.6	9.87	0	0	0	4.38	0	0	-15.1	3	30
CT046	hctB	51504	52115	1	16	51414	>CT046_090	AAAGTTAAAAACTAACCATTTTTTATTAAAGT	90	4.6816	1.35	5.95	1.26	6.48	0.219	0.25	0.25	0.38	0.41	1.04844	1.06	1.08	1.22	1.3	1.06622	2.45313	2.72	3.21	3.7	4.27	35.6031	35.42	35.62	35.19	34.83	4.3689	3.29	3.66	9.66	9.95	0	0	0	4.37	0	0	-4.9	5	32
CT046	hctB	51504	52115	1	16	51415	>CT046_089	AAGTTAAAAACTAACCATTTTTTATTAAAGTT	89	5.0246	1.39	6.03	1.46	6.9	0.188	0.28	0.25	0.38	0.41	1.04844	1.06	1.09	1.18	1.31	1.05838	2.45313	2.66	3.25	3.55	4.25	35.6031	35.42	35.64	35.22	34.8	4.3491	3.31	3.66	9.54	10.01	0	0	0	4.35	0	0	-4.9	4	31
CT046	hctB	51504	52115	1	16	51416	>CT046_088	AGTTAAAAACTAACCATTTTTTATTAAAGTTT	88	5.3352	1.46	6.24	1.66	7.29	0.156	0.28	0.25	0.41	0.41	1.04844	1.08	1.07	1.17	1.31	1.05838	2.29063	2.76	3.22	3.44	4.34	35.6031	35.36	35.7	35.14	34.8	4.3208	3.33	3.65	9.41	9.96	0	0	0	4.32	0	0	-4.9	3	30
CT046	hctB	51504	52115	1	16	51417	>CT046_087	GTTAAAAACTAACCATTTTTTATTAAAGTTTT	87	5.6511	1.47	6.48	1.93	7.55	0.156	0.28	0.22	0.41	0.38	1.04406	1.08	1.06	1.17	1.33	1.06649	2.20313	2.94	3.1	3.4	4.4	35.625	35.34	35.7	35.26	34.69	4.2962	3.33	3.65	9.24	9.91	0	0	0	4.3	0	0	-4.9	2	29
CT046	hctB	51504	52115	1	16	51418	>CT046_086	TTAAAAACTAACCATTTTTTATTAAAGTTTTT	86	6.0528	1.4	6.68	2.25	7.53	0.156	0.28	0.22	0.41	0.38	1.045	1.09	1.04	1.19	1.33	1.05919	2.25625	3.03	2.95	3.36	4.42	35.55	35.42	35.74	35.13	34.88	4.291	3.33	3.68	8.9	10.02	0	0	0	4.29	0	0	-4.9	1	28
CT046	hctB	51504	52115	1	16	51419	>CT046_085	TAAAAACTAACCATTTTTTATTAAAGTTTTTC	85	6.5049	1.28	6.84	2.55	7.22	0.156	0.31	0.25	0.38	0.41	1.05625	1.1	1.02	1.18	1.3	1.07108	2.40313	3.01	2.97	3.24	4.29	35.4344	35.44	35.74	35.22	34.66	4.294	3.32	3.77	8.4	10.13	0	0	0	4.29	0	0	-17.9	1	32
CT046	hctB	51504	52115	1	16	51420	>CT046_084	AAAAACTAACCATTTTTTATTAAAGTTTTTCA	84	6.9788	1.25	7.05	2.82	6.79	0.125	0.28	0.25	0.34	0.41	1.06031	1.1	1.02	1.13	1.32	1.1027	2.3625	3.01	2.95	3.1	4.36	35.35	35.44	35.74	35.18	34.82	4.2812	3.29	3.85	7.55	9.91	0	0	0	4.28	0	0	-22.1	3	31
CT046	hctB	51504	52115	1	16	51421	>CT046_083	AAAACTAACCATTTTTTATTAAAGTTTTTCAT	83	7.472	1.31	7.3	3.1	6.34	0.125	0.28	0.25	0.34	0.38	1.06031	1.1	1.03	1.08	1.34	1.12297	2.45625	2.98	2.8	3.09	4.36	35.35	35.44	35.77	35.12	34.88	4.2511	3.25	3.89	6.04	9.71	0	0	0	4.25	0	0	-16.2	5	32
CT046	hctB	51504	52115	1	16	51422	>CT046_082	AAACTAACCATTTTTTATTAAAGTTTTTCATT	82	7.932	1.43	7.58	3.33	5.78	0.125	0.28	0.25	0.34	0.41	1.07406	1.11	1.01	1.08	1.36	1.12676	2.55938	2.96	2.72	3.08	4.42	35.3563	35.46	35.74	35.05	34.96	4.2116	3.19	3.92	4.92	9.65	0	0	0	4.21	0	0	-12	5	32
CT046	hctB	51504	52115	1	16	51423	>CT046_081	AACTAACCATTTTTTATTAAAGTTTTTCATTC	81	8.2761	1.61	7.87	3.34	5.05	0.125	0.28	0.25	0.31	0.41	1.07844	1.11	1.01	1.09	1.37	1.13649	2.72813	2.86	2.76	3.05	4.4	35.3344	35.46	35.76	35.02	34.89	4.1608	3.12	3.97	4.43	9.72	0	0	0	4.16	0	0	-12	4	31
CT046	hctB	51504	52115	1	16	51424	>CT046_080	ACTAACCATTTTTTATTAAAGTTTTTCATTCT	80	8.4559	1.79	8.13	3.21	4.29	0.125	0.28	0.28	0.34	0.44	1.09219	1.1	1.03	1.06	1.37	1.14757	2.73125	2.81	2.86	2.95	4.4	35.3406	35.58	35.58	35.2	34.7	4.0961	3.07	4.01	3.98	10	0	0	0	4.1	0	0	-12	3	30
CT046	hctB	51504	52115	1	16	51425	>CT046_079	CTAACCATTTTTTATTAAAGTTTTTCATTCTC	79	8.5211	1.96	8.3	3.12	3.55	0.125	0.25	0.28	0.34	0.47	1.10281	1.1	1.04	1.05	1.36	1.14838	2.7375	2.79	3.06	2.83	4.33	35.2125	35.58	35.66	35.12	34.82	4.044	3.02	4.04	3.6	10.05	0	0	0	4.04	0	0	-12	2	29
CT046	hctB	51504	52115	1	16	51426	>CT046_078	TAACCATTTTTTATTAAAGTTTTTCATTCTCC	78	8.5549	2.17	8.29	3.02	2.8	0.125	0.22	0.28	0.31	0.47	1.12187	1.09	1.05	1.05	1.33	1.17351	2.8375	2.7	3.2	2.85	4.14	35.1875	35.67	35.55	35.12	34.87	4.022	2.97	4.05	3.54	9.72	0	0	0	4.02	0	0	-12	1	28
CT046	hctB	51504	52115	1	16	51427	>CT046_077	AACCATTTTTTATTAAAGTTTTTCATTCTCCC	77	8.4799	2.33	8.14	2.94	2.04	0.125	0.19	0.28	0.34	0.44	1.13938	1.07	1.08	1.04	1.31	1.19676	2.90625	2.56	3.32	2.88	4.03	35.1031	35.65	35.65	35.1	34.92	3.9963	2.94	4.05	3.61	9.36	0	0	0	4	0	0	-23	1	29
CT046	hctB	51504	52115	1	16	51428	>CT046_076	ACCATTTTTTATTAAAGTTTTTCATTCTCCCT	76	8.3168	2.26	7.98	2.93	1.41	0.156	0.19	0.25	0.34	0.44	1.15063	1.06	1.1	1.04	1.29	1.18892	2.95313	2.51	3.41	2.88	3.99	34.9875	35.77	35.47	35.1	35.1	3.9486	2.93	4.03	3.7	9.11	0	0	0	3.95	0	0	-18.3	5	32
CT046	hctB	51504	52115	1	16	51429	>CT046_075	CCATTTTTTATTAAAGTTTTTCATTCTCCCTG	75	8.2476	1.99	7.74	3.04	0.95	0.156	0.19	0.25	0.34	0.44	1.15063	1.06	1.11	1.05	1.29	1.16649	2.95313	2.48	3.43	3.04	4.01	34.9875	35.77	35.57	35.08	35.1	3.9146	2.94	4	3.77	9.04	0	0	0	3.91	0	0	-13.5	4	32
CT046	hctB	51504	52115	1	16	51430	>CT046_074	CATTTTTTATTAAAGTTTTTCATTCTCCCTGT	74	8.3052	1.66	7.46	3.26	0.66	0.156	0.19	0.25	0.34	0.44	1.14094	1.07	1.11	1.07	1.28	1.15	3.04375	2.48	3.48	3.14	4.01	35.0406	35.84	35.38	35.18	35.07	3.9288	2.96	3.99	3.81	9.03	0	0	0	3.93	0	0	-13.5	3	31
CT046	hctB	51504	52115	1	16	51431	>CT046_073	ATTTTTTATTAAAGTTTTTCATTCTCCCTGTC	73	8.3709	1.41	7.19	3.54	0.55	0.156	0.19	0.25	0.31	0.47	1.16312	1.06	1.13	1.07	1.29	1.15216	3.09375	2.52	3.59	3.11	4.02	35.1938	35.77	35.33	35.18	35.1	3.9953	3.03	3.99	3.83	9.03	0	0	0	4	0	0	-13.5	2	30
CT046	hctB	51504	52115	1	16	51432	>CT046_072	TTTTTTATTAAAGTTTTTCATTCTCCCTGTCG	72	8.3908	1.24	6.88	3.85	0.58	0.156	0.19	0.25	0.28	0.44	1.18594	1.04	1.16	1.04	1.31	1.15216	3.2375	2.42	3.62	3.03	4.1	35.2219	35.67	35.35	35.24	35.04	4.0588	3.18	3.97	3.85	9.02	0	0	0	4.06	0	0	-13.5	1	29
CT046	hctB	51504	52115	1	16	51433	>CT046_071	TTTTTATTAAAGTTTTTCATTCTCCCTGTCGA	71	8.3425	1.19	6.55	4.17	0.66	0.156	0.22	0.25	0.31	0.47	1.17687	1.04	1.17	1.02	1.33	1.16405	3.325	2.36	3.66	2.84	4.1	35.2	35.67	35.37	35.33	34.95	4.0965	3.34	3.92	3.89	9.07	0	0	0	4.1	0	0	-14.3	4	32
CT046	hctB	51504	52115	1	16	51434	>CT046_070	TTTTATTAAAGTTTTTCATTCTCCCTGTCGAT	70	8.1947	1.26	6.22	4.45	0.74	0.156	0.22	0.22	0.31	0.47	1.16375	1.05	1.15	1.03	1.31	1.17378	3.39375	2.29	3.63	2.92	3.93	35.2625	35.6	35.43	35.35	35.04	4.1235	3.46	3.84	3.92	9.5	0	0	0	4.12	0	0	-14.3	3	31
CT046	hctB	51504	52115	1	16	51435	>CT046_069	TTTATTAAAGTTTTTCATTCTCCCTGTCGATA	69	7.9849	1.42	5.9	4.65	0.87	0.156	0.22	0.19	0.31	0.47	1.16813	1.04	1.15	1.04	1.27	1.17378	3.49688	2.11	3.64	3.02	3.81	35.2406	35.62	35.53	35.24	34.93	4.1408	3.55	3.78	3.94	9.79	0	0	0	4.14	0	0	-14.3	2	30
CT046	hctB	51504	52115	1	16	51436	>CT046_068	TTATTAAAGTTTTTCATTCTCCCTGTCGATAG	68	7.762	1.64	5.52	4.78	0.97	0.156	0.22	0.19	0.28	0.47	1.18188	1.03	1.15	1.07	1.25	1.17378	3.6625	1.99	3.64	3.05	3.79	35.2469	35.54	35.53	35.26	35.11	4.1496	3.71	3.75	3.94	9.81	0	0	0	4.15	0	0	-14.3	1	29
CT046	hctB	51504	52115	1	16	51437	>CT046_067	TATTAAAGTTTTTCATTCTCCCTGTCGATAGA	67	7.5732	1.91	5.04	4.85	0.88	0.156	0.22	0.19	0.25	0.47	1.17281	1.03	1.15	1.08	1.24	1.16595	3.76563	2.06	3.64	2.96	3.77	35.225	35.54	35.53	35.28	35.09	4.1506	3.89	3.73	3.92	9.88	0	0	0	4.15	0	0	-18.8	3	31
CT046	hctB	51504	52115	1	16	51438	>CT046_066	ATTAAAGTTTTTCATTCTCCCTGTCGATAGAT	66	7.4364	2.25	4.46	4.86	0.66	0.188	0.22	0.19	0.25	0.47	1.19969	1.02	1.15	1.09	1.21	1.16595	3.84688	2.14	3.58	2.93	3.69	35.1688	35.61	35.53	35.22	35.07	4.1374	4.03	3.71	3.87	10	0	0	0	4.14	0	0	-18.8	2	30
CT046	hctB	51504	52115	1	16	51439	>CT046_065	TTAAAGTTTTTCATTCTCCCTGTCGATAGATC	65	7.2905	2.56	3.86	4.87	0.5	0.188	0.22	0.16	0.25	0.47	1.22	1.01	1.16	1.09	1.19	1.17378	3.92812	2.17	3.51	2.79	3.77	35.075	35.58	35.47	35.3	35.17	4.1062	4.15	3.66	3.76	10	0	0	0	4.11	0	0	-13.5	1	32
CT046	hctB	51504	52115	1	16	51440	>CT046_064	TAAAGTTTTTCATTCTCCCTGTCGATAGATCA	64	7.0771	2.85	3.29	4.94	0.43	0.219	0.22	0.19	0.25	0.5	1.22	1.01	1.15	1.08	1.2	1.17757	3.86562	2.17	3.34	2.86	3.77	35.075	35.58	35.49	35.39	35.07	4.0826	4.24	3.6	3.64	9.97	0	0	0	4.08	0	0	-20.5	3	31
CT046	hctB	51504	52115	1	16	51441	>CT046_063	AAAGTTTTTCATTCTCCCTGTCGATAGATCAA	63	6.9204	3.15	2.77	5.09	0.52	0.25	0.22	0.19	0.22	0.47	1.23313	1.01	1.1	1.09	1.2	1.2	3.825	2.17	3.17	2.98	3.77	35.0125	35.58	35.44	35.55	35.07	4.1504	4.31	3.61	3.59	9.81	0	0	0	4.15	0	0	-20.5	2	30
CT046	hctB	51504	52115	1	16	51442	>CT046_062	AAGTTTTTCATTCTCCCTGTCGATAGATCAAA	62	6.8278	3.48	2.38	5.3	0.68	0.25	0.22	0.22	0.22	0.44	1.22406	1.01	1.07	1.11	1.2	1.18865	3.9125	2.14	2.93	3.07	3.77	34.9906	35.58	35.41	35.58	35.07	4.6178	4.35	3.65	3.57	9.59	0	0	0	4.62	0	0	-20.5	1	29
CT046	hctB	51504	52115	1	16	51443	>CT046_061	AGTTTTTCATTCTCCCTGTCGATAGATCAAAT	61	6.7296	3.79	2.07	5.51	0.79	0.25	0.19	0.22	0.22	0.41	1.21094	1.02	1.05	1.12	1.21	1.19243	3.8125	2.22	2.85	3.13	3.85	35.0531	35.61	35.38	35.61	35.07	5.4767	4.38	3.47	3.58	9.56	0	0	0	5.48	0	0	-13.5	4	32
CT046	hctB	51504	52115	1	16	51444	>CT046_060	GTTTTTCATTCTCCCTGTCGATAGATCAAATA	60	6.6679	4.08	1.78	5.7	0.86	0.281	0.19	0.25	0.22	0.38	1.20656	1.04	1.04	1.1	1.23	1.19973	3.79375	2.34	2.83	3.12	3.95	35.075	35.52	35.46	35.58	35.08	6.168	4.39	3.29	3.6	9.56	0	0	0	6.17	0	0	-13.5	3	31
CT046	hctB	51504	52115	1	16	51445	>CT046_059	TTTTTCATTCTCCCTGTCGATAGATCAAATAA	59	6.5804	4.36	1.5	5.87	1.01	0.281	0.19	0.25	0.25	0.38	1.19813	1.05	1.06	1.09	1.23	1.1773	3.85937	2.45	2.74	3.21	3.84	34.9719	35.6	35.4	35.64	35.08	6.4387	4.38	3.27	3.63	9.6	0	0	0	6.44	0	0	-13.5	2	30
CT046	hctB	51504	52115	1	16	51446	>CT046_058	TTTTCATTCTCCCTGTCGATAGATCAAATAAG	58	6.4034	4.68	1.35	5.95	1.26	0.281	0.22	0.25	0.25	0.38	1.21094	1.05	1.06	1.08	1.22	1.18108	3.975	2.45	2.72	3.21	3.7	35.0531	35.6	35.42	35.62	35.19	6.5794	4.37	3.29	3.66	9.66	0	0	0	6.58	0	0	-13.5	1	29
CT046	hctB	51504	52115	1	16	51447	>CT046_057	TTTCATTCTCCCTGTCGATAGATCAAATAAGT	57	6.1221	5.02	1.39	6.03	1.46	0.281	0.19	0.28	0.25	0.38	1.19781	1.05	1.06	1.09	1.18	1.19216	4.04375	2.45	2.66	3.25	3.55	35.1156	35.6	35.42	35.64	35.22	6.6893	4.35	3.31	3.66	9.54	0	0	0	6.69	0	0	-14.9	1	28
CT046	hctB	51504	52115	1	16	51448	>CT046_056	TTCATTCTCCCTGTCGATAGATCAAATAAGTA	56	5.779	5.34	1.46	6.24	1.66	0.281	0.16	0.28	0.25	0.41	1.20219	1.05	1.08	1.07	1.17	1.19216	4.225	2.29	2.76	3.22	3.44	35.0938	35.6	35.36	35.7	35.14	6.7726	4.32	3.33	3.65	9.41	0	0	0	6.77	0	0	-12.6	1	32
CT046	hctB	51504	52115	1	16	51449	>CT046_055	TCATTCTCCCTGTCGATAGATCAAATAAGTAG	55	5.432	5.65	1.47	6.48	1.93	0.281	0.16	0.28	0.22	0.41	1.215	1.04	1.08	1.06	1.17	1.18081	4.24687	2.2	2.94	3.1	3.4	35.175	35.62	35.34	35.7	35.26	6.8486	4.3	3.33	3.65	9.24	0	0	0	6.85	0	0	-15.6	4	31
CT046	hctB	51504	52115	1	16	51450	>CT046_054	CATTCTCCCTGTCGATAGATCAAATAAGTAGT	54	5.1491	6.05	1.4	6.68	2.25	0.281	0.16	0.28	0.22	0.41	1.18813	1.05	1.09	1.04	1.19	1.18	4.14687	2.26	3.03	2.95	3.36	35.2313	35.55	35.42	35.74	35.13	6.8256	4.29	3.33	3.68	8.9	0	0	0	6.83	0	0	-15.6	3	30
CT046	hctB	51504	52115	1	16	51451	>CT046_053	ATTCTCCCTGTCGATAGATCAAATAAGTAGTA	53	4.8018	6.5	1.28	6.84	2.55	0.313	0.16	0.31	0.25	0.38	1.18125	1.06	1.1	1.02	1.18	1.19054	4.11875	2.4	3.01	2.97	3.24	35.325	35.43	35.44	35.74	35.22	6.7318	4.29	3.32	3.77	8.4	0	0	0	6.73	0	0	-15.6	2	29
CT046	hctB	51504	52115	1	16	51452	>CT046_052	TTCTCCCTGTCGATAGATCAAATAAGTAGTAG	52	4.3011	6.98	1.25	7.05	2.82	0.313	0.13	0.28	0.25	0.34	1.20312	1.06	1.1	1.02	1.13	1.20216	4.2125	2.36	3.01	2.95	3.1	35.4281	35.35	35.44	35.74	35.18	6.6032	4.28	3.29	3.85	7.55	0	0	0	6.6	0	0	-13	1	32
CT046	hctB	51504	52115	1	16	51453	>CT046_051	TCTCCCTGTCGATAGATCAAATAAGTAGTAGT	51	3.8037	7.47	1.31	7.3	3.1	0.313	0.13	0.28	0.25	0.34	1.20312	1.06	1.1	1.03	1.08	1.21189	4.18125	2.46	2.98	2.8	3.09	35.4281	35.35	35.44	35.77	35.12	6.3916	4.25	3.25	3.89	6.04	0	0	0	6.39	0	0	-13.9	3	31
CT046	hctB	51504	52115	1	16	51454	>CT046_050	CTCCCTGTCGATAGATCAAATAAGTAGTAGTT	50	3.3717	7.93	1.43	7.58	3.33	0.344	0.13	0.28	0.25	0.34	1.17625	1.07	1.11	1.01	1.08	1.21108	4.19375	2.56	2.96	2.72	3.08	35.4844	35.36	35.46	35.74	35.05	6.144	4.21	3.19	3.92	4.92	0	0	0	6.14	0	0	-13.9	2	30
CT046	hctB	51504	52115	1	16	51455	>CT046_049	TCCCTGTCGATAGATCAAATAAGTAGTAGTTA	49	3.0135	8.28	1.61	7.87	3.34	0.344	0.13	0.28	0.25	0.31	1.18469	1.08	1.11	1.01	1.09	1.21919	4.19375	2.73	2.86	2.76	3.05	35.5875	35.33	35.46	35.76	35.02	5.9443	4.16	3.12	3.97	4.43	0	0	0	5.94	0	0	-11.1	4	32
CT046	hctB	51504	52115	1	16	51456	>CT046_048	CCCTGTCGATAGATCAAATAAGTAGTAGTTAC	48	2.7544	8.46	1.79	8.13	3.21	0.344	0.13	0.28	0.28	0.34	1.19437	1.09	1.1	1.03	1.06	1.21108	4.24375	2.73	2.81	2.86	2.95	35.5344	35.34	35.58	35.58	35.2	5.8547	4.1	3.07	4.01	3.98	0	0	0	5.85	0	0	-11.1	3	31
CT046	hctB	51504	52115	1	16	51457	>CT046_047	CCTGTCGATAGATCAAATAAGTAGTAGTTACC	47	2.5273	8.52	1.96	8.3	3.12	0.344	0.13	0.25	0.28	0.34	1.17531	1.1	1.1	1.04	1.05	1.17946	4.1875	2.74	2.79	3.06	2.83	35.5594	35.21	35.58	35.66	35.12	5.8825	4.04	3.02	4.04	3.6	0	0	0	5.88	0	0	-11.1	2	30
CT046	hctB	51504	52115	1	16	51458	>CT046_046	CTGTCGATAGATCAAATAAGTAGTAGTTACCT	46	2.2214	8.55	2.17	8.29	3.02	0.344	0.13	0.22	0.28	0.31	1.16312	1.12	1.09	1.05	1.05	1.15919	4.18125	2.84	2.7	3.2	2.85	35.4906	35.19	35.67	35.55	35.12	5.9098	4.02	2.97	4.05	3.54	0	0	0	5.91	0	0	-8.4	4	32
CT046	hctB	51504	52115	1	16	51459	>CT046_045	TGTCGATAGATCAAATAAGTAGTAGTTACCTG	45	1.8429	8.48	2.33	8.14	2.94	0.344	0.13	0.19	0.28	0.34	1.17156	1.14	1.07	1.08	1.04	1.14757	4.21875	2.91	2.56	3.32	2.88	35.5938	35.1	35.65	35.65	35.1	5.9563	4	2.94	4.05	3.61	0	0	0	5.96	0	0	-7.5	3	32
CT046	hctB	51504	52115	1	16	51460	>CT046_044	GTCGATAGATCAAATAAGTAGTAGTTACCTGT	44	1.4454	8.32	2.26	7.98	2.93	0.344	0.16	0.19	0.25	0.34	1.17406	1.15	1.06	1.1	1.04	1.13784	4.15938	2.95	2.51	3.41	2.88	35.7156	34.99	35.77	35.47	35.1	6.0688	3.95	2.93	4.03	3.7	0	0	0	6.07	0	0	-7.5	2	31
CT046	hctB	51504	52115	1	16	51461	>CT046_043	TCGATAGATCAAATAAGTAGTAGTTACCTGTC	43	1.115	8.25	1.99	7.74	3.04	0.344	0.16	0.19	0.25	0.34	1.16562	1.15	1.06	1.11	1.05	1.11541	4.05938	2.95	2.48	3.43	3.04	35.6125	34.99	35.77	35.57	35.08	6.267	3.91	2.94	4	3.77	0	0	0	6.27	0	0	-7.5	1	30
CT046	hctB	51504	52115	1	16	51462	>CT046_042	CGATAGATCAAATAAGTAGTAGTTACCTGTCT	42	0.8964	8.31	1.66	7.46	3.26	0.344	0.16	0.19	0.25	0.34	1.13875	1.14	1.07	1.11	1.07	1.1073	3.8625	3.04	2.48	3.48	3.14	35.6688	35.04	35.84	35.38	35.18	6.6673	3.93	2.96	3.99	3.81	0	0	0	6.67	0	0	-15.2	1	29
CT046	hctB	51504	52115	1	16	51463	>CT046_041	GATAGATCAAATAAGTAGTAGTTACCTGTCTA	41	0.8658	8.37	1.41	7.19	3.54	0.344	0.16	0.19	0.25	0.31	1.10531	1.16	1.06	1.13	1.07	1.09865	3.625	3.09	2.52	3.59	3.11	35.6313	35.19	35.77	35.33	35.18	7.1814	4	3.03	3.99	3.83	0	0	0	7.18	0	0	-16.9	3	32
CT046	hctB	51504	52115	1	16	51464	>CT046_040	ATAGATCAAATAAGTAGTAGTTACCTGTCTAA	40	1.0807	8.39	1.24	6.88	3.85	0.375	0.16	0.19	0.25	0.28	1.0825	1.19	1.04	1.16	1.04	1.10703	3.48125	3.24	2.42	3.62	3.03	35.6031	35.22	35.67	35.35	35.24	7.7966	4.06	3.18	3.97	3.85	0	0	0	7.8	0	0	-16.9	2	31
CT046	hctB	51504	52115	1	16	51465	>CT046_039	TAGATCAAATAAGTAGTAGTTACCTGTCTAAT	39	1.4012	8.34	1.19	6.55	4.17	0.375	0.16	0.22	0.25	0.31	1.09156	1.18	1.04	1.17	1.02	1.13514	3.45625	3.33	2.36	3.66	2.84	35.625	35.2	35.67	35.37	35.33	8.0929	4.1	3.34	3.92	3.89	0	0	0	8.09	0	0	-11.4	1	32
CT046	hctB	51504	52115	1	16	51466	>CT046_038	AGATCAAATAAGTAGTAGTTACCTGTCTAATT	38	1.7813	8.19	1.26	6.22	4.45	0.375	0.16	0.22	0.22	0.31	1.09156	1.16	1.05	1.15	1.03	1.15838	3.45625	3.39	2.29	3.63	2.92	35.625	35.26	35.6	35.43	35.35	8.2991	4.12	3.46	3.84	3.92	0	0	0	8.3	0	0	-15.9	3	31
CT046	hctB	51504	52115	1	16	51467	>CT046_037	GATCAAATAAGTAGTAGTTACCTGTCTAATTA	37	2.126	7.98	1.42	5.9	4.65	0.375	0.16	0.22	0.19	0.31	1.09156	1.17	1.04	1.15	1.04	1.14676	3.52188	3.5	2.11	3.64	3.02	35.625	35.24	35.62	35.53	35.24	8.5295	4.14	3.55	3.78	3.94	0	0	0	8.53	0	0	-15.9	2	30
CT046	hctB	51504	52115	1	16	51468	>CT046_036	ATCAAATAAGTAGTAGTTACCTGTCTAATTAG	36	2.3629	7.76	1.64	5.52	4.78	0.375	0.16	0.22	0.19	0.28	1.10125	1.18	1.03	1.15	1.07	1.14676	3.54375	3.66	1.99	3.64	3.05	35.5719	35.25	35.54	35.53	35.26	8.6877	4.15	3.71	3.75	3.94	0	0	0	8.69	0	0	-15.9	1	29
CT046	hctB	51504	52115	1	16	51469	>CT046_035	TCAAATAAGTAGTAGTTACCTGTCTAATTAGG	35	2.5042	7.57	1.91	5.04	4.85	0.375	0.16	0.22	0.19	0.25	1.13375	1.17	1.03	1.15	1.08	1.18351	3.56563	3.77	2.06	3.64	2.96	35.5469	35.22	35.54	35.53	35.28	8.8106	4.15	3.89	3.73	3.92	0	0	0	8.81	0	0	-16.8	1	28
CT046	hctB	51504	52115	1	16	51470	>CT046_034	CAAATAAGTAGTAGTTACCTGTCTAATTAGGG	34	2.5871	7.44	2.25	4.46	4.86	0.375	0.19	0.22	0.19	0.25	1.14344	1.2	1.02	1.15	1.09	1.18351	3.51563	3.85	2.14	3.58	2.93	35.4937	35.17	35.61	35.53	35.22	8.9095	4.14	4.03	3.71	3.87	0	0	0	8.91	0	0	-19	4	32
CT046	hctB	51504	52115	1	16	51471	>CT046_033	AAATAAGTAGTAGTTACCTGTCTAATTAGGGG	33	2.6431	7.29	2.56	3.86	4.87	0.375	0.19	0.22	0.16	0.25	1.14594	1.22	1.01	1.16	1.09	1.16595	3.57813	3.93	2.17	3.51	2.79	35.6156	35.07	35.58	35.47	35.3	8.9464	4.11	4.15	3.66	3.76	0	0	0	8.95	0	0	-15.9	4	32
CT046	hctB	51504	52115	1	16	51472	>CT046_032	AATAAGTAGTAGTTACCTGTCTAATTAGGGGA	32	2.6354	7.08	2.85	3.29	4.94	0.406	0.22	0.22	0.19	0.25	1.13688	1.22	1.01	1.15	1.08	1.16595	3.66563	3.87	2.17	3.34	2.86	35.5938	35.07	35.58	35.49	35.39	8.9579	4.08	4.24	3.6	3.64	0	0	0	8.96	0	0	-15.9	3	31
CT046	hctB	51504	52115	1	16	51473	>CT046_031	AATAAGTAGTAGTTACCTGTCTAATTAGGGGA	31	2.6432	6.92	3.15	2.77	5.09	0.375	0.25	0.22	0.19	0.22	1.15063	1.23	1.01	1.1	1.09	1.15459	3.90313	3.83	2.17	3.17	2.98	35.6	35.01	35.58	35.44	35.55	8.9705	4.15	4.31	3.61	3.59	0	0	0	8.97	0	0	-15.9	3	31
CT046	hctB	51504	52115	1	16	51474	>CT046_030	AATAAGTAGTAGTTACCTGTCTAATTAGGGGA	30	2.8161	6.83	3.48	2.38	5.3	0.375	0.25	0.22	0.22	0.22	1.19312	1.22	1.01	1.07	1.11	1.16622	4.075	3.91	2.14	2.93	3.07	35.6594	34.99	35.58	35.41	35.58	8.983	4.62	4.35	3.65	3.57	0	0	0	8.98	0	0	-15.9	3	31
CT046	hctB	51504	52115	1	16	51475	>CT046_029	AATAAGTAGTAGTTACCTGTCTAATTAGGGGA	29	3.1127	6.73	3.79	2.07	5.51	0.344	0.25	0.19	0.22	0.22	1.22	1.21	1.02	1.05	1.12	1.21162	4.17813	3.81	2.22	2.85	3.13	35.6031	35.05	35.61	35.38	35.61	8.998	5.48	4.38	3.47	3.58	0	0	0	9	0	0	-15.9	3	31
CT046	hctB	51504	52115	1	16	51476	>CT046_028	AATAAGTAGTAGTTACCTGTCTAATTAGGGGA	28	3.4435	6.67	4.08	1.78	5.7	0.375	0.28	0.19	0.25	0.22	1.21094	1.21	1.04	1.04	1.1	1.21541	4.0375	3.79	2.34	2.83	3.12	35.5812	35.07	35.52	35.46	35.58	9.0407	6.17	4.39	3.29	3.6	0	0	0	9.04	0	0	-15.9	3	31
CT046	hctB	51504	52115	1	16	51477	>CT046_027	AATAAGTAGTAGTTACCTGTCTAATTAGGGGA	27	3.7882	6.58	4.36	1.5	5.87	0.344	0.28	0.19	0.25	0.25	1.20656	1.2	1.05	1.06	1.09	1.22135	3.91875	3.86	2.45	2.74	3.21	35.6031	34.97	35.6	35.4	35.64	9.092	6.44	4.38	3.27	3.63	0	0	0	9.09	0	0	-15.9	3	31
CT046	hctB	51504	52115	1	16	51478	>CT046_026	AATAAGTAGTAGTTACCTGTCTAATTAGGGGA	26	4.1321	6.4	4.68	1.35	5.95	0.344	0.28	0.22	0.25	0.25	1.18063	1.21	1.05	1.06	1.08	1.22216	3.87188	3.97	2.45	2.72	3.21	35.5844	35.05	35.6	35.42	35.62	9.1143	6.58	4.37	3.29	3.66	0	0	0	9.11	0	0	-15.9	3	31
CT046	hctB	51504	52115	1	16	51479	>CT046_025	AATAAGTAGTAGTTACCTGTCTAATTAGGGGA	25	4.4925	6.12	5.02	1.39	6.03	0.313	0.28	0.19	0.28	0.25	1.19813	1.2	1.05	1.06	1.09	1.22568	4.0375	4.04	2.45	2.66	3.25	35.5	35.12	35.6	35.42	35.64	9.1445	6.69	4.35	3.31	3.66	0	0	0	9.14	0	0	-15.9	3	31
CT046	hctB	51504	52115	1	16	51480	>CT046_024	AATAAGTAGTAGTTACCTGTCTAATTAGGGGA	24	4.9171	5.78	5.34	1.46	6.24	0.281	0.28	0.16	0.28	0.25	1.23313	1.2	1.05	1.08	1.07	1.23162	4.09063	4.22	2.29	2.76	3.22	35.6281	35.09	35.6	35.36	35.7	9.2052	6.77	4.32	3.33	3.65	0	0	0	9.21	0	0	-15.9	3	31
CT046	hctB	51504	52115	1	16	51481	>CT046_023	AATAAGTAGTAGTTACCTGTCTAATTAGGGGA	23	5.3671	5.43	5.65	1.47	6.48	0.281	0.28	0.16	0.28	0.22	1.22469	1.22	1.04	1.08	1.06	1.25459	4.10625	4.25	2.2	2.94	3.1	35.525	35.17	35.62	35.34	35.7	9.2294	6.85	4.3	3.33	3.65	0	0	0	9.23	0	0	-15.9	3	31
CT046	hctB	51504	52115	1	16	51482	>CT046_022	AATAAGTAGTAGTTACCTGTCTAATTAGGGGA	22	5.7988	5.15	6.05	1.4	6.68	0.281	0.28	0.16	0.28	0.22	1.24906	1.19	1.05	1.09	1.04	1.29486	4.20625	4.15	2.26	3.03	2.95	35.3469	35.23	35.55	35.42	35.74	9.2642	6.83	4.29	3.33	3.68	0	0	0	9.26	0	0	-15.9	3	31
CT046	hctB	51504	52115	1	16	51483	>CT046_021	AATAAGTAGTAGTTACCTGTCTAATTAGGGGA	21	6.1291	4.8	6.5	1.28	6.84	0.313	0.31	0.16	0.31	0.25	1.25844	1.18	1.06	1.1	1.02	1.30297	4.19063	4.12	2.4	3.01	2.97	35.375	35.32	35.43	35.44	35.74	9.3353	6.73	4.29	3.32	3.77	0	0	0	9.34	0	0	-15.9	3	31
CT046	hctB	51504	52115	1	16	51484	>CT046_020	AATAAGTAGTAGTTACCTGTCTAATTAGGGGA	20	6.189	4.3	6.98	1.25	7.05	0.313	0.31	0.13	0.28	0.25	1.23656	1.2	1.06	1.1	1.02	1.28405	4.28438	4.21	2.36	3.01	2.95	35.2719	35.43	35.35	35.44	35.74	9.3605	6.6	4.28	3.29	3.85	0	0	0	9.36	0	0	-15.9	3	31
CT046	hctB	51504	52115	1	16	51485	>CT046_019	AATAAGTAGTAGTTACCTGTCTAATTAGGGGA	19	6.0251	3.8	7.47	1.31	7.3	0.344	0.31	0.13	0.28	0.25	1.24781	1.2	1.06	1.1	1.03	1.29378	4.40938	4.18	2.46	2.98	2.8	35.1562	35.43	35.35	35.44	35.77	9.37	6.39	4.25	3.25	3.89	0	0	0	9.37	0	0	-15.9	3	31
CT046	hctB	51504	52115	1	16	51486	>CT046_018	AATAAGTAGTAGTTACCTGTCTAATTAGGGGA	18	5.7785	3.37	7.93	1.43	7.58	0.375	0.34	0.13	0.28	0.25	1.30031	1.18	1.07	1.11	1.01	1.32541	4.52813	4.19	2.56	2.96	2.72	35.2	35.48	35.36	35.46	35.74	9.4702	6.14	4.21	3.19	3.92	0	0	0	9.47	0	0	-15.9	3	31
CT046	hctB	51504	52115	1	16	51487	>CT046_017	AATAAGTAGTAGTTACCTGTCTAATTAGGGGA	17	5.5025	3.01	8.28	1.61	7.87	0.344	0.34	0.13	0.28	0.25	1.32094	1.18	1.08	1.11	1.01	1.32622	4.61875	4.19	2.73	2.86	2.76	35.1562	35.59	35.33	35.46	35.76	9.803	5.94	4.16	3.12	3.97	0	0	0	9.8	0	0	-15.9	3	31
CT046	hctB	51504	52115	1	16	51488	>CT046_016	AATAAGTAGTAGTTACCTGTCTAATTAGGGGA	16	5.2549	2.75	8.46	1.79	8.13	0.344	0.34	0.13	0.28	0.28	1.31125	1.19	1.09	1.1	1.03	1.29811	4.61563	4.24	2.73	2.81	2.86	35.2094	35.53	35.34	35.58	35.58	9.9568	5.85	4.1	3.07	4.01	0	0	0	9.96	0	0	-15.9	3	31
CT046	hctB	51504	52115	1	16	51489	>CT046_015	AATAAGTAGTAGTTACCTGTCTAATTAGGGGA	15	5.0481	2.53	8.52	1.96	8.3	0.344	0.34	0.13	0.25	0.28	1.29781	1.18	1.1	1.1	1.04	1.29432	4.69375	4.19	2.74	2.79	3.06	35.2094	35.56	35.21	35.58	35.66	9.8741	5.88	4.04	3.02	4.04	0	0	0	9.87	0	0	-15.9	3	31
CT046	hctB	51504	52115	1	16	51490	>CT046_014	AATAAGTAGTAGTTACCTGTCTAATTAGGGGA	14	4.8582	2.22	8.55	2.17	8.29	0.375	0.34	0.13	0.22	0.28	1.29781	1.16	1.12	1.09	1.05	1.29649	4.7	4.18	2.84	2.7	3.2	35.2094	35.49	35.19	35.67	35.55	9.6946	5.91	4.02	2.97	4.05	0	0	0	9.69	0	0	-15.9	3	31
CT046	hctB	51504	52115	1	16	51491	>CT046_013	AATAAGTAGTAGTTACCTGTCTAATTAGGGGA	13	4.7357	1.84	8.48	2.33	8.14	0.406	0.34	0.13	0.19	0.28	1.30844	1.17	1.14	1.07	1.08	1.28919	4.65	4.22	2.91	2.56	3.32	35.0812	35.59	35.1	35.65	35.65	9.47	5.96	4	2.94	4.05	0	0	0	9.47	0	0	-15.9	3	31
CT046	hctB	51504	52115	1	16	51492	>CT046_012	AATAAGTAGTAGTTACCTGTCTAATTAGGGGA	12	4.6747	1.45	8.32	2.26	7.98	0.406	0.34	0.16	0.19	0.25	1.30844	1.17	1.15	1.06	1.1	1.2773	4.7125	4.16	2.95	2.51	3.41	35.0812	35.72	34.99	35.77	35.47	9.2747	6.07	3.95	2.93	4.03	0	0	0	9.27	0	0	-15.9	3	31
CT046	hctB	51504	52115	1	16	51493	>CT046_011	AATAAGTAGTAGTTACCTGTCTAATTAGGGGA	11	4.6637	1.12	8.25	1.99	7.74	0.438	0.34	0.16	0.19	0.25	1.295	1.17	1.15	1.06	1.11	1.27351	4.66563	4.06	2.95	2.48	3.43	35.0812	35.61	34.99	35.77	35.57	9.1301	6.27	3.91	2.94	4	0	0	0	9.13	0	0	-15.9	3	31
CT046	hctB	51504	52115	1	16	51494	>CT046_010	AATAAGTAGTAGTTACCTGTCTAATTAGGGGA	10	4.7579	0.9	8.31	1.66	7.46	0.438	0.34	0.16	0.19	0.25	1.30812	1.14	1.14	1.07	1.11	1.29459	4.69688	3.86	3.04	2.48	3.48	35.0187	35.67	35.04	35.84	35.38	9.0892	6.67	3.93	2.96	3.99	0	0	0	9.09	0	0	-15.9	3	31
CT046	hctB	51504	52115	1	16	51495	>CT046_009	AATAAGTAGTAGTTACCTGTCTAATTAGGGGA	9	4.8739	0.87	8.37	1.41	7.19	0.438	0.34	0.16	0.19	0.25	1.32187	1.11	1.16	1.06	1.13	1.30649	4.77813	3.63	3.09	2.52	3.59	35.025	35.63	35.19	35.77	35.33	9.0815	7.18	4	3.03	3.99	0	0	0	9.08	0	0	-15.9	3	31
CT046	hctB	51504	52115	1	16	51496	>CT046_008	AATAAGTAGTAGTTACCTGTCTAATTAGGGGA	8	4.9439	1.08	8.39	1.24	6.88	0.469	0.38	0.16	0.19	0.25	1.33531	1.08	1.19	1.04	1.16	1.31811	4.91875	3.48	3.24	2.42	3.62	35.025	35.6	35.22	35.67	35.35	9.0707	7.8	4.06	3.18	3.97	0	0	0	9.07	0	0	-15.9	3	31
CT046	hctB	51504	52115	1	16	51497	>CT046_007	AATAAGTAGTAGTTACCTGTCTAATTAGGGGA	7	4.9875	1.4	8.34	1.19	6.55	0.469	0.38	0.16	0.22	0.25	1.33531	1.09	1.18	1.04	1.17	1.33	4.85625	3.46	3.33	2.36	3.66	35.025	35.62	35.2	35.67	35.37	9.055	8.09	4.1	3.34	3.92	0	0	0	9.06	0	0	-15.9	3	31
CT046	hctB	51504	52115	1	16	51498	>CT046_006	AATAAGTAGTAGTTACCTGTCTAATTAGGGGA	6	4.9942	1.78	8.19	1.26	6.22	0.469	0.38	0.16	0.22	0.22	1.34844	1.09	1.16	1.05	1.15	1.35243	4.89063	3.46	3.39	2.29	3.63	34.9625	35.62	35.26	35.6	35.43	9.0766	8.3	4.12	3.46	3.84	0	0	0	9.08	0	0	-15.9	3	31
CT046	hctB	51504	52115	1	16	51499	>CT046_005	AATAAGTAGTAGTTACCTGTCTAATTAGGGGA	5	4.9803	2.13	7.98	1.42	5.9	0.469	0.38	0.16	0.22	0.19	1.35531	1.09	1.17	1.04	1.15	1.35838	4.89063	3.52	3.5	2.11	3.64	34.8687	35.62	35.24	35.62	35.53	9.3264	8.53	4.14	3.55	3.78	0	0	0	9.33	0	0	-15.9	3	31
CT046	hctB	51504	52115	1	16	51500	>CT046_004	AATAAGTAGTAGTTACCTGTCTAATTAGGGGA	4	4.9431	2.36	7.76	1.64	5.52	0.438	0.38	0.16	0.22	0.19	1.34563	1.1	1.18	1.03	1.15	1.34189	4.87188	3.54	3.66	1.99	3.64	34.9219	35.57	35.25	35.54	35.53	9.7113	8.69	4.15	3.71	3.75	0	0	0	9.71	0	0	-15.9	3	31
CT046	hctB	51504	52115	1	16	51501	>CT046_003	AATAAGTAGTAGTTACCTGTCTAATTAGGGGA	3	4.8495	2.5	7.57	1.91	5.04	0.469	0.38	0.16	0.22	0.19	1.32656	1.13	1.17	1.03	1.15	1.33351	4.7875	3.57	3.77	2.06	3.64	34.9469	35.55	35.22	35.54	35.53	10.0251	8.81	4.15	3.89	3.73	0	0	0	10.03	0	0	-15.9	3	31
CT046	hctB	51504	52115	1	16	51502	>CT046_002	AATAAGTAGTAGTTACCTGTCTAATTAGGGGA	2	4.7307	2.59	7.44	2.25	4.46	0.5	0.38	0.19	0.22	0.19	1.31688	1.14	1.2	1.02	1.15	1.32432	4.8375	3.52	3.85	2.14	3.58	35	35.49	35.17	35.61	35.53	10.0224	8.91	4.14	4.03	3.71	0	0	0	10.02	0	0	-15.9	3	31
CT046	hctB	51504	52115	1	16	51503	>CT046_001	AATAAGTAGTAGTTACCTGTCTAATTAGGGGA	1	4.6012	2.64	7.29	2.56	3.86	0.531	0.38	0.19	0.22	0.16	1.31594	1.15	1.22	1.01	1.16	1.31622	4.83438	3.58	3.93	2.17	3.51	35.075	35.62	35.07	35.58	35.47	9.7928	8.95	4.11	4.15	3.66	0	0	0	9.79	0	0	-15.9	3	31
CT062	tyrS	71910	73148	1	8	71310	>CT062_600	TCGATTAGCTGATGCGATGGATTCTTTGAGAC	600	4.1551	2.64	7.08	2.85	3.29	0.281	0.41	0.22	0.22	0.19	1.33625	1.14	1.22	1.01	1.15	1.32405	4.87813	3.67	3.87	2.17	3.34	34.9813	35.59	35.07	35.58	35.49	9.7855	8.96	4.08	4.24	3.6	0	0	9.79	0	0	0	-14.1	1	32
CT062	tyrS	71910	73148	1	8	71311	>CT062_599	CGATTAGCTGATGCGATGGATTCTTTGAGACA	599	3.8657	2.64	6.92	3.15	2.77	0.281	0.38	0.25	0.22	0.19	1.32688	1.15	1.23	1.01	1.1	1.31216	4.72188	3.9	3.83	2.17	3.17	34.9531	35.6	35.01	35.58	35.44	9.9262	8.97	4.15	4.31	3.61	0	0	9.93	0	0	0	-15.8	4	31
CT062	tyrS	71910	73148	1	8	71312	>CT062_598	GATTAGCTGATGCGATGGATTCTTTGAGACAG	598	3.5916	2.82	6.83	3.48	2.38	0.313	0.38	0.25	0.22	0.22	1.30719	1.19	1.22	1.01	1.07	1.27189	4.63125	4.08	3.91	2.14	2.93	34.9219	35.66	34.99	35.58	35.41	9.8489	8.98	4.62	4.35	3.65	0	0	9.85	0	0	0	-15.8	3	30
CT062	tyrS	71910	73148	1	8	71313	>CT062_597	ATTAGCTGATGCGATGGATTCTTTGAGACAGA	597	3.3927	3.11	6.73	3.79	2.07	0.344	0.34	0.25	0.19	0.22	1.30625	1.22	1.21	1.02	1.05	1.26378	4.64688	4.18	3.81	2.22	2.85	34.9969	35.6	35.05	35.61	35.38	9.5233	9	5.48	4.38	3.47	0	0	9.52	0	0	0	-15.8	2	29
CT062	tyrS	71910	73148	1	8	71314	>CT062_596	TTAGCTGATGCGATGGATTCTTTGAGACAGAC	596	3.2662	3.44	6.67	4.08	1.78	0.344	0.38	0.28	0.19	0.25	1.31969	1.21	1.21	1.04	1.04	1.29189	4.7875	4.04	3.79	2.34	2.83	34.9969	35.58	35.07	35.52	35.46	9.47	9.04	6.17	4.39	3.29	0	0	9.47	0	0	0	-15.8	1	28
CT062	tyrS	71910	73148	1	8	71315	>CT062_595	TAGCTGATGCGATGGATTCTTTGAGACAGACT	595	3.1254	3.79	6.58	4.36	1.5	0.313	0.34	0.28	0.19	0.25	1.31969	1.21	1.2	1.05	1.06	1.30297	4.725	3.92	3.86	2.45	2.74	34.9969	35.6	34.97	35.6	35.4	9.4627	9.09	6.44	4.38	3.27	0	0	9.46	0	0	0	-14.5	1	32
CT062	tyrS	71910	73148	1	8	71316	>CT062_594	AGCTGATGCGATGGATTCTTTGAGACAGACTT	594	2.9344	4.13	6.4	4.68	1.35	0.313	0.34	0.28	0.22	0.25	1.33281	1.18	1.21	1.05	1.06	1.30297	4.71875	3.87	3.97	2.45	2.72	34.9344	35.58	35.05	35.6	35.42	9.5056	9.11	6.58	4.37	3.29	0	0	9.51	0	0	0	-14.9	3	31
CT062	tyrS	71910	73148	1	8	71317	>CT062_593	GCTGATGCGATGGATTCTTTGAGACAGACTTT	593	2.7273	4.49	6.12	5.02	1.39	0.344	0.31	0.28	0.19	0.28	1.31531	1.2	1.2	1.05	1.06	1.29919	4.55313	4.04	4.04	2.45	2.66	35.0187	35.5	35.12	35.6	35.42	9.88	9.14	6.69	4.35	3.31	0	0	9.88	0	0	0	-14.9	2	30
CT062	tyrS	71910	73148	1	8	71318	>CT062_592	CTGATGCGATGGATTCTTTGAGACAGACTTTA	592	2.4557	4.92	5.78	5.34	1.46	0.344	0.28	0.28	0.16	0.28	1.28031	1.23	1.2	1.05	1.08	1.26514	4.4875	4.09	4.22	2.29	2.76	34.8906	35.63	35.09	35.6	35.36	10.0627	9.21	6.77	4.32	3.33	0	0	10.06	0	0	0	-14.9	1	29
CT062	tyrS	71910	73148	1	8	71319	>CT062_591	TGATGCGATGGATTCTTTGAGACAGACTTTAG	591	2.129	5.37	5.43	5.65	1.47	0.344	0.28	0.28	0.16	0.28	1.29937	1.22	1.22	1.04	1.08	1.26514	4.525	4.11	4.25	2.2	2.94	34.8656	35.52	35.17	35.62	35.34	9.9607	9.23	6.85	4.3	3.33	0	0	9.96	0	0	0	-15.3	3	30
CT062	tyrS	71910	73148	1	8	71320	>CT062_590	GATGCGATGGATTCTTTGAGACAGACTTTAGG	590	1.8515	5.8	5.15	6.05	1.4	0.344	0.28	0.28	0.16	0.28	1.30094	1.25	1.19	1.05	1.09	1.2673	4.47188	4.21	4.15	2.26	3.03	35.0625	35.35	35.23	35.55	35.42	9.8851	9.26	6.83	4.29	3.33	0	0	9.89	0	0	0	-15.3	2	29
CT062	tyrS	71910	73148	1	8	71321	>CT062_589	ATGCGATGGATTCTTTGAGACAGACTTTAGGT	589	1.638	6.13	4.8	6.5	1.28	0.375	0.31	0.31	0.16	0.31	1.27406	1.26	1.18	1.06	1.1	1.25541	4.36875	4.19	4.12	2.4	3.01	35.1187	35.37	35.32	35.43	35.44	9.7284	9.34	6.73	4.29	3.32	0	0	9.73	0	0	0	-12.5	1	32
CT062	tyrS	71910	73148	1	8	71322	>CT062_588	TGCGATGGATTCTTTGAGACAGACTTTAGGTA	588	1.3299	6.19	4.3	6.98	1.25	0.375	0.31	0.31	0.13	0.28	1.28313	1.24	1.2	1.06	1.1	1.27432	4.15938	4.28	4.21	2.36	3.01	35.1406	35.27	35.43	35.35	35.44	9.7174	9.36	6.6	4.28	3.29	0	0	9.72	0	0	0	-15.5	5	32
CT062	tyrS	71910	73148	1	8	71323	>CT062_587	GCGATGGATTCTTTGAGACAGACTTTAGGTAA	587	0.9206	6.03	3.8	7.47	1.31	0.406	0.34	0.31	0.13	0.28	1.27188	1.25	1.2	1.06	1.1	1.28486	4.13438	4.41	4.18	2.46	2.98	35.2563	35.16	35.43	35.35	35.44	9.9693	9.37	6.39	4.25	3.25	0	0	9.97	0	0	0	-15.5	4	31
CT062	tyrS	71910	73148	1	8	71324	>CT062_586	CGATGGATTCTTTGAGACAGACTTTAGGTAAA	586	0.7136	5.78	3.37	7.93	1.43	0.406	0.38	0.34	0.13	0.28	1.23687	1.3	1.18	1.07	1.11	1.25459	4.00313	4.53	4.19	2.56	2.96	35.1281	35.2	35.48	35.36	35.46	10.0908	9.47	6.14	4.21	3.19	0	0	10.09	0	0	0	-13.7	4	32
CT062	tyrS	71910	73148	1	8	71325	>CT062_585	GATGGATTCTTTGAGACAGACTTTAGGTAAAG	585	0.9849	5.5	3.01	8.28	1.61	0.438	0.34	0.34	0.13	0.28	1.21719	1.32	1.18	1.08	1.11	1.21432	3.8375	4.62	4.19	2.73	2.86	35.0969	35.16	35.59	35.33	35.46	9.991	9.8	5.94	4.16	3.12	0	0	9.99	0	0	0	-13.7	3	31
CT062	tyrS	71910	73148	1	8	71326	>CT062_584	ATGGATTCTTTGAGACAGACTTTAGGTAAAGA	584	1.4594	5.25	2.75	8.46	1.79	0.438	0.34	0.34	0.13	0.28	1.20344	1.31	1.19	1.09	1.1	1.21351	3.7875	4.62	4.24	2.73	2.81	35.0906	35.21	35.53	35.34	35.58	9.7743	9.96	5.85	4.1	3.07	0	0	9.77	0	0	0	-12.4	1	32
CT062	tyrS	71910	73148	1	8	71327	>CT062_583	TGGATTCTTTGAGACAGACTTTAGGTAAAGAA	583	1.8916	5.05	2.53	8.52	1.96	0.469	0.34	0.34	0.13	0.25	1.22531	1.3	1.18	1.1	1.1	1.22514	3.74688	4.69	4.19	2.74	2.79	35.1938	35.21	35.56	35.21	35.58	9.8288	9.87	5.88	4.04	3.02	0	0	9.83	0	0	0	-12	1	32
CT062	tyrS	71910	73148	1	8	71328	>CT062_582	GGATTCTTTGAGACAGACTTTAGGTAAAGAAC	582	2.2012	4.86	2.22	8.55	2.17	0.438	0.38	0.34	0.13	0.22	1.2375	1.3	1.16	1.12	1.09	1.22514	3.74688	4.7	4.18	2.84	2.7	35.2625	35.21	35.49	35.19	35.67	9.9491	9.69	5.91	4.02	2.97	0	0	9.95	0	0	0	-16.1	4	32
CT062	tyrS	71910	73148	1	8	71329	>CT062_581	GATTCTTTGAGACAGACTTTAGGTAAAGAACC	581	2.3432	4.74	1.84	8.48	2.33	0.438	0.41	0.34	0.13	0.19	1.21844	1.31	1.17	1.14	1.07	1.21676	3.69688	4.65	4.22	2.91	2.56	35.2875	35.08	35.59	35.1	35.65	9.862	9.47	5.96	4	2.94	0	0	9.86	0	0	0	-16.1	3	31
CT062	tyrS	71910	73148	1	8	71330	>CT062_580	ATTCTTTGAGACAGACTTTAGGTAAAGAACCT	580	2.3051	4.67	1.45	8.32	2.26	0.438	0.41	0.34	0.16	0.19	1.19156	1.31	1.17	1.15	1.06	1.19703	3.64688	4.71	4.16	2.95	2.51	35.3438	35.08	35.72	34.99	35.77	9.6583	9.27	6.07	3.95	2.93	0	0	9.66	0	0	0	-16.1	2	30
CT062	tyrS	71910	73148	1	8	71331	>CT062_579	TTCTTTGAGACAGACTTTAGGTAAAGAACCTA	579	2.1408	4.66	1.12	8.25	1.99	0.438	0.44	0.34	0.16	0.19	1.21344	1.3	1.17	1.15	1.06	1.21459	3.80625	4.67	4.06	2.95	2.48	35.4469	35.08	35.61	34.99	35.77	9.6204	9.13	6.27	3.91	2.94	0	0	9.62	0	0	0	-12.2	5	32
CT062	tyrS	71910	73148	1	8	71332	>CT062_578	TCTTTGAGACAGACTTTAGGTAAAGAACCTAC	578	1.9359	4.76	0.9	8.31	1.66	0.438	0.44	0.34	0.16	0.19	1.21781	1.31	1.14	1.14	1.07	1.23486	3.84375	4.7	3.86	3.04	2.48	35.425	35.02	35.67	35.04	35.84	9.6528	9.09	6.67	3.93	2.96	0	0	9.65	0	0	0	-12.2	4	31
CT062	tyrS	71910	73148	1	8	71333	>CT062_577	CTTTGAGACAGACTTTAGGTAAAGAACCTACT	577	1.7765	4.87	0.87	8.37	1.41	0.438	0.44	0.34	0.16	0.19	1.21531	1.32	1.11	1.16	1.06	1.23486	3.90938	4.78	3.63	3.09	2.52	35.3031	35.03	35.63	35.19	35.77	9.6842	9.08	7.18	4	3.03	0	0	9.68	0	0	0	-12.2	3	30
CT062	tyrS	71910	73148	1	8	71334	>CT062_576	TTTGAGACAGACTTTAGGTAAAGAACCTACTG	576	1.6712	4.94	1.08	8.39	1.24	0.438	0.47	0.38	0.16	0.19	1.22469	1.34	1.08	1.19	1.04	1.23486	3.9125	4.92	3.48	3.24	2.42	35.3312	35.03	35.6	35.22	35.67	9.6834	9.07	7.8	4.06	3.18	0	0	9.68	0	0	0	-12.2	2	29
CT062	tyrS	71910	73148	1	8	71335	>CT062_575	TTGAGACAGACTTTAGGTAAAGAACCTACTGA	575	1.6561	4.99	1.4	8.34	1.19	0.438	0.47	0.38	0.16	0.22	1.21562	1.34	1.09	1.18	1.04	1.24676	4.12188	4.86	3.46	3.33	2.36	35.3094	35.03	35.62	35.2	35.67	9.6827	9.06	8.09	4.1	3.34	0	0	9.68	0	0	0	-6.4	1	32
CT062	tyrS	71910	73148	1	8	71336	>CT062_574	TGAGACAGACTTTAGGTAAAGAACCTACTGAT	574	1.7272	4.99	1.78	8.19	1.26	0.438	0.47	0.38	0.16	0.22	1.22687	1.35	1.09	1.16	1.05	1.24676	4.1875	4.89	3.46	3.39	2.29	35.1938	34.96	35.62	35.26	35.6	9.7454	9.08	8.3	4.12	3.46	0	0	9.75	0	0	0	-19.2	3	31
CT062	tyrS	71910	73148	1	8	71337	>CT062_573	GAGACAGACTTTAGGTAAAGAACCTACTGATG	573	1.8124	4.98	2.13	7.98	1.42	0.406	0.47	0.38	0.16	0.22	1.23906	1.36	1.09	1.17	1.04	1.24811	4.1375	4.89	3.52	3.5	2.11	35.2625	34.87	35.62	35.24	35.62	9.8539	9.33	8.53	4.14	3.55	0	0	9.85	0	0	0	-19.2	2	30
CT062	tyrS	71910	73148	1	8	71338	>CT062_572	AGACAGACTTTAGGTAAAGAACCTACTGATGG	572	1.9115	4.94	2.36	7.76	1.64	0.406	0.44	0.38	0.16	0.22	1.23906	1.35	1.1	1.18	1.03	1.24	4.1375	4.87	3.54	3.66	1.99	35.2625	34.92	35.57	35.25	35.54	9.9221	9.71	8.69	4.15	3.71	0	0	9.92	0	0	0	-19.2	1	29
CT062	tyrS	71910	73148	1	8	71339	>CT062_571	GACAGACTTTAGGTAAAGAACCTACTGATGGA	571	2.0863	4.85	2.5	7.57	1.91	0.406	0.47	0.38	0.16	0.22	1.23906	1.33	1.13	1.17	1.03	1.23622	4.1375	4.79	3.57	3.77	2.06	35.2625	34.95	35.55	35.22	35.54	9.9777	10.03	8.81	4.15	3.89	0	0	9.98	0	0	0	-20.2	3	31
CT062	tyrS	71910	73148	1	8	71340	>CT062_570	ACAGACTTTAGGTAAAGAACCTACTGATGGAG	570	2.3591	4.73	2.59	7.44	2.25	0.406	0.5	0.38	0.19	0.22	1.23906	1.32	1.14	1.2	1.02	1.22432	4.0625	4.84	3.52	3.85	2.14	35.2625	35	35.49	35.17	35.61	10.0269	10.02	8.91	4.14	4.03	0	0	10.03	0	0	0	-20.2	2	30
CT062	tyrS	71910	73148	1	8	71341	>CT062_569	CAGACTTTAGGTAAAGAACCTACTGATGGAGA	569	2.6988	4.6	2.64	7.29	2.56	0.375	0.53	0.38	0.19	0.22	1.22625	1.32	1.15	1.22	1.01	1.22297	4.01563	4.83	3.58	3.93	2.17	35.1812	35.08	35.62	35.07	35.58	10.0217	9.79	8.95	4.11	4.15	0	0	10.02	0	0	0	-20.2	1	29
CT062	tyrS	71910	73148	1	8	71342	>CT062_568	AGACTTTAGGTAAAGAACCTACTGATGGAGAA	568	3.0906	4.16	2.64	7.08	2.85	0.344	0.28	0.41	0.22	0.22	1.22781	1.34	1.14	1.22	1.01	1.22432	4.06563	4.88	3.67	3.87	2.17	35.3781	34.98	35.59	35.07	35.58	9.9526	9.79	8.96	4.08	4.24	0	0	9.95	0	0	0	-22.1	1	28
CT062	tyrS	71910	73148	1	8	71343	>CT062_567	GACTTTAGGTAAAGAACCTACTGATGGAGAAC	567	3.3981	3.87	2.64	6.92	3.15	0.375	0.28	0.38	0.25	0.22	1.22781	1.33	1.15	1.23	1.01	1.23027	4.125	4.72	3.9	3.83	2.17	35.3781	34.95	35.6	35.01	35.58	9.8992	9.93	8.97	4.15	4.31	0	0	9.9	0	0	0	-18	4	32
CT062	tyrS	71910	73148	1	8	71344	>CT062_566	ACTTTAGGTAAAGAACCTACTGATGGAGAACT	566	3.5555	3.59	2.82	6.83	3.48	0.406	0.31	0.38	0.25	0.22	1.21406	1.31	1.19	1.22	1.01	1.23027	3.95625	4.63	4.08	3.91	2.14	35.3719	34.92	35.66	34.99	35.58	9.8738	9.85	8.98	4.62	4.35	0	0	9.87	0	0	0	-17.2	4	32
CT062	tyrS	71910	73148	1	8	71345	>CT062_565	CTTTAGGTAAAGAACCTACTGATGGAGAACTT	565	3.6676	3.39	3.11	6.73	3.79	0.375	0.34	0.34	0.25	0.19	1.20125	1.31	1.22	1.21	1.02	1.22297	3.87813	4.65	4.18	3.81	2.22	35.2906	35	35.6	35.05	35.61	9.8068	9.52	9	5.48	4.38	0	0	9.81	0	0	0	-13.9	4	32
CT062	tyrS	71910	73148	1	8	71346	>CT062_564	TTTAGGTAAAGAACCTACTGATGGAGAACTTT	564	3.643	3.27	3.44	6.67	4.08	0.344	0.34	0.38	0.28	0.19	1.20812	1.32	1.21	1.21	1.04	1.23027	3.87813	4.79	4.04	3.79	2.34	35.1969	35	35.58	35.07	35.52	9.7012	9.47	9.04	6.17	4.39	0	0	9.7	0	0	0	-13.9	3	31
CT062	tyrS	71910	73148	1	8	71347	>CT062_563	TTAGGTAAAGAACCTACTGATGGAGAACTTTG	563	3.4866	3.13	3.79	6.58	4.36	0.375	0.31	0.34	0.28	0.19	1.22094	1.32	1.21	1.2	1.05	1.21892	4.08125	4.73	3.92	3.86	2.45	35.2781	35	35.6	34.97	35.6	9.646	9.46	9.09	6.44	4.38	0	0	9.65	0	0	0	-13.9	2	30
CT062	tyrS	71910	73148	1	8	71348	>CT062_562	TAGGTAAAGAACCTACTGATGGAGAACTTTGT	562	3.3678	2.93	4.13	6.4	4.68	0.375	0.31	0.34	0.28	0.22	1.23219	1.33	1.18	1.21	1.05	1.21108	4.1875	4.72	3.87	3.97	2.45	35.1625	34.93	35.58	35.05	35.6	9.6332	9.51	9.11	6.58	4.37	0	0	9.63	0	0	0	-13.9	1	29
CT062	tyrS	71910	73148	1	8	71349	>CT062_561	AGGTAAAGAACCTACTGATGGAGAACTTTGTG	561	3.2765	2.73	4.49	6.12	5.02	0.406	0.34	0.31	0.28	0.19	1.25906	1.32	1.2	1.2	1.05	1.23432	4.2875	4.55	4.04	4.04	2.45	35.1063	35.02	35.5	35.12	35.6	9.6643	9.88	9.14	6.69	4.35	0	0	9.66	0	0	0	-16.3	1	32
CT062	tyrS	71910	73148	1	8	71350	>CT062_560	GGTAAAGAACCTACTGATGGAGAACTTTGTGA	560	3.2153	2.46	4.92	5.78	5.34	0.375	0.34	0.28	0.28	0.16	1.25906	1.28	1.23	1.2	1.05	1.23432	4.3	4.49	4.09	4.22	2.29	35.1063	34.89	35.63	35.09	35.6	9.7534	10.06	9.21	6.77	4.32	0	0	9.75	0	0	0	-18.2	3	31
CT062	tyrS	71910	73148	1	8	71351	>CT062_559	GTAAAGAACCTACTGATGGAGAACTTTGTGAG	559	3.1678	2.13	5.37	5.43	5.65	0.375	0.34	0.28	0.28	0.16	1.24844	1.3	1.22	1.22	1.04	1.2027	4.24688	4.53	4.11	4.25	2.2	35.2344	34.87	35.52	35.17	35.62	9.7561	9.96	9.23	6.85	4.3	0	0	9.76	0	0	0	-17.4	1	32
CT062	tyrS	71910	73148	1	8	71352	>CT062_558	TAAAGAACCTACTGATGGAGAACTTTGTGAGT	558	3.0389	1.85	5.8	5.15	6.05	0.406	0.34	0.28	0.28	0.16	1.2225	1.3	1.25	1.19	1.05	1.19162	4.21875	4.47	4.21	4.15	2.26	35.2156	35.06	35.35	35.23	35.55	9.6658	9.89	9.26	6.83	4.29	0	0	9.67	0	0	0	-18.2	1	29
CT062	tyrS	71910	73148	1	8	71353	>CT062_557	AAAGAACCTACTGATGGAGAACTTTGTGAGTA	557	2.7942	1.64	6.13	4.8	6.5	0.438	0.38	0.31	0.31	0.16	1.22656	1.27	1.26	1.18	1.06	1.20297	4.32188	4.37	4.19	4.12	2.4	35.1313	35.12	35.37	35.32	35.43	9.6273	9.73	9.34	6.73	4.29	0	0	9.63	0	0	0	-19.9	2	30
CT062	tyrS	71910	73148	1	8	71354	>CT062_556	AAGAACCTACTGATGGAGAACTTTGTGAGTAT	556	2.5183	1.33	6.19	4.3	6.98	0.406	0.38	0.31	0.31	0.13	1.24031	1.28	1.24	1.2	1.06	1.19514	4.425	4.16	4.28	4.21	2.36	35.1375	35.14	35.27	35.43	35.35	9.642	9.72	9.36	6.6	4.28	0	0	9.64	0	0	0	-19.9	1	29
CT062	tyrS	71910	73148	1	8	71355	>CT062_555	AGAACCTACTGATGGAGAACTTTGTGAGTATC	555	2.2803	0.92	6.03	3.8	7.47	0.438	0.41	0.34	0.31	0.13	1.24469	1.27	1.25	1.2	1.06	1.18378	4.33125	4.13	4.41	4.18	2.46	35.1156	35.26	35.16	35.43	35.35	9.6869	9.97	9.37	6.39	4.25	0	0	9.69	0	0	0	-23.1	1	28
CT062	tyrS	71910	73148	1	8	71356	>CT062_554	GAACCTACTGATGGAGAACTTTGTGAGTATCT	554	2.1624	0.71	5.78	3.37	7.93	0.406	0.41	0.38	0.34	0.13	1.22719	1.24	1.3	1.18	1.07	1.17216	4.29063	4	4.53	4.19	2.56	35.2	35.13	35.2	35.48	35.36	9.7417	10.09	9.47	6.14	4.21	0	0	9.74	0	0	0	-24.2	5	32
CT062	tyrS	71910	73148	1	8	71357	>CT062_553	AACCTACTGATGGAGAACTTTGTGAGTATCTA	553	2.0981	0.98	5.5	3.01	8.28	0.406	0.44	0.34	0.34	0.13	1.21344	1.22	1.32	1.18	1.08	1.16027	4.19688	3.84	4.62	4.19	2.73	35.1938	35.1	35.16	35.59	35.33	9.7582	9.99	9.8	5.94	4.16	0	0	9.76	0	0	0	-14.2	4	32
CT062	tyrS	71910	73148	1	8	71358	>CT062_552	ACCTACTGATGGAGAACTTTGTGAGTATCTAA	552	1.8726	1.46	5.25	2.75	8.46	0.406	0.44	0.34	0.34	0.13	1.21344	1.2	1.31	1.19	1.09	1.16027	4.10312	3.79	4.62	4.24	2.73	35.1938	35.09	35.21	35.53	35.34	9.8164	9.77	9.96	5.85	4.1	0	0	9.82	0	0	0	-14.2	3	31
CT062	tyrS	71910	73148	1	8	71359	>CT062_551	CCTACTGATGGAGAACTTTGTGAGTATCTAAA	551	1.5674	1.89	5.05	2.53	8.52	0.406	0.47	0.34	0.34	0.13	1.19156	1.23	1.3	1.18	1.1	1.16108	4.02188	3.75	4.69	4.19	2.74	35.0906	35.19	35.21	35.56	35.21	10.0247	9.83	9.87	5.88	4.04	0	0	10.02	0	0	0	-14.2	2	30
CT062	tyrS	71910	73148	1	8	71360	>CT062_550	CTACTGATGGAGAACTTTGTGAGTATCTAAAT	550	1.4249	2.2	4.86	2.22	8.55	0.375	0.44	0.38	0.34	0.13	1.155	1.24	1.3	1.16	1.12	1.15054	3.94063	3.75	4.7	4.18	2.84	35.2	35.26	35.21	35.49	35.19	10.0743	9.95	9.69	5.91	4.02	0	0	10.07	0	0	0	-14.2	4	32
CT062	tyrS	71910	73148	1	8	71361	>CT062_549	TACTGATGGAGAACTTTGTGAGTATCTAAATA	549	1.5317	2.34	4.74	1.84	8.48	0.375	0.44	0.41	0.34	0.13	1.14156	1.22	1.31	1.17	1.14	1.15784	3.89375	3.7	4.65	4.22	2.91	35.2	35.29	35.08	35.59	35.1	9.9144	9.86	9.47	5.96	4	0	0	9.91	0	0	0	-11.3	3	32
CT062	tyrS	71910	73148	1	8	71362	>CT062_548	ACTGATGGAGAACTTTGTGAGTATCTAAATAT	548	1.8265	2.31	4.67	1.45	8.32	0.375	0.44	0.41	0.34	0.16	1.15469	1.19	1.31	1.17	1.15	1.17892	3.77813	3.65	4.71	4.16	2.95	35.1375	35.34	35.08	35.72	34.99	9.915	9.66	9.27	6.07	3.95	0	0	9.91	0	0	0	-11.3	2	31
CT062	tyrS	71910	73148	1	8	71363	>CT062_547	CTGATGGAGAACTTTGTGAGTATCTAAATATT	547	2.1632	2.14	4.66	1.12	8.25	0.375	0.44	0.44	0.34	0.16	1.14187	1.21	1.3	1.17	1.15	1.16784	3.69063	3.81	4.67	4.06	2.95	35.0562	35.45	35.08	35.61	34.99	9.9952	9.62	9.13	6.27	3.91	0	0	10	0	0	0	-10.1	5	32
CT062	tyrS	71910	73148	1	8	71364	>CT062_546	TGATGGAGAACTTTGTGAGTATCTAAATATTT	546	2.4785	1.94	4.76	0.9	8.31	0.406	0.44	0.44	0.34	0.16	1.15125	1.22	1.31	1.14	1.14	1.17514	3.72813	3.84	4.7	3.86	3.04	35.0844	35.42	35.02	35.67	35.04	10.0127	9.65	9.09	6.67	3.93	0	0	10.01	0	0	0	-10.1	4	31
CT062	tyrS	71910	73148	1	8	71365	>CT062_545	GATGGAGAACTTTGTGAGTATCTAAATATTTC	545	2.6388	1.78	4.87	0.87	8.37	0.406	0.44	0.44	0.34	0.16	1.15125	1.22	1.32	1.11	1.16	1.17514	3.7625	3.91	4.78	3.63	3.09	35.0844	35.3	35.03	35.63	35.19	9.9632	9.68	9.08	7.18	4	0	0	9.96	0	0	0	-8.7	3	32
CT062	tyrS	71910	73148	1	8	71366	>CT062_544	ATGGAGAACTTTGTGAGTATCTAAATATTTCA	544	2.655	1.67	4.94	1.08	8.39	0.438	0.44	0.47	0.38	0.16	1.15031	1.22	1.34	1.08	1.19	1.16324	3.75938	3.91	4.92	3.48	3.24	35.1594	35.33	35.03	35.6	35.22	9.8442	9.68	9.07	7.8	4.06	0	0	9.84	0	0	0	-8.7	2	31
CT062	tyrS	71910	73148	1	8	71367	>CT062_543	TGGAGAACTTTGTGAGTATCTAAATATTTCAC	543	2.6847	1.66	4.99	1.4	8.34	0.406	0.44	0.47	0.38	0.16	1.17063	1.22	1.34	1.09	1.18	1.17486	3.65313	4.12	4.86	3.46	3.33	35.0656	35.31	35.03	35.62	35.2	9.8468	9.68	9.06	8.09	4.1	0	0	9.85	0	0	0	-8.7	1	30
CT062	tyrS	71910	73148	1	8	71368	>CT062_542	GGAGAACTTTGTGAGTATCTAAATATTTCACA	542	2.6164	1.73	4.99	1.78	8.19	0.375	0.44	0.47	0.38	0.16	1.15938	1.23	1.35	1.09	1.16	1.17703	3.6	4.19	4.89	3.46	3.39	35.1812	35.19	34.96	35.62	35.26	10.0684	9.75	9.08	8.3	4.12	0	0	10.07	0	0	0	-18.4	1	29
CT062	tyrS	71910	73148	1	8	71369	>CT062_541	GAGAACTTTGTGAGTATCTAAATATTTCACAA	541	2.3633	1.81	4.98	2.13	7.98	0.375	0.41	0.47	0.38	0.16	1.14875	1.24	1.36	1.09	1.17	1.16054	3.64375	4.14	4.89	3.52	3.5	35.3094	35.26	34.87	35.62	35.24	10.1281	9.85	9.33	8.53	4.14	0	0	10.13	0	0	0	-19.9	2	30
CT062	tyrS	71910	73148	1	8	71370	>CT062_540	AGAACTTTGTGAGTATCTAAATATTTCACAAC	540	2.0399	1.91	4.94	2.36	7.76	0.406	0.41	0.44	0.38	0.16	1.14625	1.24	1.35	1.1	1.18	1.15973	3.57813	4.14	4.87	3.54	3.66	35.1875	35.26	34.92	35.57	35.25	10.0102	9.92	9.71	8.69	4.15	0	0	10.01	0	0	0	-19.9	1	29
CT062	tyrS	71910	73148	1	8	71371	>CT062_539	GAACTTTGTGAGTATCTAAATATTTCACAACA	539	1.7568	2.09	4.85	2.5	7.57	0.406	0.41	0.47	0.38	0.16	1.14187	1.24	1.33	1.13	1.17	1.15595	3.6375	4.14	4.79	3.57	3.77	35.2094	35.26	34.95	35.55	35.22	9.9109	9.98	10.03	8.81	4.15	0	0	9.91	0	0	0	-21.2	1	29
CT062	tyrS	71910	73148	1	8	71372	>CT062_538	AACTTTGTGAGTATCTAAATATTTCACAACAA	538	1.4968	2.36	4.73	2.59	7.44	0.406	0.41	0.5	0.38	0.19	1.1325	1.24	1.32	1.14	1.2	1.1327	3.64688	4.06	4.84	3.52	3.85	35.1812	35.26	35	35.49	35.17	9.7673	10.03	10.02	8.91	4.14	0	0	9.77	0	0	0	-9.7	5	32
CT062	tyrS	71910	73148	1	8	71373	>CT062_537	ACTTTGTGAGTATCTAAATATTTCACAACAAG	537	1.2537	2.7	4.6	2.64	7.29	0.375	0.38	0.53	0.38	0.19	1.14625	1.23	1.32	1.15	1.22	1.12486	3.7	4.02	4.83	3.58	3.93	35.1875	35.18	35.08	35.62	35.07	9.6723	10.02	9.79	8.95	4.11	0	0	9.67	0	0	0	-5.1	4	32
CT062	tyrS	71910	73148	1	8	71374	>CT062_536	CTTTGTGAGTATCTAAATATTTCACAACAAGA	536	1.0395	3.09	4.16	2.64	7.08	0.375	0.34	0.28	0.41	0.22	1.13781	1.23	1.34	1.14	1.22	1.12568	3.7	4.07	4.88	3.67	3.87	35.0844	35.38	34.98	35.59	35.07	9.5624	9.95	9.79	8.96	4.08	0	0	9.56	0	0	0	-5.1	3	31
CT062	tyrS	71910	73148	1	8	71375	>CT062_535	TTTGTGAGTATCTAAATATTTCACAACAAGAG	535	0.8854	3.4	3.87	2.64	6.92	0.375	0.38	0.28	0.38	0.25	1.14625	1.23	1.33	1.15	1.23	1.14216	3.65313	4.13	4.72	3.9	3.83	35.1875	35.38	34.95	35.6	35.01	9.3829	9.9	9.93	8.97	4.15	0	0	9.38	0	0	0	-5.1	2	30
CT062	tyrS	71910	73148	1	8	71376	>CT062_534	TTGTGAGTATCTAAATATTTCACAACAAGAGT	534	0.8259	3.56	3.59	2.82	6.83	0.344	0.41	0.31	0.38	0.25	1.14625	1.21	1.31	1.19	1.22	1.16243	3.71563	3.96	4.63	4.08	3.91	35.1875	35.37	34.92	35.66	34.99	9.2713	9.87	9.85	8.98	4.62	0	0	9.27	0	0	0	-5.1	1	29
CT062	tyrS	71910	73148	1	8	71377	>CT062_533	TGTGAGTATCTAAATATTTCACAACAAGAGTT	533	0.8119	3.67	3.39	3.11	6.73	0.313	0.38	0.34	0.34	0.25	1.13312	1.2	1.31	1.22	1.21	1.17216	3.7	3.88	4.65	4.18	3.81	35.25	35.29	35	35.6	35.05	9.2278	9.81	9.52	9	5.48	0	0	9.23	0	0	0	-11.9	2	30
CT062	tyrS	71910	73148	1	8	71378	>CT062_532	GTGAGTATCTAAATATTTCACAACAAGAGTTA	532	0.8814	3.64	3.27	3.44	6.67	0.313	0.34	0.34	0.38	0.28	1.11281	1.21	1.32	1.21	1.21	1.15459	3.70313	3.88	4.79	4.04	3.79	35.3438	35.2	35	35.58	35.07	9.1805	9.7	9.47	9.04	6.17	0	0	9.18	0	0	0	-11.9	1	29
CT062	tyrS	71910	73148	1	8	71379	>CT062_531	TGAGTATCTAAATATTTCACAACAAGAGTTAT	531	1.0515	3.49	3.13	3.79	6.58	0.313	0.38	0.31	0.34	0.28	1.11375	1.22	1.32	1.21	1.2	1.14351	3.61875	4.08	4.73	3.92	3.86	35.2687	35.28	35	35.6	34.97	9.0737	9.65	9.46	9.09	6.44	0	0	9.07	0	0	0	-15	1	28
CT062	tyrS	71910	73148	1	8	71380	>CT062_530	GAGTATCTAAATATTTCACAACAAGAGTTATC	530	1.2697	3.37	2.93	4.13	6.4	0.313	0.38	0.31	0.34	0.28	1.12594	1.23	1.33	1.18	1.21	1.14351	3.6375	4.19	4.72	3.87	3.97	35.3375	35.16	34.93	35.58	35.05	8.8937	9.63	9.51	9.11	6.58	0	0	8.89	0	0	0	-20.1	3	31
CT062	tyrS	71910	73148	1	8	71381	>CT062_529	AGTATCTAAATATTTCACAACAAGAGTTATCC	529	1.4988	3.28	2.73	4.49	6.12	0.313	0.41	0.34	0.31	0.28	1.13563	1.26	1.32	1.2	1.2	1.15189	3.6375	4.29	4.55	4.04	4.04	35.2844	35.11	35.02	35.5	35.12	8.6866	9.66	9.88	9.14	6.69	0	0	8.69	0	0	0	-20.1	2	30
CT062	tyrS	71910	73148	1	8	71382	>CT062_528	GTATCTAAATATTTCACAACAAGAGTTATCCC	528	1.6774	3.22	2.46	4.92	5.78	0.313	0.38	0.34	0.28	0.28	1.1425	1.26	1.28	1.23	1.2	1.15919	3.66563	4.3	4.49	4.09	4.22	35.1906	35.11	34.89	35.63	35.09	8.4986	9.75	10.06	9.21	6.77	0	0	8.5	0	0	0	-15.8	1	32
CT062	tyrS	71910	73148	1	8	71383	>CT062_527	TATCTAAATATTTCACAACAAGAGTTATCCCA	527	1.7038	3.17	2.13	5.37	5.43	0.313	0.38	0.34	0.28	0.28	1.12062	1.25	1.3	1.22	1.22	1.14811	3.57188	4.25	4.53	4.11	4.25	35.0875	35.23	34.87	35.52	35.17	8.2967	9.76	9.96	9.23	6.85	0	0	8.3	0	0	0	-16.5	3	31
CT062	tyrS	71910	73148	1	8	71384	>CT062_526	ATCTAAATATTTCACAACAAGAGTTATCCCAT	526	1.5788	3.04	1.85	5.8	5.15	0.313	0.41	0.34	0.28	0.28	1.13375	1.22	1.3	1.25	1.19	1.15946	3.5875	4.22	4.47	4.21	4.15	35.025	35.22	35.06	35.35	35.23	8.2184	9.67	9.89	9.26	6.83	0	0	8.22	0	0	0	-14.8	4	32
CT062	tyrS	71910	73148	1	8	71385	>CT062_525	TCTAAATATTTCACAACAAGAGTTATCCCATT	525	1.3887	2.79	1.64	6.13	4.8	0.313	0.44	0.38	0.31	0.31	1.15406	1.23	1.27	1.26	1.18	1.1673	3.59063	4.32	4.37	4.19	4.12	34.9312	35.13	35.12	35.37	35.32	8.2273	9.63	9.73	9.34	6.73	0	0	8.23	0	0	0	-14.8	3	31
CT062	tyrS	71910	73148	1	8	71386	>CT062_524	CTAAATATTTCACAACAAGAGTTATCCCATTG	524	1.1833	2.52	1.33	6.19	4.3	0.281	0.41	0.38	0.31	0.31	1.16375	1.24	1.28	1.24	1.2	1.1673	3.65625	4.43	4.16	4.28	4.21	34.8781	35.14	35.14	35.27	35.43	8.237	9.64	9.72	9.36	6.6	0	0	8.24	0	0	0	-14.8	2	30
CT062	tyrS	71910	73148	1	8	71387	>CT062_523	TAAATATTTCACAACAAGAGTTATCCCATTGG	523	0.9699	2.28	0.92	6.03	3.8	0.281	0.44	0.41	0.34	0.31	1.17219	1.24	1.27	1.25	1.2	1.18378	3.70313	4.33	4.13	4.41	4.18	34.9813	35.12	35.26	35.16	35.43	8.2312	9.69	9.97	9.37	6.39	0	0	8.23	0	0	0	-14.8	1	29
CT062	tyrS	71910	73148	1	8	71388	>CT062_522	AAATATTTCACAACAAGAGTTATCCCATTGGT	522	0.824	2.16	0.71	5.78	3.37	0.281	0.41	0.41	0.38	0.34	1.18531	1.23	1.24	1.3	1.18	1.19892	3.64063	4.29	4	4.53	4.19	34.9188	35.2	35.13	35.2	35.48	8.2332	9.74	10.09	9.47	6.14	0	0	8.23	0	0	0	-22.1	3	31
CT062	tyrS	71910	73148	1	8	71389	>CT062_521	AATATTTCACAACAAGAGTTATCCCATTGGTT	521	0.7632	2.1	0.98	5.5	3.01	0.281	0.41	0.44	0.34	0.34	1.18531	1.21	1.22	1.32	1.18	1.21081	3.64063	4.2	3.84	4.62	4.19	34.9188	35.19	35.1	35.16	35.59	8.2412	9.76	9.99	9.8	5.94	0	0	8.24	0	0	0	-17	5	32
CT062	tyrS	71910	73148	1	8	71390	>CT062_520	ATATTTCACAACAAGAGTTATCCCATTGGTTT	520	0.709	1.87	1.46	5.25	2.75	0.313	0.41	0.44	0.34	0.34	1.18531	1.21	1.2	1.31	1.19	1.23108	3.7125	4.1	3.79	4.62	4.24	34.9188	35.19	35.09	35.21	35.53	8.2473	9.82	9.77	9.96	5.85	0	0	8.25	0	0	0	-15.1	4	32
CT062	tyrS	71910	73148	1	8	71391	>CT062_519	TATTTCACAACAAGAGTTATCCCATTGGTTTT	519	0.6771	1.57	1.89	5.05	2.53	0.281	0.41	0.47	0.34	0.34	1.20812	1.19	1.23	1.3	1.18	1.2427	3.74375	4.02	3.75	4.69	4.19	34.9469	35.09	35.19	35.21	35.56	8.2461	10.02	9.83	9.87	5.88	0	0	8.25	0	0	0	-15.1	3	31
CT062	tyrS	71910	73148	1	8	71392	>CT062_518	ATTTCACAACAAGAGTTATCCCATTGGTTTTC	518	0.7345	1.42	2.2	4.86	2.22	0.281	0.38	0.44	0.38	0.34	1.24469	1.16	1.24	1.3	1.16	1.26595	3.825	3.94	3.75	4.7	4.18	34.8375	35.2	35.26	35.21	35.49	8.2336	10.07	9.95	9.69	5.91	0	0	8.23	0	0	0	-15.1	2	30
CT062	tyrS	71910	73148	1	8	71393	>CT062_517	TTTCACAACAAGAGTTATCCCATTGGTTTTCC	517	0.8511	1.53	2.34	4.74	1.84	0.281	0.38	0.44	0.41	0.34	1.25812	1.14	1.22	1.31	1.17	1.27757	3.97188	3.89	3.7	4.65	4.22	34.8375	35.2	35.29	35.08	35.59	8.224	9.91	9.86	9.47	5.96	0	0	8.22	0	0	0	-15.1	1	29
CT062	tyrS	71910	73148	1	8	71394	>CT062_516	TTCACAACAAGAGTTATCCCATTGGTTTTCCT	516	0.9918	1.83	2.31	4.67	1.45	0.281	0.38	0.44	0.41	0.34	1.27188	1.15	1.19	1.31	1.17	1.26622	4.09063	3.78	3.65	4.71	4.16	34.8438	35.14	35.34	35.08	35.72	8.2508	9.91	9.66	9.27	6.07	0	0	8.25	0	0	0	-13.6	1	32
CT062	tyrS	71910	73148	1	8	71395	>CT062_515	TCACAACAAGAGTTATCCCATTGGTTTTCCTC	515	1.1518	2.16	2.14	4.66	1.12	0.281	0.38	0.44	0.44	0.34	1.29531	1.14	1.21	1.3	1.17	1.27	4.16563	3.69	3.81	4.67	4.06	34.7969	35.06	35.45	35.08	35.61	8.3682	10	9.62	9.13	6.27	0	0	8.37	0	0	0	-20.1	1	32
CT062	tyrS	71910	73148	1	8	71396	>CT062_514	CACAACAAGAGTTATCCCATTGGTTTTCCTCC	514	1.3331	2.48	1.94	4.76	0.9	0.313	0.41	0.44	0.44	0.34	1.28594	1.15	1.22	1.31	1.14	1.27	4.16563	3.73	3.84	4.7	3.86	34.7687	35.08	35.42	35.02	35.67	8.6067	10.01	9.65	9.09	6.67	0	0	8.61	0	0	0	-23.6	2	30
CT062	tyrS	71910	73148	1	8	71397	>CT062_513	ACAACAAGAGTTATCCCATTGGTTTTCCTCCT	513	1.4734	2.64	1.78	4.87	0.87	0.313	0.41	0.44	0.44	0.34	1.28844	1.15	1.22	1.32	1.11	1.27135	4.06563	3.76	3.91	4.78	3.63	34.8906	35.08	35.3	35.03	35.63	8.8429	9.96	9.68	9.08	7.18	0	0	8.84	0	0	0	-23.6	1	29
CT062	tyrS	71910	73148	1	8	71398	>CT062_512	CAACAAGAGTTATCCCATTGGTTTTCCTCCTC	512	1.5145	2.66	1.67	4.94	1.08	0.313	0.44	0.44	0.47	0.38	1.28	1.15	1.22	1.34	1.08	1.28054	3.97188	3.76	3.91	4.92	3.48	34.7875	35.16	35.33	35.03	35.6	9.0138	9.84	9.68	9.07	7.8	0	0	9.01	0	0	0	-24.8	1	28
CT062	tyrS	71910	73148	1	8	71399	>CT062_511	AACAAGAGTTATCCCATTGGTTTTCCTCCTCT	511	1.5009	2.68	1.66	4.99	1.4	0.281	0.41	0.44	0.47	0.38	1.25562	1.17	1.22	1.34	1.09	1.27459	3.9375	3.65	4.12	4.86	3.46	34.9656	35.07	35.31	35.03	35.62	9.1089	9.85	9.68	9.06	8.09	0	0	9.11	0	0	0	-24	4	32
CT062	tyrS	71910	73148	1	8	71400	>CT062_510	ACAAGAGTTATCCCATTGGTTTTCCTCCTCTA	510	1.4913	2.62	1.73	4.99	1.78	0.281	0.38	0.44	0.47	0.38	1.26	1.16	1.23	1.35	1.09	1.28432	3.925	3.6	4.19	4.89	3.46	34.9438	35.18	35.19	34.96	35.62	9.2265	10.07	9.75	9.08	8.3	0	0	9.23	0	0	0	-24	3	31
CT062	tyrS	71910	73148	1	8	71401	>CT062_509	CAAGAGTTATCCCATTGGTTTTCCTCCTCTAG	509	1.4319	2.36	1.81	4.98	2.13	0.313	0.38	0.41	0.47	0.38	1.26094	1.15	1.24	1.36	1.09	1.3073	3.93125	3.64	4.14	4.89	3.52	34.8687	35.31	35.26	34.87	35.62	9.3929	10.13	9.85	9.33	8.53	0	0	9.39	0	0	0	-24	2	30
CT062	tyrS	71910	73148	1	8	71402	>CT062_508	AAGAGTTATCCCATTGGTTTTCCTCCTCTAGA	508	1.2782	2.04	1.91	4.94	2.36	0.344	0.41	0.41	0.44	0.38	1.2625	1.15	1.24	1.35	1.1	1.30135	3.99688	3.58	4.14	4.87	3.54	35.0656	35.19	35.26	34.92	35.57	9.4875	10.01	9.92	9.71	8.69	0	0	9.49	0	0	0	-24	1	29
CT062	tyrS	71910	73148	1	8	71403	>CT062_507	AGAGTTATCCCATTGGTTTTCCTCCTCTAGAC	507	1.153	1.76	2.09	4.85	2.5	0.313	0.41	0.41	0.47	0.38	1.28594	1.14	1.24	1.33	1.13	1.31324	4.00313	3.64	4.14	4.79	3.57	35.0187	35.21	35.26	34.95	35.55	9.5805	9.91	9.98	10.03	8.81	0	0	9.58	0	0	0	-26.1	5	32
CT062	tyrS	71910	73148	1	8	71404	>CT062_506	GAGTTATCCCATTGGTTTTCCTCCTCTAGACC	506	1.0126	1.5	2.36	4.73	2.59	0.313	0.41	0.41	0.5	0.38	1.28594	1.13	1.24	1.32	1.14	1.31324	4.03125	3.65	4.06	4.84	3.52	35.0187	35.18	35.26	35	35.49	9.6969	9.77	10.03	10.02	8.91	0	0	9.7	0	0	0	-16.7	4	32
CT062	tyrS	71910	73148	1	8	71405	>CT062_505	AGTTATCCCATTGGTTTTCCTCCTCTAGACCT	505	0.8195	1.25	2.7	4.6	2.64	0.313	0.38	0.38	0.53	0.38	1.28344	1.15	1.23	1.32	1.15	1.29	4.05	3.7	4.02	4.83	3.58	34.8969	35.19	35.18	35.08	35.62	9.7478	9.67	10.02	9.79	8.95	0	0	9.75	0	0	0	-16.7	3	31
CT062	tyrS	71910	73148	1	8	71406	>CT062_504	GTTATCCCATTGGTTTTCCTCCTCTAGACCTG	504	0.8518	1.04	3.09	4.16	2.64	0.313	0.38	0.34	0.28	0.41	1.31844	1.14	1.23	1.34	1.14	1.29	4.10313	3.7	4.07	4.88	3.67	35.025	35.08	35.38	34.98	35.59	9.7339	9.56	9.95	9.79	8.96	0	0	9.73	0	0	0	-16.7	2	30
CT062	tyrS	71910	73148	1	8	71407	>CT062_503	TTATCCCATTGGTTTTCCTCCTCTAGACCTGC	503	1.0953	0.89	3.4	3.87	2.64	0.344	0.38	0.38	0.28	0.38	1.31	1.15	1.23	1.33	1.15	1.29	4.15625	3.65	4.13	4.72	3.9	34.9219	35.19	35.38	34.95	35.6	9.6631	9.38	9.9	9.93	8.97	0	0	9.66	0	0	0	-16.7	1	29
CT062	tyrS	71910	73148	1	8	71408	>CT062_502	TATCCCATTGGTTTTCCTCCTCTAGACCTGCT	502	1.3982	0.83	3.56	3.59	2.82	0.375	0.34	0.41	0.31	0.38	1.32375	1.15	1.21	1.31	1.19	1.29	4.19688	3.72	3.96	4.63	4.08	34.9281	35.19	35.37	34.92	35.66	9.5889	9.27	9.87	9.85	8.98	0	0	9.59	0	0	0	-23.7	2	30
CT062	tyrS	71910	73148	1	8	71409	>CT062_501	ATCCCATTGGTTTTCCTCCTCTAGACCTGCTC	501	1.654	0.81	3.67	3.39	3.11	0.375	0.31	0.38	0.34	0.34	1.34125	1.13	1.2	1.31	1.22	1.31324	4.17813	3.7	3.88	4.65	4.18	34.8438	35.25	35.29	35	35.6	9.555	9.23	9.81	9.52	9	0	0	9.56	0	0	0	-23.7	1	29
CT062	tyrS	71910	73148	1	8	71410	>CT062_500	TCCCATTGGTTTTCCTCCTCTAGACCTGCTCT	500	1.8506	0.88	3.64	3.27	3.44	0.406	0.31	0.34	0.34	0.38	1.33719	1.11	1.21	1.32	1.21	1.32486	4.08125	3.7	3.88	4.79	4.04	34.9281	35.34	35.2	35	35.58	9.5806	9.18	9.7	9.47	9.04	0	0	9.58	0	0	0	-22.8	1	32
CT062	tyrS	71910	73148	1	8	71411	>CT062_499	CCCATTGGTTTTCCTCCTCTAGACCTGCTCTA	499	2.0662	1.05	3.49	3.13	3.79	0.438	0.31	0.38	0.31	0.34	1.32781	1.11	1.22	1.32	1.21	1.31297	4.14375	3.62	4.08	4.73	3.92	34.9	35.27	35.28	35	35.6	9.7844	9.07	9.65	9.46	9.09	0	0	9.78	0	0	0	-24	5	32
CT062	tyrS	71910	73148	1	8	71412	>CT062_498	CCATTGGTTTTCCTCCTCTAGACCTGCTCTAG	498	2.2982	1.27	3.37	2.93	4.13	0.438	0.31	0.38	0.31	0.34	1.31719	1.13	1.23	1.33	1.18	1.2927	4.07188	3.64	4.19	4.72	3.87	35.0281	35.34	35.16	34.93	35.58	9.9707	8.89	9.63	9.51	9.11	0	0	9.97	0	0	0	-17.1	4	32
CT062	tyrS	71910	73148	1	8	71413	>CT062_497	CATTGGTTTTCCTCCTCTAGACCTGCTCTAGT	497	2.5545	1.5	3.28	2.73	4.49	0.438	0.31	0.41	0.34	0.31	1.29375	1.14	1.26	1.32	1.2	1.28432	3.99688	3.64	4.29	4.55	4.04	35.075	35.28	35.11	35.02	35.5	9.963	8.69	9.66	9.88	9.14	0	0	9.96	0	0	0	-14.7	4	32
CT062	tyrS	71910	73148	1	8	71414	>CT062_496	ATTGGTTTTCCTCCTCTAGACCTGCTCTAGTT	496	2.7691	1.68	3.22	2.46	4.92	0.438	0.31	0.38	0.34	0.28	1.29625	1.14	1.26	1.28	1.23	1.27838	3.89063	3.67	4.3	4.49	4.09	35.1969	35.19	35.11	34.89	35.63	9.7752	8.5	9.75	10.06	9.21	0	0	9.78	0	0	0	-14.7	3	31
CT062	tyrS	71910	73148	1	8	71415	>CT062_495	TTGGTTTTCCTCCTCTAGACCTGCTCTAGTTC	495	2.8824	1.7	3.17	2.13	5.37	0.406	0.31	0.38	0.34	0.28	1.30969	1.12	1.25	1.3	1.22	1.28622	4.03125	3.57	4.25	4.53	4.11	35.1969	35.09	35.23	34.87	35.52	9.7275	8.3	9.76	9.96	9.23	0	0	9.73	0	0	0	-13.9	1	32
CT062	tyrS	71910	73148	1	8	71416	>CT062_494	TGGTTTTCCTCCTCTAGACCTGCTCTAGTTCT	494	2.9654	1.58	3.04	1.85	5.8	0.438	0.31	0.41	0.34	0.28	1.30969	1.13	1.22	1.3	1.25	1.28622	3.92813	3.59	4.22	4.47	4.21	35.1969	35.02	35.22	35.06	35.35	9.82	8.22	9.67	9.89	9.26	0	0	9.82	0	0	0	-14.7	1	29
CT062	tyrS	71910	73148	1	8	71417	>CT062_493	GGTTTTCCTCCTCTAGACCTGCTCTAGTTCTT	493	3.0668	1.39	2.79	1.64	6.13	0.438	0.31	0.44	0.38	0.31	1.29844	1.15	1.23	1.27	1.26	1.26514	3.85313	3.59	4.32	4.37	4.19	35.3125	34.93	35.13	35.12	35.37	9.9698	8.23	9.63	9.73	9.34	0	0	9.97	0	0	0	-22.2	4	32
CT062	tyrS	71910	73148	1	8	71418	>CT062_492	GTTTTCCTCCTCTAGACCTGCTCTAGTTCTTT	492	3.1466	1.18	2.52	1.33	6.19	0.438	0.28	0.41	0.38	0.31	1.28875	1.16	1.24	1.28	1.24	1.25595	3.7875	3.66	4.43	4.16	4.28	35.3656	34.88	35.14	35.14	35.27	9.9593	8.24	9.64	9.72	9.36	0	0	9.96	0	0	0	-16.9	4	32
CT062	tyrS	71910	73148	1	8	71419	>CT062_491	TTTTCCTCCTCTAGACCTGCTCTAGTTCTTTC	491	3.1836	0.97	2.28	0.92	6.03	0.469	0.28	0.44	0.41	0.34	1.28031	1.17	1.24	1.27	1.25	1.25459	3.83438	3.7	4.33	4.13	4.41	35.2625	34.98	35.12	35.26	35.16	9.8032	8.23	9.69	9.97	9.37	0	0	9.8	0	0	0	-16.9	3	31
CT062	tyrS	71910	73148	1	8	71420	>CT062_490	TTTCCTCCTCTAGACCTGCTCTAGTTCTTTCT	490	3.2328	0.82	2.16	0.71	5.78	0.469	0.28	0.41	0.41	0.38	1.28031	1.19	1.23	1.24	1.3	1.24676	3.83438	3.64	4.29	4	4.53	35.2625	34.92	35.2	35.13	35.2	9.7205	8.23	9.74	10.09	9.47	0	0	9.72	0	0	0	-16.9	2	30
CT062	tyrS	71910	73148	1	8	71421	>CT062_489	TTCCTCCTCTAGACCTGCTCTAGTTCTTTCTT	489	3.3244	0.76	2.1	0.98	5.5	0.469	0.28	0.41	0.44	0.34	1.28031	1.19	1.21	1.22	1.32	1.25649	3.89688	3.64	4.2	3.84	4.62	35.2625	34.92	35.19	35.1	35.16	9.7107	8.24	9.76	9.99	9.8	0	0	9.71	0	0	0	-16.9	1	29
CT062	tyrS	71910	73148	1	8	71422	>CT062_488	TCCTCCTCTAGACCTGCTCTAGTTCTTTCTTT	488	3.4455	0.71	1.87	1.46	5.25	0.5	0.31	0.41	0.44	0.34	1.26719	1.19	1.21	1.2	1.31	1.26838	3.91875	3.71	4.1	3.79	4.62	35.325	34.92	35.19	35.09	35.21	9.7666	8.25	9.82	9.77	9.96	0	0	9.77	0	0	0	-21.8	4	32
CT062	tyrS	71910	73148	1	8	71423	>CT062_487	CCTCCTCTAGACCTGCTCTAGTTCTTTCTTTA	487	3.58	0.68	1.57	1.89	5.05	0.469	0.28	0.41	0.47	0.34	1.26625	1.21	1.19	1.23	1.3	1.24865	3.9625	3.74	4.02	3.75	4.69	35.4	34.95	35.09	35.19	35.21	9.9669	8.25	10.02	9.83	9.87	0	0	9.97	0	0	0	-21.8	3	31
CT062	tyrS	71910	73148	1	8	71424	>CT062_486	CTCCTCTAGACCTGCTCTAGTTCTTTCTTTAC	486	3.7366	0.73	1.42	2.2	4.86	0.5	0.28	0.38	0.44	0.38	1.25406	1.24	1.16	1.24	1.3	1.23811	4.00313	3.83	3.94	3.75	4.7	35.3312	34.84	35.2	35.26	35.21	10.0378	8.23	10.07	9.95	9.69	0	0	10.04	0	0	0	-21.8	2	30
CT062	tyrS	71910	73148	1	8	71425	>CT062_485	TCCTCTAGACCTGCTCTAGTTCTTTCTTTACA	485	3.8554	0.85	1.53	2.34	4.74	0.5	0.28	0.38	0.44	0.41	1.24063	1.26	1.14	1.22	1.31	1.24622	4.04375	3.97	3.89	3.7	4.65	35.3312	34.84	35.2	35.29	35.08	9.9283	8.22	9.91	9.86	9.47	0	0	9.93	0	0	0	-21.8	1	29
CT062	tyrS	71910	73148	1	8	71426	>CT062_484	CCTCTAGACCTGCTCTAGTTCTTTCTTTACAT	484	4.0024	0.99	1.83	2.31	4.67	0.5	0.28	0.38	0.44	0.41	1.23812	1.27	1.15	1.19	1.31	1.22649	4.09375	4.09	3.78	3.65	4.71	35.2094	34.84	35.14	35.34	35.08	10.0014	8.25	9.91	9.66	9.27	0	0	10	0	0	0	-16.9	5	32
CT062	tyrS	71910	73148	1	8	71427	>CT062_483	CTCTAGACCTGCTCTAGTTCTTTCTTTACATG	483	4.1437	1.15	2.16	2.14	4.66	0.531	0.28	0.38	0.44	0.44	1.22844	1.3	1.14	1.21	1.3	1.20622	4.09063	4.17	3.69	3.81	4.67	35.2625	34.8	35.06	35.45	35.08	10.0453	8.37	10	9.62	9.13	0	0	10.05	0	0	0	-11.4	4	32
CT062	tyrS	71910	73148	1	8	71428	>CT062_482	TCTAGACCTGCTCTAGTTCTTTCTTTACATGA	482	4.205	1.33	2.48	1.94	4.76	0.5	0.31	0.41	0.44	0.44	1.215	1.29	1.15	1.22	1.31	1.20243	4.13125	4.17	3.73	3.84	4.7	35.2625	34.77	35.08	35.42	35.02	9.946	8.61	10.01	9.65	9.09	0	0	9.95	0	0	0	-11.4	3	31
CT062	tyrS	71910	73148	1	8	71429	>CT062_481	CTAGACCTGCTCTAGTTCTTTCTTTACATGAT	481	4.2674	1.47	2.64	1.78	4.87	0.469	0.31	0.41	0.44	0.44	1.2125	1.29	1.15	1.22	1.32	1.20243	4.19688	4.07	3.76	3.91	4.78	35.1406	34.89	35.08	35.3	35.03	9.8988	8.84	9.96	9.68	9.08	0	0	9.9	0	0	0	-11.4	2	30
CT062	tyrS	71910	73148	1	8	71430	>CT062_480	TAGACCTGCTCTAGTTCTTTCTTTACATGATG	480	4.2937	1.51	2.66	1.67	4.94	0.469	0.31	0.44	0.44	0.47	1.22188	1.28	1.15	1.22	1.34	1.20243	4.29375	3.97	3.76	3.91	4.92	35.1688	34.79	35.16	35.33	35.03	9.8063	9.01	9.84	9.68	9.07	0	0	9.81	0	0	0	-11.4	1	29
CT062	tyrS	71910	73148	1	8	71431	>CT062_479	AGACCTGCTCTAGTTCTTTCTTTACATGATGA	479	4.2968	1.5	2.68	1.66	4.99	0.469	0.28	0.41	0.44	0.47	1.22594	1.26	1.17	1.22	1.34	1.22568	4.24688	3.94	3.65	4.12	4.86	35.0844	34.97	35.07	35.31	35.03	9.8036	9.11	9.85	9.68	9.06	0	0	9.8	0	0	0	-18.3	1	28
CT062	tyrS	71910	73148	1	8	71432	>CT062_478	GACCTGCTCTAGTTCTTTCTTTACATGATGAT	478	4.2215	1.49	2.62	1.73	4.99	0.469	0.28	0.38	0.44	0.47	1.22156	1.26	1.16	1.23	1.35	1.24216	4.14375	3.93	3.6	4.19	4.89	35.1063	34.94	35.18	35.19	34.96	9.8964	9.23	10.07	9.75	9.08	0	0	9.9	0	0	0	-12.5	4	32
CT062	tyrS	71910	73148	1	8	71433	>CT062_477	ACCTGCTCTAGTTCTTTCTTTACATGATGATT	477	4.0208	1.43	2.36	1.81	4.98	0.469	0.31	0.38	0.41	0.47	1.20781	1.26	1.15	1.24	1.36	1.23405	4.06875	3.93	3.64	4.14	4.89	35.1	34.87	35.31	35.26	34.87	9.9705	9.39	10.13	9.85	9.33	0	0	9.97	0	0	0	-12.5	3	31
CT062	tyrS	71910	73148	1	8	71434	>CT062_476	CCTGCTCTAGTTCTTTCTTTACATGATGATTT	476	3.7893	1.28	2.04	1.91	4.94	0.469	0.34	0.41	0.41	0.44	1.20875	1.26	1.15	1.24	1.35	1.2327	4.00313	4	3.58	4.14	4.87	35.025	35.07	35.19	35.26	34.92	10.0497	9.49	10.01	9.92	9.71	0	0	10.05	0	0	0	-12.5	2	30
CT062	tyrS	71910	73148	1	8	71435	>CT062_475	CTGCTCTAGTTCTTTCTTTACATGATGATTTC	475	3.6154	1.15	1.76	2.09	4.85	0.438	0.31	0.41	0.41	0.47	1.18969	1.29	1.14	1.24	1.33	1.24649	4.00313	4	3.64	4.14	4.79	35.05	35.02	35.21	35.26	34.95	9.9123	9.58	9.91	9.98	10.03	0	0	9.91	0	0	0	-12.5	1	29
CT062	tyrS	71910	73148	1	8	71436	>CT062_474	TGCTCTAGTTCTTTCTTTACATGATGATTTCT	474	3.4696	1.01	1.5	2.36	4.73	0.438	0.31	0.41	0.41	0.5	1.19906	1.29	1.13	1.24	1.32	1.26297	3.99063	4.03	3.65	4.06	4.84	35.0781	35.02	35.18	35.26	35	9.7871	9.7	9.77	10.03	10.02	0	0	9.79	0	0	0	-17.5	1	30
CT062	tyrS	71910	73148	1	8	71437	>CT062_473	GCTCTAGTTCTTTCTTTACATGATGATTTCTC	473	3.4081	0.82	1.25	2.7	4.6	0.438	0.31	0.38	0.38	0.53	1.21125	1.28	1.15	1.23	1.32	1.26297	3.97188	4.05	3.7	4.02	4.83	35.1469	34.9	35.19	35.18	35.08	9.9332	9.75	9.67	10.02	9.79	0	0	9.93	0	0	0	-18.6	5	32
CT062	tyrS	71910	73148	1	8	71438	>CT062_472	CTCTAGTTCTTTCTTTACATGATGATTTCTCC	472	3.4416	0.85	1.04	3.09	4.16	0.438	0.31	0.38	0.34	0.28	1.17625	1.32	1.14	1.23	1.34	1.22892	3.86875	4.1	3.7	4.07	4.88	35.0187	35.02	35.08	35.38	34.98	10.1398	9.73	9.56	9.95	9.79	0	0	10.14	0	0	0	-17	4	32
CT062	tyrS	71910	73148	1	8	71439	>CT062_471	TCTAGTTCTTTCTTTACATGATGATTTCTCCT	471	3.4577	1.1	0.89	3.4	3.87	0.469	0.34	0.38	0.38	0.28	1.18312	1.31	1.15	1.23	1.33	1.22892	3.8875	4.16	3.65	4.13	4.72	34.925	34.92	35.19	35.38	34.95	9.9628	9.66	9.38	9.9	9.93	0	0	9.96	0	0	0	-17	3	31
CT062	tyrS	71910	73148	1	8	71440	>CT062_470	CTAGTTCTTTCTTTACATGATGATTTCTCCTG	470	3.4624	1.4	0.83	3.56	3.59	0.438	0.38	0.34	0.41	0.31	1.20875	1.32	1.15	1.21	1.31	1.22892	4.09688	4.2	3.72	3.96	4.63	35.025	34.93	35.19	35.37	34.92	9.9045	9.59	9.27	9.87	9.85	0	0	9.9	0	0	0	-17	2	30
CT062	tyrS	71910	73148	1	8	71441	>CT062_469	TAGTTCTTTCTTTACATGATGATTTCTCCTGC	469	3.4526	1.65	0.81	3.67	3.39	0.406	0.38	0.31	0.38	0.34	1.22781	1.34	1.13	1.2	1.31	1.2173	4.19688	4.18	3.7	3.88	4.65	35	34.84	35.25	35.29	35	9.8211	9.56	9.23	9.81	9.52	0	0	9.82	0	0	0	-17	1	29
CT062	tyrS	71910	73148	1	8	71442	>CT062_468	AGTTCTTTCTTTACATGATGATTTCTCCTGCC	468	3.5771	1.85	0.88	3.64	3.27	0.438	0.41	0.31	0.34	0.34	1.25219	1.34	1.11	1.21	1.32	1.23838	4.23125	4.08	3.7	3.88	4.79	34.8219	34.93	35.34	35.2	35	9.8266	9.58	9.18	9.7	9.47	0	0	9.83	0	0	0	-18.7	3	31
CT062	tyrS	71910	73148	1	8	71443	>CT062_467	GTTCTTTCTTTACATGATGATTTCTCCTGCCA	467	3.9086	2.07	1.05	3.49	3.13	0.406	0.44	0.31	0.38	0.31	1.24781	1.33	1.11	1.22	1.32	1.24649	4.2125	4.14	3.62	4.08	4.73	34.8438	34.9	35.27	35.28	35	9.8578	9.78	9.07	9.65	9.46	0	0	9.86	0	0	0	-18.7	2	30
CT062	tyrS	71910	73148	1	8	71444	>CT062_466	TTCTTTCTTTACATGATGATTTCTCCTGCCAA	466	4.3191	2.3	1.27	3.37	2.93	0.375	0.44	0.31	0.38	0.31	1.23937	1.32	1.13	1.23	1.33	1.24649	4.2	4.07	3.64	4.19	4.72	34.7406	35.03	35.34	35.16	34.93	9.8248	9.97	8.89	9.63	9.51	0	0	9.82	0	0	0	-13	4	32
CT062	tyrS	71910	73148	1	8	71445	>CT062_465	TCTTTCTTTACATGATGATTTCTCCTGCCAAG	465	4.725	2.55	1.5	3.28	2.73	0.406	0.44	0.31	0.41	0.34	1.25313	1.29	1.14	1.26	1.32	1.27541	4.27188	4	3.64	4.29	4.55	34.7469	35.08	35.28	35.11	35.02	9.7881	9.96	8.69	9.66	9.88	0	0	9.79	0	0	0	-13	3	31
CT062	tyrS	71910	73148	1	8	71446	>CT062_464	CTTTCTTTACATGATGATTTCTCCTGCCAAGA	464	5.1101	2.77	1.68	3.22	2.46	0.375	0.44	0.31	0.38	0.34	1.23031	1.3	1.14	1.26	1.28	1.27541	4.37813	3.89	3.67	4.3	4.49	34.7188	35.2	35.19	35.11	34.89	9.7595	9.78	8.5	9.75	10.06	0	0	9.76	0	0	0	-13	2	30
CT062	tyrS	71910	73148	1	8	71447	>CT062_463	TTTCTTTACATGATGATTTCTCCTGCCAAGAT	463	5.4301	2.88	1.7	3.17	2.13	0.375	0.41	0.31	0.38	0.34	1.23719	1.31	1.12	1.25	1.3	1.26378	4.38438	4.03	3.57	4.25	4.53	34.625	35.2	35.09	35.23	34.87	9.694	9.73	8.3	9.76	9.96	0	0	9.69	0	0	0	-13	1	29
CT062	tyrS	71910	73148	1	8	71448	>CT062_462	TTCTTTACATGATGATTTCTCCTGCCAAGATG	462	5.684	2.97	1.58	3.04	1.85	0.375	0.44	0.31	0.41	0.34	1.25094	1.31	1.13	1.22	1.3	1.27351	4.55313	3.93	3.59	4.22	4.47	34.6313	35.2	35.02	35.22	35.06	9.6492	9.82	8.22	9.67	9.89	0	0	9.65	0	0	0	-15.7	4	31
CT062	tyrS	71910	73148	1	8	71449	>CT062_461	TCTTTACATGATGATTTCTCCTGCCAAGATGA	461	5.9259	3.07	1.39	2.79	1.64	0.344	0.44	0.31	0.44	0.38	1.26375	1.3	1.15	1.23	1.27	1.28541	4.62813	3.85	3.59	4.32	4.37	34.7125	35.31	34.93	35.13	35.12	9.6444	9.97	8.23	9.63	9.73	0	0	9.64	0	0	0	-15.7	3	30
CT062	tyrS	71910	73148	1	8	71450	>CT062_460	CTTTACATGATGATTTCTCCTGCCAAGATGAC	460	6.1709	3.15	1.18	2.52	1.33	0.375	0.44	0.28	0.41	0.38	1.28344	1.29	1.16	1.24	1.28	1.2773	4.78438	3.79	3.66	4.43	4.16	34.7437	35.37	34.88	35.14	35.14	9.6379	9.96	8.24	9.64	9.72	0	0	9.64	0	0	0	-15.7	2	29
CT062	tyrS	71910	73148	1	8	71451	>CT062_459	TTTACATGATGATTTCTCCTGCCAAGATGACG	459	6.3869	3.18	0.97	2.28	0.92	0.344	0.47	0.28	0.44	0.41	1.29281	1.28	1.17	1.24	1.27	1.29378	4.7875	3.83	3.7	4.33	4.13	34.7719	35.26	34.98	35.12	35.26	9.6053	9.8	8.23	9.69	9.97	0	0	9.61	0	0	0	-15.7	1	28
CT062	tyrS	71910	73148	1	8	71452	>CT062_458	TTACATGATGATTTCTCCTGCCAAGATGACGA	458	6.5233	3.23	0.82	2.16	0.71	0.344	0.47	0.28	0.41	0.41	1.28375	1.28	1.19	1.23	1.24	1.31405	4.99688	3.83	3.64	4.29	4	34.75	35.26	34.92	35.2	35.13	9.5755	9.72	8.23	9.74	10.09	0	0	9.58	0	0	0	-15.6	1	32
CT062	tyrS	71910	73148	1	8	71453	>CT062_457	TACATGATGATTTCTCCTGCCAAGATGACGAT	457	6.5428	3.32	0.76	2.1	0.98	0.375	0.47	0.28	0.41	0.44	1.295	1.28	1.19	1.21	1.22	1.33432	5.10313	3.9	3.64	4.2	3.84	34.6344	35.26	34.92	35.19	35.1	9.5681	9.71	8.24	9.76	9.99	0	0	9.57	0	0	0	-14.1	4	32
CT062	tyrS	71910	73148	1	8	71454	>CT062_456	ACATGATGATTTCTCCTGCCAAGATGACGATG	456	6.4587	3.45	0.71	1.87	1.46	0.344	0.5	0.31	0.41	0.44	1.32187	1.27	1.19	1.21	1.2	1.37973	5.15625	3.92	3.71	4.1	3.79	34.5781	35.32	34.92	35.19	35.09	9.5884	9.77	8.25	9.82	9.77	0	0	9.59	0	0	0	-14.1	3	31
CT062	tyrS	71910	73148	1	8	71455	>CT062_455	CATGATGATTTCTCCTGCCAAGATGACGATGA	455	6.3152	3.58	0.68	1.57	1.89	0.344	0.47	0.28	0.41	0.47	1.31344	1.27	1.21	1.19	1.23	1.37243	5.1625	3.96	3.74	4.02	3.75	34.475	35.4	34.95	35.09	35.19	9.6192	9.97	8.25	10.02	9.83	0	0	9.62	0	0	0	-14.1	2	30
CT062	tyrS	71910	73148	1	8	71456	>CT062_454	ATGATGATTTCTCCTGCCAAGATGACGATGAG	454	6.1352	3.74	0.73	1.42	2.2	0.375	0.5	0.28	0.38	0.44	1.32563	1.25	1.24	1.16	1.24	1.3627	5.14063	4	3.83	3.94	3.75	34.5438	35.33	34.84	35.2	35.26	9.6135	10.04	8.23	10.07	9.95	0	0	9.61	0	0	0	-14.1	1	29
CT062	tyrS	71910	73148	1	8	71457	>CT062_453	TGATGATTTCTCCTGCCAAGATGACGATGAGG	453	6.0023	3.86	0.85	1.53	2.34	0.375	0.5	0.28	0.38	0.44	1.35813	1.24	1.26	1.14	1.22	1.38027	5.11875	4.04	3.97	3.89	3.7	34.5187	35.33	34.84	35.2	35.29	9.6118	9.93	8.22	9.91	9.86	0	0	9.61	0	0	0	-15.9	3	31
CT062	tyrS	71910	73148	1	8	71458	>CT062_452	GATGATTTCTCCTGCCAAGATGACGATGAGGG	452	6.003	4	0.99	1.83	2.31	0.375	0.5	0.28	0.38	0.44	1.37031	1.24	1.27	1.15	1.19	1.40459	5.2625	4.09	4.09	3.78	3.65	34.5875	35.21	34.84	35.14	35.34	9.6144	10	8.25	9.91	9.66	0	0	9.61	0	0	0	-15.9	2	30
CT062	tyrS	71910	73148	1	8	71459	>CT062_451	ATGATTTCTCCTGCCAAGATGACGATGAGGGG	451	6.1798	4.14	1.15	2.16	2.14	0.375	0.53	0.28	0.38	0.44	1.39594	1.23	1.3	1.14	1.21	1.39649	5.33125	4.09	4.17	3.69	3.81	34.6875	35.26	34.8	35.06	35.45	9.5877	10.05	8.37	10	9.62	0	0	9.59	0	0	0	-15.9	1	29
CT062	tyrS	71910	73148	1	8	71460	>CT062_450	TGATTTCTCCTGCCAAGATGACGATGAGGGGC	450	6.4728	4.21	1.33	2.48	1.94	0.375	0.5	0.31	0.41	0.44	1.40938	1.22	1.29	1.15	1.22	1.40432	5.28438	4.13	4.17	3.73	3.84	34.6875	35.26	34.77	35.08	35.42	9.574	9.95	8.61	10.01	9.65	0	0	9.57	0	0	0	-19.9	1	28
CT062	tyrS	71910	73148	1	8	71461	>CT062_449	GATTTCTCCTGCCAAGATGACGATGAGGGGCT	449	6.8046	4.27	1.47	2.64	1.78	0.375	0.47	0.31	0.41	0.44	1.39813	1.21	1.29	1.15	1.22	1.39459	5.21875	4.2	4.07	3.76	3.91	34.8031	35.14	34.89	35.08	35.3	9.5656	9.9	8.84	9.96	9.68	0	0	9.57	0	0	0	-22.9	3	30
CT062	tyrS	71910	73148	1	8	71462	>CT062_448	ATTTCTCCTGCCAAGATGACGATGAGGGGCTT	448	7.1319	4.29	1.51	2.66	1.67	0.375	0.47	0.31	0.44	0.44	1.39562	1.22	1.28	1.15	1.22	1.37135	5.24063	4.29	3.97	3.76	3.91	34.6812	35.17	34.79	35.16	35.33	9.5348	9.81	9.01	9.84	9.68	0	0	9.53	0	0	0	-22.9	2	29
CT062	tyrS	71910	73148	1	8	71463	>CT062_447	TTTCTCCTGCCAAGATGACGATGAGGGGCTTG	447	7.3216	4.3	1.5	2.68	1.66	0.375	0.47	0.28	0.41	0.44	1.44406	1.23	1.26	1.17	1.22	1.38297	5.45313	4.25	3.94	3.65	4.12	34.8094	35.08	34.97	35.07	35.31	9.5124	9.8	9.11	9.85	9.68	0	0	9.51	0	0	0	-22.9	1	28
CT062	tyrS	71910	73148	1	8	71464	>CT062_446	TTCTCCTGCCAAGATGACGATGAGGGGCTTGC	446	7.3581	4.22	1.49	2.62	1.73	0.375	0.47	0.28	0.38	0.44	1.44844	1.22	1.26	1.16	1.23	1.39486	5.61563	4.14	3.93	3.6	4.19	34.7875	35.11	34.94	35.18	35.19	9.514	9.9	9.23	10.07	9.75	0	0	9.51	0	0	0	-23.9	1	29
CT062	tyrS	71910	73148	1	8	71465	>CT062_445	TCTCCTGCCAAGATGACGATGAGGGGCTTGCT	445	7.3647	4.02	1.43	2.36	1.81	0.406	0.47	0.31	0.38	0.41	1.44844	1.21	1.26	1.15	1.24	1.39486	5.52188	4.07	3.93	3.64	4.14	34.7875	35.1	34.87	35.31	35.26	9.5633	9.97	9.39	10.13	9.85	0	0	9.56	0	0	0	-19.5	5	32
CT062	tyrS	71910	73148	1	8	71466	>CT062_444	CTCCTGCCAAGATGACGATGAGGGGCTTGCTT	444	7.389	3.79	1.28	2.04	1.91	0.438	0.47	0.34	0.41	0.41	1.43469	1.21	1.26	1.15	1.24	1.38676	5.48125	4	4	3.58	4.14	34.7812	35.03	35.07	35.19	35.26	9.6717	10.05	9.49	10.01	9.92	0	0	9.67	0	0	0	-13.6	4	32
CT062	tyrS	71910	73148	1	8	71467	>CT062_443	TCCTGCCAAGATGACGATGAGGGGCTTGCTTT	443	7.3962	3.62	1.15	1.76	2.09	0.406	0.44	0.31	0.41	0.41	1.41719	1.19	1.29	1.14	1.24	1.39486	5.38125	4	4	3.64	4.14	34.8656	35.05	35.02	35.21	35.26	9.7814	9.91	9.58	9.91	9.98	0	0	9.78	0	0	0	-13.6	3	31
CT062	tyrS	71910	73148	1	8	71468	>CT062_442	CCTGCCAAGATGACGATGAGGGGCTTGCTTTA	442	7.3298	3.47	1.01	1.5	2.36	0.406	0.44	0.31	0.41	0.41	1.40781	1.2	1.29	1.13	1.24	1.38676	5.36563	3.99	4.03	3.65	4.06	34.8375	35.08	35.02	35.18	35.26	9.9621	9.79	9.7	9.77	10.03	0	0	9.96	0	0	0	-13.6	2	30
CT062	tyrS	71910	73148	1	8	71469	>CT062_441	CTGCCAAGATGACGATGAGGGGCTTGCTTTAG	441	7.166	3.41	0.82	1.25	2.7	0.438	0.44	0.31	0.38	0.38	1.39813	1.21	1.28	1.15	1.23	1.40054	5.29063	3.97	4.05	3.7	4.02	34.8906	35.15	34.9	35.19	35.18	10.0346	9.93	9.75	9.67	10.02	0	0	10.03	0	0	0	-13.6	1	29
CT062	tyrS	71910	73148	1	8	71470	>CT062_440	TGCCAAGATGACGATGAGGGGCTTGCTTTAGA	440	6.9881	3.44	0.85	1.04	3.09	0.438	0.44	0.31	0.38	0.34	1.39375	1.18	1.32	1.14	1.23	1.42568	5.32188	3.87	4.1	3.7	4.07	34.9125	35.02	35.02	35.08	35.38	9.9106	10.14	9.73	9.56	9.95	0	0	9.91	0	0	0	-14.7	1	29
CT062	tyrS	71910	73148	1	8	71471	>CT062_439	GCCAAGATGACGATGAGGGGCTTGCTTTAGAA	439	6.8146	3.46	1.1	0.89	3.4	0.469	0.47	0.34	0.38	0.38	1.38688	1.18	1.31	1.15	1.23	1.45	5.2375	3.89	4.16	3.65	4.13	35.0063	34.92	34.92	35.19	35.38	9.9128	9.96	9.66	9.38	9.9	0	0	9.91	0	0	0	-21.8	4	32
CT062	tyrS	71910	73148	1	8	71472	>CT062_438	CCAAGATGACGATGAGGGGCTTGCTTTAGAAG	438	6.5996	3.46	1.4	0.83	3.56	0.469	0.44	0.38	0.34	0.41	1.36125	1.21	1.32	1.15	1.21	1.42568	5.09375	4.1	4.2	3.72	3.96	34.9062	35.03	34.93	35.19	35.37	10.043	9.9	9.59	9.27	9.87	0	0	10.04	0	0	0	-18.2	4	32
CT062	tyrS	71910	73148	1	8	71473	>CT062_437	CAAGATGACGATGAGGGGCTTGCTTTAGAAGA	437	6.4332	3.45	1.65	0.81	3.67	0.5	0.41	0.38	0.31	0.38	1.34219	1.23	1.34	1.13	1.2	1.39757	5.15938	4.2	4.18	3.7	3.88	34.9312	35	34.84	35.25	35.29	9.9749	9.82	9.56	9.23	9.81	0	0	9.97	0	0	0	-18.2	3	31
CT062	tyrS	71910	73148	1	8	71474	>CT062_436	AAGATGACGATGAGGGGCTTGCTTTAGAAGAG	436	6.2811	3.58	1.85	0.88	3.64	0.531	0.44	0.41	0.31	0.34	1.37031	1.25	1.34	1.11	1.21	1.37649	5.29063	4.23	4.08	3.7	3.88	35.1531	34.82	34.93	35.34	35.2	9.8313	9.83	9.58	9.18	9.7	0	0	9.83	0	0	0	-15.5	4	32
CT062	tyrS	71910	73148	1	8	71475	>CT062_435	AGATGACGATGAGGGGCTTGCTTTAGAAGAGC	435	6.0227	3.91	2.07	1.05	3.49	0.531	0.41	0.44	0.31	0.38	1.40375	1.25	1.33	1.11	1.22	1.38027	5.3625	4.21	4.14	3.62	4.08	35.1906	34.84	34.9	35.27	35.28	9.8274	9.86	9.78	9.07	9.65	0	0	9.83	0	0	0	-15.5	3	31
CT062	tyrS	71910	73148	1	8	71476	>CT062_434	GATGACGATGAGGGGCTTGCTTTAGAAGAGCG	434	5.7405	4.32	2.3	1.27	3.37	0.531	0.38	0.44	0.31	0.38	1.43875	1.24	1.32	1.13	1.23	1.41054	5.44688	4.2	4.07	3.64	4.19	35.3188	34.74	35.03	35.34	35.16	9.8556	9.82	9.97	8.89	9.63	0	0	9.86	0	0	0	-15.5	2	30
CT062	tyrS	71910	73148	1	8	71477	>CT062_433	ATGACGATGAGGGGCTTGCTTTAGAAGAGCGC	433	5.4954	4.72	2.55	1.5	3.28	0.531	0.41	0.44	0.31	0.41	1.43625	1.25	1.29	1.14	1.26	1.40838	5.49063	4.27	4	3.64	4.29	35.1969	34.75	35.08	35.28	35.11	9.8005	9.79	9.96	8.69	9.66	0	0	9.8	0	0	0	-15.5	1	29
CT062	tyrS	71910	73148	1	8	71478	>CT062_432	TGACGATGAGGGGCTTGCTTTAGAAGAGCGCA	432	5.2582	5.11	2.77	1.68	3.22	0.531	0.38	0.44	0.31	0.38	1.43625	1.23	1.3	1.14	1.26	1.42	5.36875	4.38	3.89	3.67	4.3	35.1969	34.72	35.2	35.19	35.11	9.8028	9.76	9.78	8.5	9.75	0	0	9.8	0	0	0	-17.1	1	28
CT062	tyrS	71910	73148	1	8	71479	>CT062_431	GACGATGAGGGGCTTGCTTTAGAAGAGCGCAT	431	5.0169	5.43	2.88	1.7	3.17	0.563	0.38	0.41	0.31	0.38	1.41187	1.24	1.31	1.12	1.25	1.42216	5.26875	4.38	4.03	3.57	4.25	35.375	34.63	35.2	35.09	35.23	9.8976	9.69	9.73	8.3	9.76	0	0	9.9	0	0	0	-25	5	32
CT062	tyrS	71910	73148	1	8	71480	>CT062_430	ACGATGAGGGGCTTGCTTTAGAAGAGCGCATA	430	4.7184	5.68	2.97	1.58	3.04	0.563	0.38	0.44	0.31	0.41	1.4025	1.25	1.31	1.13	1.22	1.40243	5.33438	4.55	3.93	3.59	4.22	35.3469	34.63	35.2	35.02	35.22	9.9369	9.65	9.82	8.22	9.67	0	0	9.94	0	0	0	-21.8	4	32
CT062	tyrS	71910	73148	1	8	71481	>CT062_429	CGATGAGGGGCTTGCTTTAGAAGAGCGCATAG	429	4.4053	5.93	3.07	1.39	2.79	0.563	0.34	0.44	0.31	0.44	1.42906	1.26	1.3	1.15	1.23	1.40108	5.35313	4.63	3.85	3.59	4.32	35.3719	34.71	35.31	34.93	35.13	10.0913	9.64	9.97	8.23	9.63	0	0	10.09	0	0	0	-21.8	3	31
CT062	tyrS	71910	73148	1	8	71482	>CT062_428	GATGAGGGGCTTGCTTTAGAAGAGCGCATAGC	428	4.1419	6.17	3.15	1.18	2.52	0.563	0.38	0.44	0.28	0.41	1.40688	1.28	1.29	1.16	1.24	1.38405	5.225	4.78	3.79	3.66	4.43	35.2188	34.74	35.37	34.88	35.14	9.9886	9.64	9.96	8.24	9.64	0	0	9.99	0	0	0	-21.8	2	30
CT062	tyrS	71910	73148	1	8	71483	>CT062_427	ATGAGGGGCTTGCTTTAGAAGAGCGCATAGCA	427	3.8957	6.39	3.18	0.97	2.28	0.531	0.34	0.47	0.28	0.44	1.3975	1.29	1.28	1.17	1.24	1.37595	5.1625	4.79	3.83	3.7	4.33	35.1906	34.77	35.26	34.98	35.12	9.7128	9.61	9.8	8.23	9.69	0	0	9.71	0	0	0	-21.8	1	29
CT062	tyrS	71910	73148	1	8	71484	>CT062_426	TGAGGGGCTTGCTTTAGAAGAGCGCATAGCAG	426	3.6733	6.52	3.23	0.82	2.16	0.563	0.34	0.47	0.28	0.41	1.42031	1.28	1.28	1.19	1.23	1.41784	5.11875	5	3.83	3.64	4.29	35.2188	34.75	35.26	34.92	35.2	9.7373	9.58	9.72	8.23	9.74	0	0	9.74	0	0	0	-14.2	5	32
CT062	tyrS	71910	73148	1	8	71485	>CT062_425	GAGGGGCTTGCTTTAGAAGAGCGCATAGCAGA	425	3.531	6.54	3.32	0.76	2.1	0.531	0.38	0.47	0.28	0.41	1.4	1.3	1.28	1.19	1.21	1.43703	5.15938	5.1	3.9	3.64	4.2	35.3125	34.63	35.26	34.92	35.19	9.87	9.57	9.71	8.24	9.76	0	0	9.87	0	0	0	-14.2	4	31
CT062	tyrS	71910	73148	1	8	71486	>CT062_424	AGGGGCTTGCTTTAGAAGAGCGCATAGCAGAT	424	3.3469	6.46	3.45	0.71	1.87	0.5	0.34	0.5	0.31	0.41	1.3975	1.32	1.27	1.19	1.21	1.43703	5.15938	5.16	3.92	3.71	4.1	35.1906	34.58	35.32	34.92	35.19	9.8928	9.59	9.77	8.25	9.82	0	0	9.89	0	0	0	-14.2	3	30
CT062	tyrS	71910	73148	1	8	71487	>CT062_423	GGGGCTTGCTTTAGAAGAGCGCATAGCAGATG	423	3.0461	6.32	3.58	0.68	1.57	0.531	0.34	0.47	0.28	0.41	1.40688	1.31	1.27	1.21	1.19	1.43703	5.15938	5.16	3.96	3.74	4.02	35.2188	34.48	35.4	34.95	35.09	9.9516	9.62	9.97	8.25	10.02	0	0	9.95	0	0	0	-14.2	2	29
CT062	tyrS	71910	73148	1	8	71488	>CT062_422	GGGCTTGCTTTAGAAGAGCGCATAGCAGATGA	422	2.6696	6.14	3.74	0.73	1.42	0.5	0.38	0.5	0.28	0.38	1.38781	1.33	1.25	1.24	1.16	1.45081	5.20625	5.14	4	3.83	3.94	35.2437	34.54	35.33	34.84	35.2	9.9207	9.61	10.04	8.23	10.07	0	0	9.92	0	0	0	-14.2	1	28
CT062	tyrS	71910	73148	1	8	71489	>CT062_421	GGCTTGCTTTAGAAGAGCGCATAGCAGATGAG	421	2.2629	6	3.86	0.85	1.53	0.5	0.38	0.5	0.28	0.38	1.40375	1.36	1.24	1.26	1.14	1.45946	5.25313	5.12	4.04	3.97	3.89	35.3969	34.52	35.33	34.84	35.2	9.8409	9.61	9.93	8.22	9.91	0	0	9.84	0	0	0	-5.9	4	32
CT062	tyrS	71910	73148	1	8	71490	>CT062_420	GCTTGCTTTAGAAGAGCGCATAGCAGATGAGC	420	1.8789	6	4	0.99	1.83	0.5	0.38	0.5	0.28	0.38	1.41375	1.37	1.24	1.27	1.15	1.45946	5.2	5.26	4.09	4.09	3.78	35.4813	34.59	35.21	34.84	35.14	9.9384	9.61	10	8.25	9.91	0	0	9.94	0	0	0	-5.9	3	31
CT062	tyrS	71910	73148	1	8	71491	>CT062_419	CTTGCTTTAGAAGAGCGCATAGCAGATGAGCG	419	1.5678	6.18	4.14	1.15	2.16	0.531	0.38	0.53	0.28	0.38	1.38813	1.4	1.23	1.3	1.14	1.4373	5.13438	5.33	4.09	4.17	3.69	35.3813	34.69	35.26	34.8	35.06	9.9343	9.59	10.05	8.37	10	0	0	9.93	0	0	0	-5.9	2	30
CT062	tyrS	71910	73148	1	8	71492	>CT062_418	TTGCTTTAGAAGAGCGCATAGCAGATGAGCGA	418	1.383	6.47	4.21	1.33	2.48	0.563	0.38	0.5	0.31	0.41	1.38813	1.41	1.22	1.29	1.15	1.43351	5.20625	5.28	4.13	4.17	3.73	35.3813	34.69	35.26	34.77	35.08	9.7361	9.57	9.95	8.61	10.01	0	0	9.74	0	0	0	-5.9	1	29
CT062	tyrS	71910	73148	1	8	71493	>CT062_417	TGCTTTAGAAGAGCGCATAGCAGATGAGCGAG	417	1.3197	6.8	4.27	1.47	2.64	0.531	0.38	0.47	0.31	0.41	1.4275	1.4	1.21	1.29	1.15	1.43351	5.3375	5.22	4.2	4.07	3.76	35.4875	34.8	35.14	34.89	35.08	9.8098	9.57	9.9	8.84	9.96	0	0	9.81	0	0	0	-18.8	1	30
CT062	tyrS	71910	73148	1	8	71494	>CT062_416	GCTTTAGAAGAGCGCATAGCAGATGAGCGAGC	416	1.311	7.13	4.29	1.51	2.66	0.531	0.38	0.47	0.31	0.44	1.44969	1.4	1.22	1.28	1.15	1.43486	5.29688	5.24	4.29	3.97	3.76	35.6406	34.68	35.17	34.79	35.16	10.0831	9.53	9.81	9.01	9.84	0	0	10.08	0	0	0	-18.9	3	31
CT062	tyrS	71910	73148	1	8	71495	>CT062_415	CTTTAGAAGAGCGCATAGCAGATGAGCGAGCG	415	1.2797	7.32	4.3	1.5	2.68	0.531	0.38	0.47	0.28	0.41	1.43375	1.44	1.23	1.26	1.17	1.42108	5.18125	5.45	4.25	3.94	3.65	35.4875	34.81	35.08	34.97	35.07	9.8862	9.51	9.8	9.11	9.85	0	0	9.89	0	0	0	-18.9	2	30
CT062	tyrS	71910	73148	1	8	71496	>CT062_414	TTTAGAAGAGCGCATAGCAGATGAGCGAGCGG	414	1.2304	7.36	4.22	1.49	2.62	0.531	0.38	0.47	0.28	0.38	1.44312	1.45	1.22	1.26	1.16	1.44622	5.1125	5.62	4.14	3.93	3.6	35.5156	34.79	35.11	34.94	35.18	9.5332	9.51	9.9	9.23	10.07	0	0	9.53	0	0	0	-18.9	1	29
CT062	tyrS	71910	73148	1	8	71497	>CT062_413	TTAGAAGAGCGCATAGCAGATGAGCGAGCGGA	413	1.1741	7.36	4.02	1.43	2.36	0.563	0.41	0.47	0.31	0.38	1.44312	1.45	1.21	1.26	1.15	1.46649	5.1125	5.52	4.07	3.93	3.64	35.5156	34.79	35.1	34.87	35.31	9.4775	9.56	9.97	9.39	10.13	0	0	9.48	0	0	0	-19.9	1	28
CT062	tyrS	71910	73148	1	8	71498	>CT062_412	TAGAAGAGCGCATAGCAGATGAGCGAGCGGAA	412	1.14	7.39	3.79	1.28	2.04	0.531	0.44	0.47	0.34	0.41	1.44312	1.43	1.21	1.26	1.15	1.47838	5.16563	5.48	4	4	3.58	35.5156	34.78	35.03	35.07	35.19	9.4851	9.67	10.05	9.49	10.01	0	0	9.49	0	0	0	-21	1	29
CT062	tyrS	71910	73148	1	8	71499	>CT062_411	AGAAGAGCGCATAGCAGATGAGCGAGCGGAAA	411	1.095	7.4	3.62	1.15	1.76	0.531	0.41	0.44	0.31	0.41	1.46906	1.42	1.19	1.29	1.14	1.48189	5.26563	5.38	4	4	3.64	35.5344	34.87	35.05	35.02	35.21	9.5167	9.78	9.91	9.58	9.91	0	0	9.52	0	0	0	-28.5	1	29
CT062	tyrS	71910	73148	1	8	71500	>CT062_410	GAAGAGCGCATAGCAGATGAGCGAGCGGAAAC	410	1.0103	7.33	3.47	1.01	1.5	0.531	0.41	0.44	0.31	0.41	1.48812	1.41	1.2	1.29	1.13	1.46676	5.30937	5.37	3.99	4.03	3.65	35.5094	34.84	35.08	35.02	35.18	9.5636	9.96	9.79	9.7	9.77	0	0	9.56	0	0	0	-28.7	4	32
CT062	tyrS	71910	73148	1	8	71501	>CT062_409	AAGAGCGCATAGCAGATGAGCGAGCGGAAACC	409	0.9251	7.17	3.41	0.82	1.25	0.531	0.44	0.44	0.31	0.38	1.50781	1.4	1.21	1.28	1.15	1.46595	5.3625	5.29	3.97	4.05	3.7	35.5406	34.89	35.15	34.9	35.19	9.5736	10.03	9.93	9.75	9.67	0	0	9.57	0	0	0	-26.2	5	32
CT062	tyrS	71910	73148	1	8	71502	>CT062_408	AGAGCGCATAGCAGATGAGCGAGCGGAAACCG	408	0.8105	6.99	3.44	0.85	1.04	0.531	0.44	0.44	0.31	0.38	1.53125	1.39	1.18	1.32	1.14	1.49486	5.31875	5.32	3.87	4.1	3.7	35.4937	34.91	35.02	35.02	35.08	9.5945	9.91	10.14	9.73	9.56	0	0	9.59	0	0	0	-23.8	4	32
CT062	tyrS	71910	73148	1	8	71503	>CT062_407	GAGCGCATAGCAGATGAGCGAGCGGAAACCGG	407	0.7235	6.81	3.46	1.1	0.89	0.531	0.47	0.47	0.34	0.38	1.54062	1.39	1.18	1.31	1.15	1.50297	5.38125	5.24	3.89	4.16	3.65	35.5219	35.01	34.92	34.92	35.19	9.6709	9.91	9.96	9.66	9.38	0	0	9.67	0	0	0	-23.8	3	31
CT062	tyrS	71910	73148	1	8	71504	>CT062_406	AGCGCATAGCAGATGAGCGAGCGGAAACCGGA	406	0.6988	6.6	3.46	1.4	0.83	0.531	0.47	0.44	0.38	0.34	1.51781	1.36	1.21	1.32	1.15	1.48324	5.3	5.09	4.1	4.2	3.72	35.4937	34.91	35.03	34.93	35.19	9.7489	10.04	9.9	9.59	9.27	0	0	9.75	0	0	0	-23.8	2	30
CT062	tyrS	71910	73148	1	8	71505	>CT062_405	GCGCATAGCAGATGAGCGAGCGGAAACCGGAT	405	0.6735	6.43	3.45	1.65	0.81	0.531	0.5	0.41	0.38	0.31	1.50031	1.34	1.23	1.34	1.13	1.48919	5.18125	5.16	4.2	4.18	3.7	35.5781	34.93	35	34.84	35.25	9.9804	9.97	9.82	9.56	9.23	0	0	9.98	0	0	0	-23.8	1	29
CT062	tyrS	71910	73148	1	8	71506	>CT062_404	CGCATAGCAGATGAGCGAGCGGAAACCGGATA	404	0.6534	6.28	3.58	1.85	0.88	0.531	0.53	0.44	0.41	0.31	1.47375	1.37	1.25	1.34	1.11	1.46622	5.11563	5.29	4.23	4.08	3.7	35.5531	35.15	34.82	34.93	35.34	10.0908	9.83	9.83	9.58	9.18	0	0	10.09	0	0	0	-24.4	5	32
CT062	tyrS	71910	73148	1	8	71507	>CT062_403	GCATAGCAGATGAGCGAGCGGAAACCGGATAC	403	0.6828	6.02	3.91	2.07	1.05	0.5	0.53	0.41	0.44	0.31	1.47375	1.4	1.25	1.33	1.11	1.44919	5.14063	5.36	4.21	4.14	3.62	35.5531	35.19	34.84	34.9	35.27	10.0908	9.83	9.86	9.78	9.07	0	0	10.09	0	0	0	-22.5	4	32
CT062	tyrS	71910	73148	1	8	71508	>CT062_402	CATAGCAGATGAGCGAGCGGAAACCGGATACG	402	0.7393	5.74	4.32	2.3	1.27	0.5	0.53	0.38	0.44	0.31	1.44813	1.44	1.24	1.32	1.13	1.42486	5.11875	5.45	4.2	4.07	3.64	35.4531	35.32	34.74	35.03	35.34	9.9336	9.86	9.82	9.97	8.89	0	0	9.93	0	0	0	-19.2	3	32
CT062	tyrS	71910	73148	1	8	71509	>CT062_401	ATAGCAGATGAGCGAGCGGAAACCGGATACGA	401	0.8061	5.5	4.72	2.55	1.5	0.531	0.53	0.41	0.44	0.31	1.42781	1.44	1.25	1.29	1.14	1.4073	5.11875	5.49	4.27	4	3.64	35.5469	35.2	34.75	35.08	35.28	9.5515	9.8	9.79	9.96	8.69	0	0	9.55	0	0	0	-19.2	2	31
CT062	tyrS	71910	73148	1	8	71510	>CT062_400	TAGCAGATGAGCGAGCGGAAACCGGATACGAT	400	0.8917	5.26	5.11	2.77	1.68	0.563	0.53	0.38	0.44	0.31	1.44813	1.44	1.23	1.3	1.14	1.42703	5.19375	5.37	4.38	3.89	3.67	35.4531	35.2	34.72	35.2	35.19	9.4882	9.8	9.76	9.78	8.5	0	0	9.49	0	0	0	-8.7	1	32
CT062	tyrS	71910	73148	1	8	71511	>CT062_399	AGCAGATGAGCGAGCGGAAACCGGATACGATG	399	0.981	5.02	5.43	2.88	1.7	0.563	0.56	0.38	0.41	0.31	1.47406	1.41	1.24	1.31	1.12	1.44811	5.29375	5.27	4.38	4.03	3.57	35.4719	35.37	34.63	35.2	35.09	9.5541	9.9	9.69	9.73	8.3	0	0	9.55	0	0	0	-15	3	31
CT062	tyrS	71910	73148	1	8	71512	>CT062_398	GCAGATGAGCGAGCGGAAACCGGATACGATGT	398	1.0842	4.72	5.68	2.97	1.58	0.531	0.56	0.38	0.44	0.31	1.48344	1.4	1.25	1.31	1.13	1.44811	5.22813	5.33	4.55	3.93	3.59	35.5	35.35	34.63	35.2	35.02	9.9793	9.94	9.65	9.82	8.22	0	0	9.98	0	0	0	-15	2	30
CT062	tyrS	71910	73148	1	8	71513	>CT062_397	CAGATGAGCGAGCGGAAACCGGATACGATGTC	397	1.1778	4.41	5.93	3.07	1.39	0.531	0.56	0.34	0.44	0.31	1.45531	1.43	1.26	1.3	1.15	1.42595	5.25	5.35	4.63	3.85	3.59	35.2781	35.37	34.71	35.31	34.93	10.1634	10.09	9.64	9.97	8.23	0	0	10.16	0	0	0	-15	1	29
CT062	tyrS	71910	73148	1	8	71514	>CT062_396	AGATGAGCGAGCGGAAACCGGATACGATGTCA	396	1.2412	4.14	6.17	3.15	1.18	0.531	0.56	0.38	0.44	0.28	1.435	1.41	1.28	1.29	1.16	1.41622	5.28438	5.23	4.78	3.79	3.66	35.3719	35.22	34.74	35.37	34.88	9.9717	9.99	9.64	9.96	8.24	0	0	9.97	0	0	0	-18.9	1	28
CT062	tyrS	71910	73148	1	8	71515	>CT062_395	GATGAGCGAGCGGAAACCGGATACGATGTCAT	395	1.3	3.9	6.39	3.18	0.97	0.563	0.53	0.34	0.47	0.28	1.44437	1.4	1.29	1.28	1.17	1.41243	5.35	5.16	4.79	3.83	3.7	35.4	35.19	34.77	35.26	34.98	9.8922	9.71	9.61	9.8	8.23	0	0	9.89	0	0	0	-17.9	4	32
CT062	tyrS	71910	73148	1	8	71516	>CT062_394	ATGAGCGAGCGGAAACCGGATACGATGTCATC	394	1.3526	3.67	6.52	3.23	0.82	0.594	0.56	0.34	0.47	0.28	1.44188	1.42	1.28	1.28	1.19	1.40054	5.31563	5.12	5	3.83	3.64	35.2781	35.22	34.75	35.26	34.92	9.7934	9.74	9.58	9.72	8.23	0	0	9.79	0	0	0	-17.9	3	31
CT062	tyrS	71910	73148	1	8	71517	>CT062_393	TGAGCGAGCGGAAACCGGATACGATGTCATCA	393	1.3849	3.53	6.54	3.32	0.76	0.594	0.53	0.38	0.47	0.28	1.45531	1.4	1.3	1.28	1.19	1.40838	5.20938	5.16	5.1	3.9	3.64	35.2781	35.31	34.63	35.26	34.92	9.8054	9.87	9.57	9.71	8.24	0	0	9.81	0	0	0	-17.9	2	30
CT062	tyrS	71910	73148	1	8	71518	>CT062_392	GAGCGAGCGGAAACCGGATACGATGTCATCAG	392	1.3818	3.35	6.46	3.45	0.71	0.625	0.5	0.34	0.5	0.31	1.45781	1.4	1.32	1.27	1.19	1.39865	5.13438	5.16	5.16	3.92	3.71	35.4	35.19	34.58	35.32	34.92	9.9093	9.89	9.59	9.77	8.25	0	0	9.91	0	0	0	-17.9	1	29
CT062	tyrS	71910	73148	1	8	71519	>CT062_391	AGCGAGCGGAAACCGGATACGATGTCATCAGA	391	1.3597	3.05	6.32	3.58	0.68	0.625	0.53	0.34	0.47	0.28	1.44406	1.41	1.31	1.27	1.21	1.38676	4.96563	5.16	5.16	3.96	3.74	35.3937	35.22	34.48	35.4	34.95	9.9126	9.95	9.62	9.97	8.25	0	0	9.91	0	0	0	-24.1	4	31
CT062	tyrS	71910	73148	1	8	71520	>CT062_390	GCGAGCGGAAACCGGATACGATGTCATCAGAA	390	1.3527	2.67	6.14	3.74	0.73	0.594	0.5	0.38	0.5	0.28	1.43969	1.39	1.33	1.25	1.24	1.38676	4.73125	5.21	5.14	4	3.83	35.4156	35.24	34.54	35.33	34.84	10.0271	9.92	9.61	10.04	8.23	0	0	10.03	0	0	0	-24.1	3	30
CT062	tyrS	71910	73148	1	8	71521	>CT062_389	CGAGCGGAAACCGGATACGATGTCATCAGAAA	389	1.368	2.26	6	3.86	0.85	0.594	0.5	0.38	0.5	0.28	1.40031	1.4	1.36	1.24	1.26	1.36459	4.49688	5.25	5.12	4.04	3.97	35.3094	35.4	34.52	35.33	34.84	10.0908	9.84	9.61	9.93	8.22	0	0	10.09	0	0	0	-21.8	5	32
CT062	tyrS	71910	73148	1	8	71522	>CT062_388	GAGCGGAAACCGGATACGATGTCATCAGAAAA	388	1.4149	1.88	6	4	0.99	0.594	0.5	0.38	0.5	0.28	1.36688	1.41	1.37	1.24	1.27	1.33568	4.2375	5.2	5.26	4.09	4.09	35.2719	35.48	34.59	35.21	34.84	9.8434	9.94	9.61	10	8.25	0	0	9.84	0	0	0	-21.8	4	31
CT062	tyrS	71910	73148	1	8	71523	>CT062_387	AGCGGAAACCGGATACGATGTCATCAGAAAAA	387	1.4996	1.57	6.18	4.14	1.15	0.594	0.53	0.38	0.53	0.28	1.35312	1.39	1.4	1.23	1.3	1.32757	4.06875	5.13	5.33	4.09	4.17	35.2656	35.38	34.69	35.26	34.8	9.6833	9.93	9.59	10.05	8.37	0	0	9.68	0	0	0	-20.8	3	32
CT062	tyrS	71910	73148	1	8	71524	>CT062_386	GCGGAAACCGGATACGATGTCATCAGAAAAAA	386	1.6256	1.38	6.47	4.21	1.33	0.563	0.56	0.38	0.5	0.31	1.34875	1.39	1.41	1.22	1.29	1.35784	3.99688	5.21	5.28	4.13	4.17	35.2875	35.38	34.69	35.26	34.77	9.8434	9.74	9.57	9.95	8.61	0	0	9.84	0	0	0	-20.8	2	31
CT062	tyrS	71910	73148	1	8	71525	>CT062_385	CGGAAACCGGATACGATGTCATCAGAAAAAAA	385	1.7555	1.32	6.8	4.27	1.47	0.531	0.53	0.38	0.47	0.31	1.31375	1.43	1.4	1.21	1.29	1.32757	3.86563	5.34	5.22	4.2	4.07	35.1594	35.49	34.8	35.14	34.89	10.0908	9.81	9.57	9.9	8.84	0	0	10.09	0	0	0	-19	1	32
CT062	tyrS	71910	73148	1	8	71526	>CT062_384	GGAAACCGGATACGATGTCATCAGAAAAAAAG	384	1.8568	1.31	7.13	4.29	1.51	0.563	0.53	0.38	0.47	0.31	1.29406	1.45	1.4	1.22	1.28	1.2873	3.8125	5.3	5.24	4.29	3.97	35.1281	35.64	34.68	35.17	34.79	10.0235	10.08	9.53	9.81	9.01	0	0	10.02	0	0	0	-24.1	1	32
CT062	tyrS	71910	73148	1	8	71527	>CT062_383	GAAACCGGATACGATGTCATCAGAAAAAAAGA	383	1.9171	1.28	7.32	4.3	1.5	0.563	0.53	0.38	0.47	0.28	1.27062	1.43	1.44	1.23	1.26	1.25919	3.85625	5.18	5.45	4.25	3.94	35.175	35.49	34.81	35.08	34.97	9.9136	9.89	9.51	9.8	9.11	0	0	9.91	0	0	0	-26	2	30
CT062	tyrS	71910	73148	1	8	71528	>CT062_382	AAACCGGATACGATGTCATCAGAAAAAAAGAA	382	2.0071	1.23	7.36	4.22	1.49	0.594	0.53	0.38	0.47	0.28	1.26125	1.44	1.45	1.22	1.26	1.2473	3.99688	5.11	5.62	4.14	3.93	35.1469	35.52	34.79	35.11	34.94	9.7313	9.53	9.51	9.9	9.23	0	0	9.73	0	0	0	-18.4	5	32
CT062	tyrS	71910	73148	1	8	71529	>CT062_381	AACCGGATACGATGTCATCAGAAAAAAAGAAG	381	2.1705	1.17	7.36	4.02	1.43	0.563	0.56	0.41	0.47	0.31	1.30062	1.44	1.45	1.21	1.26	1.2473	4.23125	5.11	5.52	4.07	3.93	35.2531	35.52	34.79	35.1	34.87	9.675	9.48	9.56	9.97	9.39	0	0	9.68	0	0	0	-14.9	4	32
CT062	tyrS	71910	73148	1	8	71530	>CT062_380	ACCGGATACGATGTCATCAGAAAAAAAGAAGC	380	2.4123	1.14	7.39	3.79	1.28	0.531	0.53	0.44	0.47	0.34	1.305	1.44	1.43	1.21	1.26	1.25919	4.18438	5.17	5.48	4	4	35.2313	35.52	34.78	35.03	35.07	9.7533	9.49	9.67	10.05	9.49	0	0	9.75	0	0	0	-14.9	3	31
CT062	tyrS	71910	73148	1	8	71531	>CT062_379	CCGGATACGATGTCATCAGAAAAAAAGAAGCT	379	2.7629	1.1	7.4	3.62	1.15	0.563	0.53	0.41	0.44	0.31	1.27906	1.47	1.42	1.19	1.29	1.25189	4.10313	5.27	5.38	4	4	35.2125	35.53	34.87	35.05	35.02	9.9442	9.52	9.78	9.91	9.58	0	0	9.94	0	0	0	-14.9	2	30
CT062	tyrS	71910	73148	1	8	71532	>CT062_378	CGGATACGATGTCATCAGAAAAAAAGAAGCTA	378	3.174	1.01	7.33	3.47	1.01	0.531	0.53	0.41	0.44	0.31	1.24656	1.49	1.41	1.2	1.29	1.22027	3.97813	5.31	5.37	3.99	4.03	35.2375	35.51	34.84	35.08	35.02	9.9764	9.56	9.96	9.79	9.7	0	0	9.98	0	0	0	-14.9	1	29
CT062	tyrS	71910	73148	1	8	71533	>CT062_377	GGATACGATGTCATCAGAAAAAAAGAAGCTAT	377	3.5702	0.93	7.17	3.41	0.82	0.563	0.53	0.44	0.44	0.31	1.21313	1.51	1.4	1.21	1.28	1.18351	3.83125	5.36	5.29	3.97	4.05	35.2	35.54	34.89	35.15	34.9	10.143	9.57	10.03	9.93	9.75	0	0	10.14	0	0	0	-17.6	3	30
CT062	tyrS	71910	73148	1	8	71534	>CT062_376	GATACGATGTCATCAGAAAAAAAGAAGCTATT	376	3.8981	0.81	6.99	3.44	0.85	0.563	0.53	0.44	0.44	0.31	1.18969	1.53	1.39	1.18	1.32	1.16324	3.80625	5.32	5.32	3.87	4.1	35.2469	35.49	34.91	35.02	35.02	9.7968	9.59	9.91	10.14	9.73	0	0	9.8	0	0	0	-17.6	2	29
CT062	tyrS	71910	73148	1	8	71535	>CT062_375	ATACGATGTCATCAGAAAAAAAGAAGCTATTT	375	4.2425	0.72	6.81	3.46	1.1	0.531	0.53	0.47	0.47	0.34	1.18969	1.54	1.39	1.18	1.31	1.15135	3.74375	5.38	5.24	3.89	4.16	35.2469	35.52	35.01	34.92	34.92	9.5699	9.67	9.91	9.96	9.66	0	0	9.57	0	0	0	-17.6	1	28
CT062	tyrS	71910	73148	1	8	71536	>CT062_374	TACGATGTCATCAGAAAAAAAGAAGCTATTTC	374	4.6343	0.7	6.6	3.46	1.4	0.531	0.53	0.47	0.44	0.38	1.20312	1.52	1.36	1.21	1.32	1.15919	3.725	5.3	5.09	4.1	4.2	35.2469	35.49	34.91	35.03	34.93	9.5322	9.75	10.04	9.9	9.59	0	0	9.53	0	0	0	-11.3	5	32
CT062	tyrS	71910	73148	1	8	71537	>CT062_373	ACGATGTCATCAGAAAAAAAGAAGCTATTTCT	373	5.0257	0.67	6.43	3.45	1.65	0.5	0.53	0.5	0.41	0.38	1.20312	1.5	1.34	1.23	1.34	1.18027	3.69688	5.18	5.16	4.2	4.18	35.2469	35.58	34.93	35	34.84	9.6212	9.98	9.97	9.82	9.56	0	0	9.62	0	0	0	-11.3	4	31
CT062	tyrS	71910	73148	1	8	71538	>CT062_372	CGATGTCATCAGAAAAAAAGAAGCTATTTCTA	372	5.4504	0.65	6.28	3.58	1.85	0.469	0.53	0.53	0.44	0.41	1.18125	1.47	1.37	1.25	1.34	1.18108	3.55	5.12	5.29	4.23	4.08	35.1437	35.55	35.15	34.82	34.93	10.029	10.09	9.83	9.83	9.58	0	0	10.03	0	0	0	-11.3	3	30
CT062	tyrS	71910	73148	1	8	71539	>CT062_371	GATGTCATCAGAAAAAAAGAAGCTATTTCTAT	371	5.8848	0.68	6.02	3.91	2.07	0.438	0.5	0.53	0.41	0.44	1.14781	1.47	1.4	1.25	1.33	1.16324	3.29063	5.14	5.36	4.21	4.14	35.1063	35.55	35.19	34.84	34.9	10.0886	10.09	9.83	9.86	9.78	0	0	10.09	0	0	0	-11.3	2	29
CT062	tyrS	71910	73148	1	8	71540	>CT062_370	ATGTCATCAGAAAAAAAGAAGCTATTTCTATT	370	6.1972	0.74	5.74	4.32	2.3	0.438	0.5	0.53	0.38	0.44	1.13406	1.45	1.44	1.24	1.32	1.16108	3.125	5.12	5.45	4.2	4.07	35.1	35.45	35.32	34.74	35.03	9.8757	9.93	9.86	9.82	9.97	0	0	9.88	0	0	0	-9.8	1	32
CT062	tyrS	71910	73148	1	8	71541	>CT062_369	TGTCATCAGAAAAAAAGAAGCTATTTCTATTT	369	6.321	0.81	5.5	4.72	2.55	0.438	0.53	0.53	0.41	0.44	1.14312	1.43	1.44	1.25	1.29	1.1727	3.01875	5.12	5.49	4.27	4	35.1219	35.55	35.2	34.75	35.08	9.9129	9.55	9.8	9.79	9.96	0	0	9.91	0	0	0	-12.9	1	30
CT062	tyrS	71910	73148	1	8	71542	>CT062_368	GTCATCAGAAAAAAAGAAGCTATTTCTATTTT	368	6.3121	0.89	5.26	5.11	2.77	0.406	0.56	0.53	0.38	0.44	1.14312	1.45	1.44	1.23	1.3	1.17486	3.025	5.19	5.37	4.38	3.89	35.1219	35.45	35.2	34.72	35.2	10.0268	9.49	9.8	9.76	9.78	0	0	10.03	0	0	0	-11.9	4	32
CT062	tyrS	71910	73148	1	8	71543	>CT062_367	TCATCAGAAAAAAAGAAGCTATTTCTATTTTG	367	6.2626	0.98	5.02	5.43	2.88	0.375	0.56	0.56	0.38	0.41	1.14406	1.47	1.41	1.24	1.31	1.16378	3.025	5.29	5.27	4.38	4.03	35.0469	35.47	35.37	34.63	35.2	10.0262	9.55	9.9	9.69	9.73	0	0	10.03	0	0	0	-11.9	3	31
CT062	tyrS	71910	73148	1	8	71544	>CT062_366	CATCAGAAAAAAAGAAGCTATTTCTATTTTGA	366	6.258	1.08	4.72	5.68	2.97	0.375	0.53	0.56	0.38	0.44	1.14312	1.48	1.4	1.25	1.31	1.15568	3.01875	5.23	5.33	4.55	3.93	35.1219	35.5	35.35	34.63	35.2	9.9533	9.98	9.94	9.65	9.82	0	0	9.95	0	0	0	-11.9	2	30
CT062	tyrS	71910	73148	1	8	71545	>CT062_365	ATCAGAAAAAAAGAAGCTATTTCTATTTTGAC	365	6.3201	1.18	4.41	5.93	3.07	0.406	0.53	0.56	0.34	0.44	1.14312	1.46	1.43	1.26	1.3	1.18	2.94063	5.25	5.35	4.63	3.85	35.1219	35.28	35.37	34.71	35.31	9.8333	10.16	10.09	9.64	9.97	0	0	9.83	0	0	0	-11.9	1	29
CT062	tyrS	71910	73148	1	8	71546	>CT062_364	TCAGAAAAAAAGAAGCTATTTCTATTTTGACA	364	6.4499	1.24	4.14	6.17	3.15	0.406	0.53	0.56	0.38	0.44	1.15656	1.43	1.41	1.28	1.29	1.19162	2.87813	5.28	5.23	4.78	3.79	35.1219	35.37	35.22	34.74	35.37	9.7995	9.97	9.99	9.64	9.96	0	0	9.8	0	0	0	-12.7	1	28
CT062	tyrS	71910	73148	1	8	71547	>CT062_363	CAGAAAAAAAGAAGCTATTTCTATTTTGACAG	363	6.6243	1.3	3.9	6.39	3.18	0.406	0.56	0.53	0.34	0.47	1.15656	1.44	1.4	1.29	1.28	1.17973	2.80313	5.35	5.16	4.79	3.83	35.1219	35.4	35.19	34.77	35.26	9.801	9.89	9.71	9.61	9.8	0	0	9.8	0	0	0	-14.8	1	32
CT062	tyrS	71910	73148	1	8	71548	>CT062_362	AGAAAAAAAGAAGCTATTTCTATTTTGACAGA	362	6.859	1.35	3.67	6.52	3.23	0.375	0.59	0.56	0.34	0.47	1.14531	1.44	1.42	1.28	1.28	1.17	2.83438	5.32	5.12	5	3.83	35.2375	35.28	35.22	34.75	35.26	9.7509	9.79	9.74	9.58	9.72	0	0	9.75	0	0	0	-18.1	1	29
CT062	tyrS	71910	73148	1	8	71549	>CT062_361	GAAAAAAAGAAGCTATTTCTATTTTGACAGAA	361	7.0675	1.38	3.53	6.54	3.32	0.344	0.59	0.53	0.38	0.47	1.14531	1.46	1.4	1.3	1.28	1.17595	2.96563	5.21	5.16	5.1	3.9	35.2375	35.28	35.31	34.63	35.26	9.6477	9.81	9.87	9.57	9.71	0	0	9.65	0	0	0	-20	2	30
CT062	tyrS	71910	73148	1	8	71550	>CT062_360	AAAAAAAGAAGCTATTTCTATTTTGACAGAAG	360	7.1133	1.38	3.35	6.46	3.45	0.313	0.63	0.5	0.34	0.5	1.17094	1.46	1.4	1.32	1.27	1.19811	3.10625	5.13	5.16	5.16	3.92	35.3375	35.4	35.19	34.58	35.32	9.5233	9.91	9.89	9.59	9.77	0	0	9.52	0	0	0	-20	1	29
CT062	tyrS	71910	73148	1	8	71551	>CT062_359	AAAAAAGAAGCTATTTCTATTTTGACAGAAGC	359	7.0934	1.36	3.05	6.32	3.58	0.313	0.63	0.53	0.34	0.47	1.17531	1.44	1.41	1.31	1.27	1.20189	3.26875	4.97	5.16	5.16	3.96	35.3156	35.39	35.22	34.48	35.4	9.4439	9.91	9.95	9.62	9.97	0	0	9.44	0	0	0	-22.5	1	28
CT062	tyrS	71910	73148	1	8	71552	>CT062_358	AAAAAGAAGCTATTTCTATTTTGACAGAAGCT	358	7.1336	1.35	2.67	6.14	3.74	0.313	0.59	0.5	0.38	0.5	1.17531	1.44	1.39	1.33	1.25	1.21162	3.26875	4.73	5.21	5.14	4	35.3156	35.42	35.24	34.54	35.33	9.4165	10.03	9.92	9.61	10.04	0	0	9.42	0	0	0	-20.2	4	32
CT062	tyrS	71910	73148	1	8	71553	>CT062_357	AAAAGAAGCTATTTCTATTTTGACAGAAGCTT	357	7.1223	1.37	2.26	6	3.86	0.313	0.59	0.5	0.38	0.5	1.17531	1.4	1.4	1.36	1.24	1.23189	3.37188	4.5	5.25	5.12	4.04	35.3156	35.31	35.4	34.52	35.33	9.4098	10.09	9.84	9.61	9.93	0	0	9.41	0	0	0	-20.2	3	31
CT062	tyrS	71910	73148	1	8	71554	>CT062_356	AAAGAAGCTATTTCTATTTTGACAGAAGCTTT	356	6.9875	1.41	1.88	6	4	0.313	0.59	0.5	0.38	0.5	1.18656	1.37	1.41	1.37	1.24	1.26595	3.55938	4.24	5.2	5.26	4.09	35.2	35.27	35.48	34.59	35.21	9.4118	9.84	9.94	9.61	10	0	0	9.41	0	0	0	-20.2	2	30
CT062	tyrS	71910	73148	1	8	71555	>CT062_355	AAGAAGCTATTTCTATTTTGACAGAAGCTTTG	355	6.8576	1.5	1.57	6.18	4.14	0.281	0.59	0.53	0.38	0.53	1.22594	1.35	1.39	1.4	1.23	1.26973	3.79375	4.07	5.13	5.33	4.09	35.3062	35.27	35.38	34.69	35.26	9.4244	9.68	9.93	9.59	10.05	0	0	9.42	0	0	0	-20.2	1	29
CT062	tyrS	71910	73148	1	8	71556	>CT062_354	AGAAGCTATTTCTATTTTGACAGAAGCTTTGC	354	6.7871	1.63	1.38	6.47	4.21	0.25	0.56	0.56	0.38	0.5	1.23031	1.35	1.39	1.41	1.22	1.28162	3.7625	4	5.21	5.28	4.13	35.2844	35.29	35.38	34.69	35.26	9.4566	9.84	9.74	9.57	9.95	0	0	9.46	0	0	0	-23.2	3	30
CT062	tyrS	71910	73148	1	8	71557	>CT062_353	GAAGCTATTTCTATTTTGACAGAAGCTTTGCT	353	6.7804	1.76	1.32	6.8	4.27	0.25	0.53	0.53	0.38	0.47	1.23719	1.31	1.43	1.4	1.21	1.28162	3.82813	3.87	5.34	5.22	4.2	35.1906	35.16	35.49	34.8	35.14	9.4955	10.09	9.81	9.57	9.9	0	0	9.5	0	0	0	-18.2	5	32
CT062	tyrS	71910	73148	1	8	71558	>CT062_352	AAGCTATTTCTATTTTGACAGAAGCTTTGCTG	352	6.7642	1.86	1.31	7.13	4.29	0.281	0.56	0.53	0.38	0.47	1.24687	1.29	1.45	1.4	1.22	1.26973	4.04688	3.81	5.3	5.24	4.29	35.1375	35.13	35.64	34.68	35.17	9.5094	10.02	10.08	9.53	9.81	0	0	9.51	0	0	0	-18.2	4	31
CT062	tyrS	71910	73148	1	8	71559	>CT062_351	AGCTATTTCTATTTTGACAGAAGCTTTGCTGG	351	6.7286	1.92	1.28	7.32	4.3	0.25	0.56	0.53	0.38	0.47	1.28625	1.27	1.43	1.44	1.23	1.27946	4.11875	3.86	5.18	5.45	4.25	35.2437	35.17	35.49	34.81	35.08	9.5192	9.91	9.89	9.51	9.8	0	0	9.52	0	0	0	-18.2	3	30
CT062	tyrS	71910	73148	1	8	71560	>CT062_350	GCTATTTCTATTTTGACAGAAGCTTTGCTGGC	350	6.7384	2.01	1.23	7.36	4.22	0.281	0.59	0.53	0.38	0.47	1.28625	1.26	1.44	1.45	1.22	1.28757	4.05313	4	5.11	5.62	4.14	35.2437	35.15	35.52	34.79	35.11	9.5251	9.73	9.53	9.51	9.9	0	0	9.53	0	0	0	-18.2	2	29
CT062	tyrS	71910	73148	1	8	71561	>CT062_349	CTATTTCTATTTTGACAGAAGCTTTGCTGGCT	349	6.6988	2.17	1.17	7.36	4.02	0.25	0.56	0.56	0.41	0.47	1.26063	1.3	1.44	1.45	1.21	1.24568	3.92188	4.23	5.11	5.52	4.07	35.1437	35.25	35.52	34.79	35.1	9.3998	9.68	9.48	9.56	9.97	0	0	9.4	0	0	0	-17.5	4	32
CT062	tyrS	71910	73148	1	8	71562	>CT062_348	TATTTCTATTTTGACAGAAGCTTTGCTGGCTC	348	6.5116	2.41	1.14	7.39	3.79	0.281	0.53	0.53	0.44	0.47	1.26063	1.31	1.44	1.43	1.21	1.25162	4.01563	4.18	5.17	5.48	4	35.1437	35.23	35.52	34.78	35.03	8.9991	9.75	9.49	9.67	10.05	0	0	9	0	0	0	-17.5	3	31
CT062	tyrS	71910	73148	1	8	71563	>CT062_347	ATTTCTATTTTGACAGAAGCTTTGCTGGCTCT	347	6.2823	2.76	1.1	7.4	3.62	0.281	0.56	0.53	0.41	0.44	1.27375	1.28	1.47	1.42	1.19	1.27486	4.03125	4.1	5.27	5.38	4	35.0812	35.21	35.53	34.87	35.05	8.8819	9.94	9.52	9.78	9.91	0	0	8.88	0	0	0	-17.5	2	30
CT062	tyrS	71910	73148	1	8	71564	>CT062_346	TTTCTATTTTGACAGAAGCTTTGCTGGCTCTT	346	6.0282	3.17	1.01	7.33	3.47	0.25	0.53	0.53	0.41	0.44	1.29406	1.25	1.49	1.41	1.2	1.2827	4.17813	3.98	5.31	5.37	3.99	34.9875	35.24	35.51	34.84	35.08	8.8722	9.98	9.56	9.96	9.79	0	0	8.87	0	0	0	-17.5	1	29
CT062	tyrS	71910	73148	1	8	71565	>CT062_345	TTCTATTTTGACAGAAGCTTTGCTGGCTCTTG	345	5.6175	3.57	0.93	7.17	3.41	0.281	0.56	0.53	0.44	0.44	1.30781	1.21	1.51	1.4	1.21	1.2827	4.34375	3.83	5.36	5.29	3.97	34.9937	35.2	35.54	34.89	35.15	8.8686	10.14	9.57	10.03	9.93	0	0	8.87	0	0	0	-18	1	29
CT062	tyrS	71910	73148	1	8	71566	>CT062_344	TCTATTTTGACAGAAGCTTTGCTGGCTCTTGA	344	5.0851	3.9	0.81	6.99	3.44	0.281	0.56	0.53	0.44	0.44	1.29875	1.19	1.53	1.39	1.18	1.2827	4.45938	3.81	5.32	5.32	3.87	34.9719	35.25	35.49	34.91	35.02	8.8627	9.8	9.59	9.91	10.14	0	0	8.86	0	0	0	-23.6	5	32
CT062	tyrS	71910	73148	1	8	71567	>CT062_343	CTATTTTGACAGAAGCTTTGCTGGCTCTTGAT	343	4.5417	4.24	0.72	6.81	3.46	0.281	0.53	0.53	0.47	0.47	1.29625	1.19	1.54	1.39	1.18	1.27081	4.525	3.74	5.38	5.24	3.89	34.85	35.25	35.52	35.01	34.92	8.8573	9.57	9.67	9.91	9.96	0	0	8.86	0	0	0	-19.3	4	32
CT062	tyrS	71910	73148	1	8	71568	>CT062_342	TATTTTGACAGAAGCTTTGCTGGCTCTTGATG	342	4.0547	4.63	0.7	6.6	3.46	0.281	0.53	0.53	0.47	0.44	1.30563	1.2	1.52	1.36	1.21	1.27081	4.55	3.73	5.3	5.09	4.1	34.8781	35.25	35.49	34.91	35.03	8.8546	9.53	9.75	10.04	9.9	0	0	8.85	0	0	0	-11	5	32
CT062	tyrS	71910	73148	1	8	71569	>CT062_341	ATTTTGACAGAAGCTTTGCTGGCTCTTGATGA	341	3.7233	5.03	0.67	6.43	3.45	0.281	0.5	0.53	0.5	0.41	1.31875	1.2	1.5	1.34	1.23	1.29405	4.4625	3.7	5.18	5.16	4.2	34.8156	35.25	35.58	34.93	35	8.8524	9.62	9.98	9.97	9.82	0	0	8.85	0	0	0	-11	4	31
CT062	tyrS	71910	73148	1	8	71570	>CT062_340	TTTTGACAGAAGCTTTGCTGGCTCTTGATGAA	340	3.526	5.45	0.65	6.28	3.58	0.313	0.47	0.53	0.53	0.44	1.32781	1.18	1.47	1.37	1.25	1.30568	4.44063	3.55	5.12	5.29	4.23	34.8375	35.14	35.55	35.15	34.82	8.848	10.03	10.09	9.83	9.83	0	0	8.85	0	0	0	-11	3	30
CT062	tyrS	71910	73148	1	8	71571	>CT062_339	TTTGACAGAAGCTTTGCTGGCTCTTGATGAAA	339	3.3459	5.88	0.68	6.02	3.91	0.344	0.44	0.5	0.53	0.41	1.32781	1.15	1.47	1.4	1.25	1.33973	4.44063	3.29	5.14	5.36	4.21	34.8375	35.11	35.55	35.19	34.84	8.8536	10.09	10.09	9.83	9.86	0	0	8.85	0	0	0	-11	2	29
CT062	tyrS	71910	73148	1	8	71572	>CT062_338	TTGACAGAAGCTTTGCTGGCTCTTGATGAAAA	338	3.2279	6.2	0.74	5.74	4.32	0.344	0.44	0.5	0.53	0.38	1.32781	1.13	1.45	1.44	1.24	1.36865	4.60313	3.13	5.12	5.45	4.2	34.8375	35.1	35.45	35.32	34.74	8.8776	9.88	9.93	9.86	9.82	0	0	8.88	0	0	0	-7.5	1	32
CT062	tyrS	71910	73148	1	8	71573	>CT062_337	TGACAGAAGCTTTGCTGGCTCTTGATGAAAAA	337	3.1963	6.32	0.81	5.5	4.72	0.375	0.44	0.53	0.53	0.41	1.33219	1.14	1.43	1.44	1.25	1.38892	4.60313	3.02	5.12	5.49	4.27	34.8156	35.12	35.55	35.2	34.75	8.9728	9.91	9.55	9.8	9.79	0	0	8.97	0	0	0	-17.8	1	32
CT062	tyrS	71910	73148	1	8	71574	>CT062_336	GACAGAAGCTTTGCTGGCTCTTGATGAAAAAG	336	3.2961	6.31	0.89	5.26	5.11	0.375	0.41	0.56	0.53	0.38	1.33469	1.14	1.45	1.44	1.23	1.41324	4.60313	3.03	5.19	5.37	4.38	34.9375	35.12	35.45	35.2	34.72	9.1366	10.03	9.49	9.8	9.76	0	0	9.14	0	0	0	-23.2	3	30
CT062	tyrS	71910	73148	1	8	71575	>CT062_335	ACAGAAGCTTTGCTGGCTCTTGATGAAAAAGA	335	3.4825	6.26	0.98	5.02	5.43	0.406	0.38	0.56	0.56	0.38	1.32531	1.14	1.47	1.41	1.24	1.41108	4.66875	3.03	5.29	5.27	4.38	34.9094	35.05	35.47	35.37	34.63	9.3068	10.03	9.55	9.9	9.69	0	0	9.31	0	0	0	-23.2	2	29
CT062	tyrS	71910	73148	1	8	71576	>CT062_334	CAGAAGCTTTGCTGGCTCTTGATGAAAAAGAG	334	3.6239	6.26	1.08	4.72	5.68	0.406	0.38	0.53	0.56	0.38	1.35187	1.14	1.48	1.4	1.25	1.40378	4.74063	3.02	5.23	5.33	4.55	34.9344	35.12	35.5	35.35	34.63	9.488	9.95	9.98	9.94	9.65	0	0	9.49	0	0	0	-19.7	4	32
CT062	tyrS	71910	73148	1	8	71577	>CT062_333	AGAAGCTTTGCTGGCTCTTGATGAAAAAGAGC	333	3.7654	6.32	1.18	4.41	5.93	0.406	0.41	0.53	0.56	0.34	1.37406	1.14	1.46	1.43	1.26	1.41432	4.75625	2.94	5.25	5.35	4.63	35.0875	35.12	35.28	35.37	34.71	9.616	9.83	10.16	10.09	9.64	0	0	9.62	0	0	0	-19.7	3	31
CT062	tyrS	71910	73148	1	8	71578	>CT062_332	GAAGCTTTGCTGGCTCTTGATGAAAAAGAGCG	332	4.0283	6.45	1.24	4.14	6.17	0.375	0.41	0.53	0.56	0.38	1.39312	1.16	1.43	1.41	1.28	1.42162	4.96563	2.88	5.28	5.23	4.78	35.0625	35.12	35.37	35.22	34.74	9.6822	9.8	9.97	9.99	9.64	0	0	9.68	0	0	0	-19.7	2	30
CT062	tyrS	71910	73148	1	8	71579	>CT062_331	AAGCTTTGCTGGCTCTTGATGAAAAAGAGCGG	331	4.3427	6.62	1.3	3.9	6.39	0.375	0.41	0.56	0.53	0.34	1.41875	1.16	1.44	1.4	1.29	1.40973	5.05938	2.8	5.35	5.16	4.79	35.1625	35.12	35.4	35.19	34.77	9.6889	9.8	9.89	9.71	9.61	0	0	9.69	0	0	0	-19.7	1	29
CT062	tyrS	71910	73148	1	8	71580	>CT062_330	AGCTTTGCTGGCTCTTGATGAAAAAGAGCGGC	330	4.6374	6.86	1.35	3.67	6.52	0.406	0.38	0.59	0.56	0.34	1.43	1.15	1.44	1.42	1.28	1.39838	5.02812	2.83	5.32	5.12	5	35.0469	35.24	35.28	35.22	34.75	9.7114	9.75	9.79	9.74	9.58	0	0	9.71	0	0	0	-16.8	5	32
CT062	tyrS	71910	73148	1	8	71581	>CT062_329	GCTTTGCTGGCTCTTGATGAAAAAGAGCGGCA	329	5.0039	7.07	1.38	3.53	6.54	0.406	0.34	0.59	0.53	0.38	1.43	1.15	1.46	1.4	1.3	1.38676	4.9625	2.97	5.21	5.16	5.1	35.0469	35.24	35.28	35.31	34.63	9.9834	9.65	9.81	9.87	9.57	0	0	9.98	0	0	0	-16.8	4	31
CT062	tyrS	71910	73148	1	8	71582	>CT062_328	CTTTGCTGGCTCTTGATGAAAAAGAGCGGCAG	328	5.4064	7.11	1.38	3.35	6.46	0.406	0.31	0.63	0.5	0.34	1.41406	1.17	1.46	1.4	1.32	1.36243	4.89688	3.11	5.13	5.16	5.16	34.8937	35.34	35.4	35.19	34.58	10.0896	9.52	9.91	9.89	9.59	0	0	10.09	0	0	0	-14.6	3	32
CT062	tyrS	71910	73148	1	8	71583	>CT062_327	TTTGCTGGCTCTTGATGAAAAAGAGCGGCAGG	327	5.7295	7.09	1.36	3.05	6.32	0.438	0.31	0.63	0.53	0.34	1.4225	1.18	1.44	1.41	1.31	1.37892	4.85	3.27	4.97	5.16	5.16	34.9969	35.32	35.39	35.22	34.48	9.74	9.44	9.91	9.95	9.62	0	0	9.74	0	0	0	-14.6	2	31
CT062	tyrS	71910	73148	1	8	71584	>CT062_326	TTGCTGGCTCTTGATGAAAAAGAGCGGCAGGT	326	5.9841	7.13	1.35	2.67	6.14	0.406	0.31	0.59	0.5	0.38	1.4225	1.18	1.44	1.39	1.33	1.41297	4.9125	3.27	4.73	5.21	5.14	34.9969	35.32	35.42	35.24	34.54	9.6676	9.42	10.03	9.92	9.61	0	0	9.67	0	0	0	-14.6	1	30
CT062	tyrS	71910	73148	1	8	71585	>CT062_325	TGCTGGCTCTTGATGAAAAAGAGCGGCAGGTT	325	6.2273	7.12	1.37	2.26	6	0.406	0.31	0.59	0.5	0.38	1.40938	1.18	1.4	1.4	1.36	1.41676	4.89688	3.37	4.5	5.25	5.12	35.0594	35.32	35.31	35.4	34.52	9.7264	9.41	10.09	9.84	9.61	0	0	9.73	0	0	0	-11.6	4	32
CT062	tyrS	71910	73148	1	8	71586	>CT062_324	GCTGGCTCTTGATGAAAAAGAGCGGCAGGTTA	324	6.4259	6.99	1.41	1.88	6	0.406	0.31	0.59	0.5	0.38	1.38906	1.19	1.37	1.41	1.37	1.41892	4.91875	3.56	4.24	5.2	5.26	35.1531	35.2	35.27	35.48	34.59	10.0134	9.41	9.84	9.94	9.61	0	0	10.01	0	0	0	-11.6	3	31
CT062	tyrS	71910	73148	1	8	71587	>CT062_323	CTGGCTCTTGATGAAAAAGAGCGGCAGGTTAT	323	6.5568	6.86	1.5	1.57	6.18	0.406	0.28	0.59	0.53	0.38	1.36094	1.23	1.35	1.39	1.4	1.38865	4.85313	3.79	4.07	5.13	5.33	34.9312	35.31	35.27	35.38	34.69	9.9008	9.42	9.68	9.93	9.59	0	0	9.9	0	0	0	-11.6	2	30
CT062	tyrS	71910	73148	1	8	71588	>CT062_322	TGGCTCTTGATGAAAAAGAGCGGCAGGTTATG	322	6.5754	6.79	1.63	1.38	6.47	0.406	0.25	0.56	0.56	0.38	1.38	1.23	1.35	1.39	1.41	1.38486	5.03438	3.76	4	5.21	5.28	34.9062	35.28	35.29	35.38	34.69	9.7464	9.46	9.84	9.74	9.57	0	0	9.75	0	0	0	-11.6	1	29
CT062	tyrS	71910	73148	1	8	71589	>CT062_321	GGCTCTTGATGAAAAAGAGCGGCAGGTTATGG	321	6.5629	6.78	1.76	1.32	6.8	0.438	0.25	0.53	0.53	0.38	1.40813	1.24	1.31	1.43	1.4	1.37514	5.1	3.83	3.87	5.34	5.22	35.1281	35.19	35.16	35.49	34.8	9.8069	9.5	10.09	9.81	9.57	0	0	9.81	0	0	0	-21.9	4	32
CT062	tyrS	71910	73148	1	8	71590	>CT062_320	GCTCTTGATGAAAAAGAGCGGCAGGTTATGGC	320	6.5483	6.76	1.86	1.31	7.13	0.438	0.28	0.56	0.53	0.38	1.38906	1.25	1.29	1.45	1.4	1.34351	4.95625	4.05	3.81	5.3	5.24	35.1531	35.14	35.13	35.64	34.68	9.9756	9.51	10.02	10.08	9.53	0	0	9.98	0	0	0	-7.7	5	32
CT062	tyrS	71910	73148	1	8	71591	>CT062_319	CTCTTGATGAAAAAGAGCGGCAGGTTATGGCT	319	6.4581	6.73	1.92	1.28	7.32	0.438	0.25	0.56	0.53	0.38	1.36344	1.29	1.27	1.43	1.44	1.30162	4.825	4.12	3.86	5.18	5.45	35.0531	35.24	35.17	35.49	34.81	10.0818	9.52	9.91	9.89	9.51	0	0	10.08	0	0	0	-7.7	4	31
CT062	tyrS	71910	73148	1	8	71592	>CT062_318	TCTTGATGAAAAAGAGCGGCAGGTTATGGCTC	318	6.3481	6.74	2.01	1.23	7.36	0.469	0.28	0.59	0.53	0.38	1.36344	1.29	1.26	1.44	1.45	1.29784	4.81875	4.05	4	5.11	5.62	35.0531	35.24	35.15	35.52	34.79	9.947	9.53	9.73	9.53	9.51	0	0	9.95	0	0	0	-7.7	3	30
CT062	tyrS	71910	73148	1	8	71593	>CT062_317	CTTGATGAAAAAGAGCGGCAGGTTATGGCTCT	317	6.3496	6.7	2.17	1.17	7.36	0.469	0.25	0.56	0.56	0.41	1.34969	1.26	1.3	1.44	1.45	1.27459	4.71563	3.92	4.23	5.11	5.52	35.0469	35.14	35.25	35.52	34.79	9.9098	9.4	9.68	9.48	9.56	0	0	9.91	0	0	0	-7.7	2	29
CT062	tyrS	71910	73148	1	8	71594	>CT062_316	TTGATGAAAAAGAGCGGCAGGTTATGGCTCTT	316	6.4689	6.51	2.41	1.14	7.39	0.5	0.28	0.53	0.53	0.44	1.34531	1.26	1.31	1.44	1.43	1.28189	4.61563	4.02	4.18	5.17	5.48	35.0688	35.14	35.23	35.52	34.78	9.8364	9	9.75	9.49	9.67	0	0	9.84	0	0	0	-7.7	1	28
CT062	tyrS	71910	73148	1	8	71595	>CT062_315	TGATGAAAAAGAGCGGCAGGTTATGGCTCTTT	315	6.5688	6.28	2.76	1.1	7.4	0.5	0.28	0.56	0.53	0.41	1.33219	1.27	1.28	1.47	1.42	1.28568	4.6	4.03	4.1	5.27	5.38	35.1313	35.08	35.21	35.53	34.87	9.8119	8.88	9.94	9.52	9.78	0	0	9.81	0	0	0	-18.4	1	29
CT062	tyrS	71910	73148	1	8	71596	>CT062_314	GATGAAAAAGAGCGGCAGGTTATGGCTCTTTA	314	6.6177	6.03	3.17	1.01	7.33	0.5	0.25	0.53	0.53	0.41	1.31187	1.29	1.25	1.49	1.41	1.26459	4.45313	4.18	3.98	5.31	5.37	35.225	34.99	35.24	35.51	34.84	9.7741	8.87	9.98	9.56	9.96	0	0	9.77	0	0	0	-20.1	3	31
CT062	tyrS	71910	73148	1	8	71597	>CT062_313	ATGAAAAAGAGCGGCAGGTTATGGCTCTTTAT	313	6.679	5.62	3.57	0.93	7.17	0.531	0.28	0.56	0.53	0.44	1.29812	1.31	1.21	1.51	1.4	1.24486	4.35	4.34	3.83	5.36	5.29	35.2188	34.99	35.2	35.54	34.89	9.6726	8.87	10.14	9.57	10.03	0	0	9.67	0	0	0	-18.4	1	32
CT062	tyrS	71910	73148	1	8	71598	>CT062_312	TGAAAAAGAGCGGCAGGTTATGGCTCTTTATT	312	6.7525	5.09	3.9	0.81	6.99	0.531	0.28	0.56	0.53	0.44	1.29406	1.3	1.19	1.53	1.39	1.26243	4.25625	4.46	3.81	5.32	5.32	35.3031	34.97	35.25	35.49	34.91	9.6356	8.86	9.8	9.59	9.91	0	0	9.64	0	0	0	-13.9	1	32
CT062	tyrS	71910	73148	1	8	71599	>CT062_311	GAAAAAGAGCGGCAGGTTATGGCTCTTTATTA	311	6.81	4.54	4.24	0.72	6.81	0.5	0.28	0.53	0.53	0.47	1.29563	1.3	1.19	1.54	1.39	1.26459	4.26875	4.53	3.74	5.38	5.24	35.5	34.85	35.25	35.52	35.01	9.62	8.86	9.57	9.67	9.91	0	0	9.62	0	0	0	-24.5	3	31
CT062	tyrS	71910	73148	1	8	71600	>CT062_310	AAAAAGAGCGGCAGGTTATGGCTCTTTATTAC	310	6.8817	4.05	4.63	0.7	6.6	0.5	0.28	0.53	0.53	0.47	1.28625	1.31	1.2	1.52	1.36	1.24486	4.24375	4.55	3.73	5.3	5.09	35.4719	34.88	35.25	35.49	34.91	9.5731	8.85	9.53	9.75	10.04	0	0	9.57	0	0	0	-21.7	4	32
CT062	tyrS	71910	73148	1	8	71601	>CT062_309	AAAAGAGCGGCAGGTTATGGCTCTTTATTACT	309	6.9841	3.72	5.03	0.67	6.43	0.5	0.28	0.5	0.53	0.5	1.27313	1.32	1.2	1.5	1.34	1.25459	4.33125	4.46	3.7	5.18	5.16	35.5344	34.82	35.25	35.58	34.93	9.5385	8.85	9.62	9.98	9.97	0	0	9.54	0	0	0	-21.7	3	31
CT062	tyrS	71910	73148	1	8	71602	>CT062_308	AAAGAGCGGCAGGTTATGGCTCTTTATTACTA	308	7.0824	3.53	5.45	0.65	6.28	0.5	0.31	0.47	0.53	0.53	1.26406	1.33	1.18	1.47	1.37	1.26649	4.54063	4.44	3.55	5.12	5.29	35.5125	34.84	35.14	35.55	35.15	9.5279	8.85	10.03	10.09	9.83	0	0	9.53	0	0	0	-21.7	2	30
CT062	tyrS	71910	73148	1	8	71603	>CT062_307	AAGAGCGGCAGGTTATGGCTCTTTATTACTAT	307	7.1589	3.35	5.88	0.68	6.02	0.5	0.34	0.44	0.5	0.53	1.27531	1.33	1.15	1.47	1.4	1.27757	4.70938	4.44	3.29	5.14	5.36	35.3969	34.84	35.11	35.55	35.19	9.5316	8.85	10.09	10.09	9.83	0	0	9.53	0	0	0	-16.2	5	32
CT062	tyrS	71910	73148	1	8	71604	>CT062_306	AGAGCGGCAGGTTATGGCTCTTTATTACTATG	306	7.2632	3.23	6.2	0.74	5.74	0.5	0.34	0.44	0.5	0.53	1.28906	1.33	1.13	1.45	1.44	1.28135	4.7125	4.6	3.13	5.12	5.45	35.4031	34.84	35.1	35.45	35.32	9.5733	8.88	9.88	9.93	9.86	0	0	9.57	0	0	0	-16.2	4	31
CT062	tyrS	71910	73148	1	8	71605	>CT062_305	GAGCGGCAGGTTATGGCTCTTTATTACTATGA	305	7.4393	3.2	6.32	0.81	5.5	0.531	0.38	0.44	0.53	0.53	1.27563	1.33	1.14	1.43	1.44	1.27757	4.81875	4.6	3.02	5.12	5.49	35.4031	34.82	35.12	35.55	35.2	9.6591	8.97	9.91	9.55	9.8	0	0	9.66	0	0	0	-16.2	3	30
CT062	tyrS	71910	73148	1	8	71606	>CT062_304	AGCGGCAGGTTATGGCTCTTTATTACTATGAT	304	7.6414	3.3	6.31	0.89	5.26	0.5	0.38	0.41	0.56	0.53	1.27313	1.33	1.14	1.45	1.44	1.27541	4.81875	4.6	3.03	5.19	5.37	35.2812	34.94	35.12	35.45	35.2	9.7447	9.14	10.03	9.49	9.8	0	0	9.74	0	0	0	-11.2	3	32
CT062	tyrS	71910	73148	1	8	71607	>CT062_303	GCGGCAGGTTATGGCTCTTTATTACTATGATG	303	7.76	3.48	6.26	0.98	5.02	0.5	0.41	0.38	0.56	0.56	1.2825	1.33	1.14	1.47	1.41	1.29189	4.75313	4.67	3.03	5.29	5.27	35.3094	34.91	35.05	35.47	35.37	9.986	9.31	10.03	9.55	9.9	0	0	9.99	0	0	0	-11.2	2	31
CT062	tyrS	71910	73148	1	8	71608	>CT062_302	CGGCAGGTTATGGCTCTTTATTACTATGATGA	302	7.8739	3.62	6.26	1.08	4.72	0.469	0.41	0.38	0.53	0.56	1.25594	1.35	1.14	1.48	1.4	1.26892	4.7	4.74	3.02	5.23	5.33	35.2844	34.93	35.12	35.5	35.35	10.1416	9.49	9.95	9.98	9.94	0	0	10.14	0	0	0	-11.2	1	30
CT062	tyrS	71910	73148	1	8	71609	>CT062_301	GGCAGGTTATGGCTCTTTATTACTATGATGAC	301	7.9994	3.77	6.32	1.18	4.41	0.469	0.41	0.41	0.53	0.56	1.22687	1.37	1.14	1.46	1.43	1.22865	4.71563	4.76	2.94	5.25	5.35	35.225	35.09	35.12	35.28	35.37	9.8843	9.62	9.83	10.16	10.09	0	0	9.88	0	0	0	-17	1	29
CT062	tyrS	71910	73148	1	8	71610	>CT062_300	GCAGGTTATGGCTCTTTATTACTATGATGACT	300	7.9906	4.03	6.45	1.24	4.14	0.438	0.38	0.41	0.53	0.56	1.20344	1.39	1.16	1.43	1.41	1.20054	4.50625	4.97	2.88	5.28	5.23	35.2719	35.06	35.12	35.37	35.22	9.9136	9.68	9.8	9.97	9.99	0	0	9.91	0	0	0	-17.5	3	31
CT062	tyrS	71910	73148	1	8	71611	>CT062_299	CAGGTTATGGCTCTTTATTACTATGATGACTT	299	7.9238	4.34	6.62	1.3	3.9	0.438	0.38	0.41	0.56	0.53	1.17531	1.42	1.16	1.44	1.4	1.16649	4.4875	5.06	2.8	5.35	5.16	35.05	35.16	35.12	35.4	35.19	9.9976	9.69	9.8	9.89	9.71	0	0	10	0	0	0	-13.2	5	32
CT062	tyrS	71910	73148	1	8	71612	>CT062_298	AGGTTATGGCTCTTTATTACTATGATGACTTG	298	7.836	4.64	6.86	1.35	3.67	0.438	0.41	0.38	0.59	0.56	1.1875	1.43	1.15	1.44	1.42	1.14541	4.525	5.03	2.83	5.32	5.12	35.1187	35.05	35.24	35.28	35.22	9.8637	9.71	9.75	9.79	9.74	0	0	9.86	0	0	0	-13.2	4	31
CT062	tyrS	71910	73148	1	8	71613	>CT062_297	GGTTATGGCTCTTTATTACTATGATGACTTGG	297	7.6121	5	7.07	1.38	3.53	0.406	0.41	0.34	0.59	0.53	1.19594	1.43	1.15	1.46	1.4	1.14162	4.47188	4.96	2.97	5.21	5.16	35.2219	35.05	35.24	35.28	35.31	9.9042	9.98	9.65	9.81	9.87	0	0	9.9	0	0	0	-13.2	3	30
CT062	tyrS	71910	73148	1	8	71614	>CT062_296	GTTATGGCTCTTTATTACTATGATGACTTGGT	296	7.1168	5.41	7.11	1.38	3.35	0.406	0.41	0.31	0.63	0.5	1.15938	1.41	1.17	1.46	1.4	1.12135	4.39063	4.9	3.11	5.13	5.16	35.3312	34.89	35.34	35.4	35.19	9.8298	10.09	9.52	9.91	9.89	0	0	9.83	0	0	0	-13.2	2	29
CT062	tyrS	71910	73148	1	8	71615	>CT062_295	TTATGGCTCTTTATTACTATGATGACTTGGTA	295	6.4742	5.73	7.09	1.36	3.05	0.438	0.44	0.31	0.63	0.53	1.1375	1.42	1.18	1.44	1.41	1.11027	4.29688	4.85	3.27	4.97	5.16	35.2281	35	35.32	35.39	35.22	9.627	9.74	9.44	9.91	9.95	0	0	9.63	0	0	0	-12	4	32
CT062	tyrS	71910	73148	1	8	71616	>CT062_294	TATGGCTCTTTATTACTATGATGACTTGGTAT	294	5.8774	5.98	7.13	1.35	2.67	0.406	0.41	0.31	0.59	0.5	1.1375	1.42	1.18	1.44	1.39	1.11405	4.29688	4.91	3.27	4.73	5.21	35.2281	35	35.32	35.42	35.24	9.5499	9.67	9.42	10.03	9.92	0	0	9.55	0	0	0	-10.2	3	32
CT062	tyrS	71910	73148	1	8	71617	>CT062_293	ATGGCTCTTTATTACTATGATGACTTGGTATT	293	5.3462	6.23	7.12	1.37	2.26	0.406	0.41	0.31	0.59	0.5	1.1375	1.41	1.18	1.4	1.4	1.1373	4.27188	4.9	3.37	4.5	5.25	35.2281	35.06	35.32	35.31	35.4	9.5591	9.73	9.41	10.09	9.84	0	0	9.56	0	0	0	-10.2	2	31
CT062	tyrS	71910	73148	1	8	71618	>CT062_292	TGGCTCTTTATTACTATGATGACTTGGTATTA	292	4.8754	6.43	6.99	1.41	1.88	0.406	0.41	0.31	0.59	0.5	1.14656	1.39	1.19	1.37	1.41	1.14514	4.0625	4.92	3.56	4.24	5.2	35.25	35.15	35.2	35.27	35.48	9.6475	10.01	9.41	9.84	9.94	0	0	9.65	0	0	0	-10.2	1	30
CT062	tyrS	71910	73148	1	8	71619	>CT062_291	GGCTCTTTATTACTATGATGACTTGGTATTAA	291	4.4827	6.56	6.86	1.5	1.57	0.438	0.41	0.28	0.59	0.53	1.13531	1.36	1.23	1.35	1.39	1.13541	3.89375	4.85	3.79	4.07	5.13	35.3656	34.93	35.31	35.27	35.38	9.8522	9.9	9.42	9.68	9.93	0	0	9.85	0	0	0	-14.6	4	32
CT062	tyrS	71910	73148	1	8	71620	>CT062_290	GCTCTTTATTACTATGATGACTTGGTATTAAA	290	4.2555	6.58	6.79	1.63	1.38	0.438	0.41	0.25	0.56	0.56	1.11187	1.38	1.23	1.35	1.39	1.1073	3.74375	5.03	3.76	4	5.21	35.4125	34.91	35.28	35.29	35.38	9.9191	9.75	9.46	9.84	9.74	0	0	9.92	0	0	0	-14.6	3	31
CT062	tyrS	71910	73148	1	8	71621	>CT062_289	CTCTTTATTACTATGATGACTTGGTATTAAAA	289	4.1052	6.56	6.78	1.76	1.32	0.438	0.44	0.25	0.53	0.53	1.07688	1.41	1.24	1.31	1.43	1.07324	3.6125	5.1	3.83	3.87	5.34	35.2844	35.13	35.19	35.16	35.49	9.5791	9.81	9.5	10.09	9.81	0	0	9.58	0	0	0	-10.8	5	32
CT062	tyrS	71910	73148	1	8	71622	>CT062_288	TCTTTATTACTATGATGACTTGGTATTAAAAG	288	3.8429	6.55	6.76	1.86	1.31	0.438	0.44	0.28	0.56	0.53	1.08625	1.39	1.25	1.29	1.45	1.07919	3.5375	4.96	4.05	3.81	5.3	35.3125	35.15	35.14	35.13	35.64	9.0929	9.98	9.51	10.02	10.08	0	0	9.09	0	0	0	-2.5	4	32
CT062	tyrS	71910	73148	1	8	71623	>CT062_287	CTTTATTACTATGATGACTTGGTATTAAAAGA	287	3.4691	6.46	6.73	1.92	1.28	0.438	0.44	0.25	0.56	0.53	1.0725	1.36	1.29	1.27	1.43	1.08757	3.43438	4.83	4.12	3.86	5.18	35.3062	35.05	35.24	35.17	35.49	8.9021	10.08	9.52	9.91	9.89	0	0	8.9	0	0	0	-2.5	3	31
CT062	tyrS	71910	73148	1	8	71624	>CT062_286	TTTATTACTATGATGACTTGGTATTAAAAGAA	286	3.0965	6.35	6.74	2.01	1.23	0.438	0.47	0.28	0.59	0.53	1.06812	1.36	1.29	1.26	1.44	1.10405	3.29375	4.82	4.05	4	5.11	35.3281	35.05	35.24	35.15	35.52	8.7582	9.95	9.53	9.73	9.53	0	0	8.76	0	0	0	-2.5	2	30
CT062	tyrS	71910	73148	1	8	71625	>CT062_285	TTATTACTATGATGACTTGGTATTAAAAGAAA	285	2.7358	6.35	6.7	2.17	1.17	0.406	0.47	0.25	0.56	0.56	1.05906	1.35	1.26	1.3	1.44	1.11595	3.31563	4.72	3.92	4.23	5.11	35.3062	35.05	35.14	35.25	35.52	8.6962	9.91	9.4	9.68	9.48	0	0	8.7	0	0	0	-2.5	1	29
CT062	tyrS	71910	73148	1	8	71626	>CT062_284	TATTACTATGATGACTTGGTATTAAAAGAAAT	284	2.4317	6.47	6.51	2.41	1.14	0.375	0.5	0.28	0.53	0.53	1.05906	1.35	1.26	1.31	1.44	1.11595	3.35625	4.62	4.02	4.18	5.17	35.3062	35.07	35.14	35.23	35.52	8.695	9.84	9	9.75	9.49	0	0	8.7	0	0	0	-10.1	3	31
CT062	tyrS	71910	73148	1	8	71627	>CT062_283	ATTACTATGATGACTTGGTATTAAAAGAAATT	283	2.2183	6.57	6.28	2.76	1.1	0.375	0.5	0.28	0.56	0.53	1.08344	1.33	1.27	1.28	1.47	1.13108	3.4375	4.6	4.03	4.1	5.27	35.1281	35.13	35.08	35.21	35.53	8.7147	9.81	8.88	9.94	9.52	0	0	8.71	0	0	0	-10.1	2	30
CT062	tyrS	71910	73148	1	8	71628	>CT062_282	TTACTATGATGACTTGGTATTAAAAGAAATTG	282	2.0207	6.62	6.03	3.17	1.01	0.375	0.5	0.25	0.53	0.53	1.11594	1.31	1.29	1.25	1.49	1.15081	3.60313	4.45	4.18	3.98	5.31	35.1031	35.22	34.99	35.24	35.51	8.7303	9.77	8.87	9.98	9.56	0	0	8.73	0	0	0	-10	1	32
CT062	tyrS	71910	73148	1	8	71629	>CT062_281	TACTATGATGACTTGGTATTAAAAGAAATTGG	281	1.8561	6.68	5.62	3.57	0.93	0.375	0.53	0.28	0.56	0.53	1.13938	1.3	1.31	1.21	1.51	1.14297	3.65938	4.35	4.34	3.83	5.36	35.0562	35.22	34.99	35.2	35.54	8.7395	9.67	8.87	10.14	9.57	0	0	8.74	0	0	0	-16.7	5	32
CT062	tyrS	71910	73148	1	8	71630	>CT062_280	ACTATGATGACTTGGTATTAAAAGAAATTGGG	280	1.7281	6.75	5.09	3.9	0.81	0.344	0.53	0.28	0.56	0.53	1.16625	1.29	1.3	1.19	1.53	1.15432	3.6375	4.26	4.46	3.81	5.32	35	35.3	34.97	35.25	35.49	8.7526	9.64	8.86	9.8	9.59	0	0	8.75	0	0	0	-16.7	4	31
CT062	tyrS	71910	73148	1	8	71631	>CT062_279	CTATGATGACTTGGTATTAAAAGAAATTGGGA	279	1.6757	6.81	4.54	4.24	0.72	0.313	0.5	0.28	0.53	0.53	1.15344	1.3	1.3	1.19	1.54	1.14324	3.61875	4.27	4.53	3.74	5.38	34.9188	35.5	34.85	35.25	35.52	8.7716	9.62	8.86	9.57	9.67	0	0	8.77	0	0	0	-15.9	4	32
CT062	tyrS	71910	73148	1	8	71632	>CT062_278	TATGATGACTTGGTATTAAAAGAAATTGGGAA	278	1.7813	6.88	4.05	4.63	0.7	0.313	0.5	0.28	0.53	0.53	1.15344	1.29	1.31	1.2	1.52	1.13946	3.65313	4.24	4.55	3.73	5.3	34.9188	35.47	34.88	35.25	35.49	8.7856	9.57	8.85	9.53	9.75	0	0	8.79	0	0	0	-13.1	5	32
CT062	tyrS	71910	73148	1	8	71633	>CT062_277	ATGATGACTTGGTATTAAAAGAAATTGGGAAG	277	2.0128	6.98	3.72	5.03	0.67	0.313	0.5	0.28	0.5	0.53	1.18031	1.27	1.32	1.2	1.5	1.13946	3.73125	4.33	4.46	3.7	5.18	34.8625	35.53	34.82	35.25	35.58	8.8009	9.54	8.85	9.62	9.98	0	0	8.8	0	0	0	-13.1	4	31
CT062	tyrS	71910	73148	1	8	71634	>CT062_276	TGATGACTTGGTATTAAAAGAAATTGGGAAGA	276	2.2408	7.08	3.53	5.45	0.65	0.313	0.5	0.31	0.47	0.53	1.18031	1.26	1.33	1.18	1.47	1.15108	3.54375	4.54	4.44	3.55	5.12	34.8625	35.51	34.84	35.14	35.55	8.8605	9.53	8.85	10.03	10.09	0	0	8.86	0	0	0	-13.1	3	30
CT062	tyrS	71910	73148	1	8	71635	>CT062_275	GATGACTTGGTATTAAAAGAAATTGGGAAGAT	275	2.3871	7.16	3.35	5.88	0.68	0.313	0.5	0.34	0.44	0.5	1.16906	1.28	1.33	1.15	1.47	1.16162	3.375	4.71	4.44	3.29	5.14	34.9781	35.4	34.84	35.11	35.55	8.9537	9.53	8.85	10.09	10.09	0	0	8.95	0	0	0	-11.2	3	32
CT062	tyrS	71910	73148	1	8	71636	>CT062_274	ATGACTTGGTATTAAAAGAAATTGGGAAGATT	274	2.5076	7.26	3.23	6.2	0.74	0.281	0.5	0.34	0.44	0.5	1.15531	1.29	1.33	1.13	1.45	1.16162	3.20938	4.71	4.6	3.13	5.12	34.9719	35.4	34.84	35.1	35.45	9.0086	9.57	8.88	9.88	9.93	0	0	9.01	0	0	0	-11.2	2	31
CT062	tyrS	71910	73148	1	8	71637	>CT062_273	TGACTTGGTATTAAAAGAAATTGGGAAGATTT	273	2.6515	7.44	3.2	6.32	0.81	0.281	0.53	0.38	0.44	0.53	1.16437	1.28	1.33	1.14	1.43	1.17324	3.0625	4.82	4.6	3.02	5.12	34.9937	35.4	34.82	35.12	35.55	9.1146	9.66	8.97	9.91	9.55	0	0	9.11	0	0	0	-10.5	5	32
CT062	tyrS	71910	73148	1	8	71638	>CT062_272	GACTTGGTATTAAAAGAAATTGGGAAGATTTT	272	2.8164	7.64	3.3	6.31	0.89	0.25	0.5	0.38	0.41	0.56	1.14	1.27	1.33	1.14	1.45	1.17459	2.9625	4.82	4.6	3.03	5.19	35.1719	35.28	34.94	35.12	35.45	9.3095	9.74	9.14	10.03	9.49	0	0	9.31	0	0	0	-4.1	4	32
CT062	tyrS	71910	73148	1	8	71639	>CT062_271	ACTTGGTATTAAAAGAAATTGGGAAGATTTTA	271	2.7961	7.76	3.48	6.26	0.98	0.25	0.5	0.41	0.38	0.56	1.13062	1.28	1.33	1.14	1.47	1.17243	2.9625	4.75	4.67	3.03	5.29	35.1437	35.31	34.91	35.05	35.47	9.4511	9.99	9.31	10.03	9.55	0	0	9.45	0	0	0	-4.1	3	31
CT062	tyrS	71910	73148	1	8	71640	>CT062_270	CTTGGTATTAAAAGAAATTGGGAAGATTTTAG	270	2.5433	7.87	3.62	6.26	1.08	0.219	0.47	0.41	0.38	0.53	1.14125	1.26	1.35	1.14	1.48	1.17324	2.9	4.7	4.74	3.02	5.23	35.0156	35.28	34.93	35.12	35.5	9.5167	10.14	9.49	9.95	9.98	0	0	9.52	0	0	0	-4.1	2	30
CT062	tyrS	71910	73148	1	8	71641	>CT062_269	TTGGTATTAAAAGAAATTGGGAAGATTTTAGG	269	2.2185	8	3.77	6.32	1.18	0.219	0.47	0.41	0.41	0.53	1.15063	1.23	1.37	1.14	1.46	1.17324	2.90625	4.72	4.76	2.94	5.25	35.0438	35.22	35.09	35.12	35.28	9.4999	9.88	9.62	9.83	10.16	0	0	9.5	0	0	0	-3.1	1	32
CT062	tyrS	71910	73148	1	8	71642	>CT062_268	TGGTATTAAAAGAAATTGGGAAGATTTTAGGA	268	1.8464	7.99	4.03	6.45	1.24	0.219	0.44	0.38	0.41	0.53	1.155	1.2	1.39	1.16	1.43	1.2073	2.98438	4.51	4.97	2.88	5.28	35.0219	35.27	35.06	35.12	35.37	9.4745	9.91	9.68	9.8	9.97	0	0	9.47	0	0	0	-7.7	1	30
CT062	tyrS	71910	73148	1	8	71643	>CT062_267	GGTATTAAAAGAAATTGGGAAGATTTTAGGAG	267	1.4778	7.92	4.34	6.62	1.3	0.25	0.44	0.38	0.41	0.56	1.15656	1.18	1.42	1.16	1.44	1.22649	3.01875	4.49	5.06	2.8	5.35	35.2188	35.05	35.16	35.12	35.4	9.4265	10	9.69	9.8	9.89	0	0	9.43	0	0	0	-5.7	5	32
CT062	tyrS	71910	73148	1	8	71644	>CT062_266	GTATTAAAAGAAATTGGGAAGATTTTAGGAGT	266	1.1854	7.84	4.64	6.86	1.35	0.281	0.44	0.41	0.38	0.59	1.14437	1.19	1.43	1.15	1.44	1.21811	3.01875	4.53	5.03	2.83	5.32	35.15	35.12	35.05	35.24	35.28	9.2215	9.86	9.71	9.75	9.79	0	0	9.22	0	0	0	-5.7	4	31
CT062	tyrS	71910	73148	1	8	71645	>CT062_265	TATTAAAAGAAATTGGGAAGATTTTAGGAGTG	265	0.9103	7.61	5	7.07	1.38	0.313	0.41	0.41	0.34	0.59	1.14531	1.2	1.43	1.15	1.46	1.21081	3.07188	4.47	4.96	2.97	5.21	35.075	35.22	35.05	35.24	35.28	8.8474	9.9	9.98	9.65	9.81	0	0	8.85	0	0	0	-5.7	3	30
CT062	tyrS	71910	73148	1	8	71646	>CT062_264	ATTAAAAGAAATTGGGAAGATTTTAGGAGTGA	264	0.4741	7.12	5.41	7.11	1.38	0.313	0.41	0.41	0.31	0.63	1.16281	1.16	1.41	1.17	1.46	1.23324	3.21875	4.39	4.9	3.11	5.13	34.9906	35.33	34.89	35.34	35.4	8.7128	9.83	10.09	9.52	9.91	0	0	8.71	0	0	0	-5.7	2	29
CT062	tyrS	71910	73148	1	8	71647	>CT062_263	TTAAAAGAAATTGGGAAGATTTTAGGAGTGAG	263	0.1336	6.47	5.73	7.09	1.36	0.313	0.44	0.44	0.31	0.63	1.21125	1.14	1.42	1.18	1.44	1.25297	3.43125	4.3	4.85	3.27	4.97	35.1187	35.23	35	35.32	35.39	8.7072	9.63	9.74	9.44	9.91	0	0	8.71	0	0	0	-5.7	1	28
CT062	tyrS	71910	73148	1	8	71648	>CT062_262	TAAAAGAAATTGGGAAGATTTTAGGAGTGAGC	262	0.7638	5.88	5.98	7.13	1.35	0.313	0.41	0.41	0.31	0.59	1.24469	1.14	1.42	1.18	1.44	1.27324	3.62813	4.3	4.91	3.27	4.73	35.1562	35.23	35	35.32	35.42	8.7117	9.55	9.67	9.42	10.03	0	0	8.71	0	0	0	-20.9	1	29
CT062	tyrS	71910	73148	1	8	71649	>CT062_261	AAAAGAAATTGGGAAGATTTTAGGAGTGAGCG	261	1.3737	5.35	6.23	7.12	1.37	0.313	0.41	0.41	0.31	0.59	1.27156	1.14	1.41	1.18	1.4	1.30486	3.73438	4.27	4.9	3.37	4.5	35.1	35.23	35.06	35.32	35.31	8.7114	9.56	9.73	9.41	10.09	0	0	8.71	0	0	0	-19	4	32
CT062	tyrS	71910	73148	1	8	71650	>CT062_260	AAAGAAATTGGGAAGATTTTAGGAGTGAGCGA	260	1.9389	4.88	6.43	6.99	1.41	0.313	0.41	0.41	0.31	0.59	1.27594	1.15	1.39	1.19	1.37	1.33378	3.91563	4.06	4.92	3.56	4.24	35.0781	35.25	35.15	35.2	35.27	8.7035	9.65	10.01	9.41	9.84	0	0	8.7	0	0	0	-19	3	31
CT062	tyrS	71910	73148	1	8	71651	>CT062_259	AAGAAATTGGGAAGATTTTAGGAGTGAGCGAG	259	2.5458	4.48	6.56	6.86	1.5	0.313	0.44	0.41	0.28	0.59	1.28875	1.14	1.36	1.23	1.35	1.34568	4.08438	3.89	4.85	3.79	4.07	35.1594	35.37	34.93	35.31	35.27	8.6946	9.85	9.9	9.42	9.68	0	0	8.69	0	0	0	-19	2	30
CT062	tyrS	71910	73148	1	8	71652	>CT062_258	AGAAATTGGGAAGATTTTAGGAGTGAGCGAGT	258	3.2064	4.26	6.58	6.79	1.63	0.281	0.44	0.41	0.25	0.56	1.3025	1.11	1.38	1.23	1.35	1.34946	4.04063	3.74	5.03	3.76	4	35.1656	35.41	34.91	35.28	35.29	8.6914	9.92	9.75	9.46	9.84	0	0	8.69	0	0	0	-19	1	29
CT062	tyrS	71910	73148	1	8	71653	>CT062_257	GAAATTGGGAAGATTTTAGGAGTGAGCGAGTC	257	3.8798	4.11	6.56	6.78	1.76	0.281	0.44	0.44	0.25	0.53	1.32156	1.08	1.41	1.24	1.31	1.35676	4.125	3.61	5.1	3.83	3.87	35.1406	35.28	35.13	35.19	35.16	8.6905	9.58	9.81	9.5	10.09	0	0	8.69	0	0	0	-16.5	5	32
CT062	tyrS	71910	73148	1	8	71654	>CT062_256	AAATTGGGAAGATTTTAGGAGTGAGCGAGTCC	256	4.5463	3.84	6.55	6.76	1.86	0.281	0.44	0.44	0.28	0.56	1.33125	1.09	1.39	1.25	1.29	1.34486	4.17812	3.54	4.96	4.05	3.81	35.0875	35.31	35.15	35.14	35.13	8.6851	9.09	9.98	9.51	10.02	0	0	8.69	0	0	0	-14.4	4	32
CT062	tyrS	71910	73148	1	8	71655	>CT062_255	AATTGGGAAGATTTTAGGAGTGAGCGAGTCCC	255	5.096	3.47	6.46	6.73	1.92	0.281	0.44	0.44	0.25	0.56	1.36469	1.07	1.36	1.29	1.27	1.34486	4.4375	3.43	4.83	4.12	3.86	35.125	35.31	35.05	35.24	35.17	8.6764	8.9	10.08	9.52	9.91	0	0	8.68	0	0	0	-14.4	3	31
CT062	tyrS	71910	73148	1	8	71656	>CT062_254	ATTGGGAAGATTTTAGGAGTGAGCGAGTCCCG	254	5.4138	3.1	6.35	6.74	2.01	0.313	0.44	0.47	0.28	0.59	1.37844	1.07	1.36	1.29	1.26	1.35676	4.58438	3.29	4.82	4.05	4	35.1313	35.33	35.05	35.24	35.15	8.6638	8.76	9.95	9.53	9.73	0	0	8.66	0	0	0	-14.4	2	30
CT062	tyrS	71910	73148	1	8	71657	>CT062_253	TTGGGAAGATTTTAGGAGTGAGCGAGTCCCGA	253	5.5454	2.74	6.35	6.7	2.17	0.281	0.41	0.47	0.25	0.56	1.39187	1.06	1.35	1.26	1.3	1.36838	4.74375	3.32	4.72	3.92	4.23	35.1313	35.31	35.05	35.14	35.25	8.672	8.7	9.91	9.4	9.68	0	0	8.67	0	0	0	-13.7	1	32
CT062	tyrS	71910	73148	1	8	71658	>CT062_252	TGGGAAGATTTTAGGAGTGAGCGAGTCCCGAG	252	5.4995	2.43	6.47	6.51	2.41	0.313	0.38	0.5	0.28	0.53	1.40469	1.06	1.35	1.26	1.31	1.38027	4.75625	3.36	4.62	4.02	4.18	35.2125	35.31	35.07	35.14	35.23	8.8398	8.7	9.84	9	9.75	0	0	8.84	0	0	0	-17.5	1	32
CT062	tyrS	71910	73148	1	8	71659	>CT062_251	GGGAAGATTTTAGGAGTGAGCGAGTCCCGAGT	251	5.3146	2.22	6.57	6.28	2.76	0.313	0.38	0.5	0.28	0.56	1.39344	1.08	1.33	1.27	1.28	1.38027	4.5875	3.44	4.6	4.03	4.1	35.3281	35.13	35.13	35.08	35.21	9.2621	8.71	9.81	8.88	9.94	0	0	9.26	0	0	0	-23.6	1	29
CT062	tyrS	71910	73148	1	8	71660	>CT062_250	GGAAGATTTTAGGAGTGAGCGAGTCCCGAGTT	250	5.1132	2.02	6.62	6.03	3.17	0.313	0.38	0.5	0.25	0.53	1.37	1.12	1.31	1.29	1.25	1.36378	4.49375	3.6	4.45	4.18	3.98	35.375	35.1	35.22	34.99	35.24	9.5862	8.73	9.77	8.87	9.98	0	0	9.59	0	0	0	-26.1	1	29
CT062	tyrS	71910	73148	1	8	71661	>CT062_249	GAAGATTTTAGGAGTGAGCGAGTCCCGAGTTT	249	4.9462	1.86	6.68	5.62	3.57	0.281	0.38	0.53	0.28	0.56	1.36031	1.14	1.3	1.31	1.21	1.35541	4.47813	3.66	4.35	4.34	3.83	35.4281	35.06	35.22	34.99	35.2	9.638	8.74	9.67	8.87	10.14	0	0	9.64	0	0	0	-26.7	3	31
CT062	tyrS	71910	73148	1	8	71662	>CT062_248	AAGATTTTAGGAGTGAGCGAGTCCCGAGTTTC	248	4.8787	1.73	6.75	5.09	3.9	0.313	0.34	0.53	0.28	0.56	1.35094	1.17	1.29	1.3	1.19	1.33568	4.55313	3.64	4.26	4.46	3.81	35.4	35	35.3	34.97	35.25	9.5584	8.75	9.64	8.86	9.8	0	0	9.56	0	0	0	-26.7	2	30
CT062	tyrS	71910	73148	1	8	71663	>CT062_247	AGATTTTAGGAGTGAGCGAGTCCCGAGTTTCT	247	4.9078	1.68	6.81	4.54	4.24	0.344	0.31	0.5	0.28	0.53	1.36469	1.15	1.3	1.3	1.19	1.32432	4.55938	3.62	4.27	4.53	3.74	35.4062	34.92	35.5	34.85	35.25	9.4908	8.77	9.62	8.86	9.57	0	0	9.49	0	0	0	-23.5	4	32
CT062	tyrS	71910	73148	1	8	71664	>CT062_246	GATTTTAGGAGTGAGCGAGTCCCGAGTTTCTC	246	4.96	1.78	6.88	4.05	4.63	0.375	0.31	0.5	0.28	0.53	1.37156	1.15	1.29	1.31	1.2	1.33162	4.5875	3.65	4.24	4.55	3.73	35.3125	34.92	35.47	34.88	35.25	9.4391	8.79	9.57	8.85	9.53	0	0	9.44	0	0	0	-20.7	4	32
CT062	tyrS	71910	73148	1	8	71665	>CT062_245	ATTTTAGGAGTGAGCGAGTCCCGAGTTTCTCA	245	5.0493	2.01	6.98	3.72	5.03	0.375	0.31	0.5	0.28	0.5	1.36219	1.18	1.27	1.32	1.2	1.32946	4.525	3.73	4.33	4.46	3.7	35.2844	34.86	35.53	34.82	35.25	9.3664	8.8	9.54	8.85	9.62	0	0	9.37	0	0	0	-18.7	4	32
CT062	tyrS	71910	73148	1	8	71666	>CT062_244	TTTTAGGAGTGAGCGAGTCCCGAGTTTCTCAG	244	5.1108	2.24	7.08	3.53	5.45	0.406	0.31	0.5	0.31	0.47	1.385	1.18	1.26	1.33	1.18	1.34838	4.66875	3.54	4.54	4.44	3.55	35.3125	34.86	35.51	34.84	35.14	9.3309	8.86	9.53	8.85	10.03	0	0	9.33	0	0	0	-18.7	3	31
CT062	tyrS	71910	73148	1	8	71667	>CT062_243	TTTAGGAGTGAGCGAGTCCCGAGTTTCTCAGA	243	5.0211	2.39	7.16	3.35	5.88	0.406	0.31	0.5	0.34	0.44	1.37594	1.17	1.28	1.33	1.15	1.35216	4.75625	3.38	4.71	4.44	3.29	35.2906	34.98	35.4	34.84	35.11	9.3184	8.95	9.53	8.85	10.09	0	0	9.32	0	0	0	-18.7	2	30
CT062	tyrS	71910	73148	1	8	71668	>CT062_242	TTAGGAGTGAGCGAGTCCCGAGTTTCTCAGAT	242	4.8515	2.51	7.26	3.23	6.2	0.438	0.28	0.5	0.34	0.44	1.36281	1.16	1.29	1.33	1.13	1.36405	4.87188	3.21	4.71	4.6	3.13	35.3531	34.97	35.4	34.84	35.1	9.3086	9.01	9.57	8.88	9.88	0	0	9.31	0	0	0	-16.1	1	32
CT062	tyrS	71910	73148	1	8	71669	>CT062_241	TAGGAGTGAGCGAGTCCCGAGTTTCTCAGATA	241	4.6963	2.65	7.44	3.2	6.32	0.469	0.28	0.53	0.38	0.44	1.37563	1.16	1.28	1.33	1.14	1.38432	4.97188	3.06	4.82	4.6	3.02	35.4344	34.99	35.4	34.82	35.12	9.3012	9.11	9.66	8.97	9.91	0	0	9.3	0	0	0	-19.1	1	29
CT062	tyrS	71910	73148	1	8	71670	>CT062_240	AGGAGTGAGCGAGTCCCGAGTTTCTCAGATAC	240	4.5234	2.82	7.64	3.3	6.31	0.469	0.25	0.5	0.38	0.41	1.4	1.14	1.27	1.33	1.14	1.40541	5.10625	2.96	4.82	4.6	3.03	35.2563	35.17	35.28	34.94	35.12	9.341	9.31	9.74	9.14	10.03	0	0	9.34	0	0	0	-21.9	1	30
CT062	tyrS	71910	73148	1	8	71671	>CT062_239	GGAGTGAGCGAGTCCCGAGTTTCTCAGATACA	239	4.28	2.8	7.76	3.48	6.26	0.5	0.25	0.5	0.41	0.38	1.40844	1.13	1.28	1.33	1.14	1.40162	5.11875	2.96	4.75	4.67	3.03	35.3594	35.14	35.31	34.91	35.05	9.5843	9.45	9.99	9.31	10.03	0	0	9.58	0	0	0	-22.2	4	32
CT062	tyrS	71910	73148	1	8	71672	>CT062_238	GAGTGAGCGAGTCCCGAGTTTCTCAGATACAC	238	3.9357	2.54	7.87	3.62	6.26	0.5	0.22	0.47	0.41	0.38	1.38938	1.14	1.26	1.35	1.14	1.38135	5.16875	2.9	4.7	4.74	3.02	35.3844	35.02	35.28	34.93	35.12	9.771	9.52	10.14	9.49	9.95	0	0	9.77	0	0	0	-22.2	3	31
CT062	tyrS	71910	73148	1	8	71673	>CT062_237	AGTGAGCGAGTCCCGAGTTTCTCAGATACACT	237	3.5953	2.22	8	3.77	6.32	0.531	0.22	0.47	0.41	0.41	1.38938	1.15	1.23	1.37	1.14	1.37324	5.11875	2.91	4.72	4.76	2.94	35.3844	35.04	35.22	35.09	35.12	9.8619	9.5	9.88	9.62	9.83	0	0	9.86	0	0	0	-15	4	32
CT062	tyrS	71910	73148	1	8	71674	>CT062_236	GTGAGCGAGTCCCGAGTTTCTCAGATACACTC	236	3.3915	1.85	7.99	4.03	6.45	0.531	0.22	0.44	0.38	0.41	1.40844	1.15	1.2	1.39	1.16	1.40351	5.10625	2.98	4.51	4.97	2.88	35.3594	35.02	35.27	35.06	35.12	9.967	9.47	9.91	9.68	9.8	0	0	9.97	0	0	0	-15	3	31
CT062	tyrS	71910	73148	1	8	71675	>CT062_235	TGAGCGAGTCCCGAGTTTCTCAGATACACTCC	235	3.3327	1.48	7.92	4.34	6.62	0.531	0.25	0.44	0.38	0.41	1.40688	1.16	1.18	1.42	1.16	1.39622	5.00625	3.02	4.49	5.06	2.8	35.1625	35.22	35.05	35.16	35.12	10.0397	9.43	10	9.69	9.8	0	0	10.04	0	0	0	-15	2	30
CT062	tyrS	71910	73148	1	8	71676	>CT062_234	GAGCGAGTCCCGAGTTTCTCAGATACACTCCA	234	3.414	1.19	7.84	4.64	6.86	0.5	0.28	0.44	0.41	0.38	1.39562	1.14	1.19	1.43	1.15	1.38649	4.8375	3.02	4.53	5.03	2.83	35.2781	35.15	35.12	35.05	35.24	9.9802	9.22	9.86	9.71	9.75	0	0	9.98	0	0	0	-15	1	29
CT062	tyrS	71910	73148	1	8	71677	>CT062_233	AGCGAGTCCCGAGTTTCTCAGATACACTCCAA	233	3.6041	0.91	7.61	5	7.07	0.5	0.31	0.41	0.41	0.34	1.38187	1.15	1.2	1.43	1.15	1.37459	4.83125	3.07	4.47	4.96	2.97	35.2719	35.07	35.22	35.05	35.24	9.8459	8.85	9.9	9.98	9.65	0	0	9.85	0	0	0	-23.4	1	28
CT062	tyrS	71910	73148	1	8	71678	>CT062_232	GCGAGTCCCGAGTTTCTCAGATACACTCCAAA	232	3.8535	0.47	7.12	5.41	7.11	0.469	0.31	0.41	0.41	0.31	1.38187	1.16	1.16	1.41	1.17	1.35946	4.83125	3.22	4.39	4.9	3.11	35.2719	34.99	35.33	34.89	35.34	9.8957	8.71	9.83	10.09	9.52	0	0	9.9	0	0	0	-24.4	5	32
CT062	tyrS	71910	73148	1	8	71679	>CT062_231	CGAGTCCCGAGTTTCTCAGATACACTCCAAAG	231	4.0247	0.13	6.47	5.73	7.09	0.5	0.31	0.44	0.44	0.31	1.38187	1.21	1.14	1.42	1.18	1.31757	4.83125	3.43	4.3	4.85	3.27	35.2719	35.12	35.23	35	35.32	10.0908	8.71	9.63	9.74	9.44	0	0	10.09	0	0	0	-24.4	4	31
CT062	tyrS	71910	73148	1	8	71680	>CT062_230	GAGTCCCGAGTTTCTCAGATACACTCCAAAGC	230	4.0915	0.76	5.88	5.98	7.13	0.5	0.31	0.41	0.41	0.31	1.35281	1.24	1.14	1.42	1.18	1.28865	4.73438	3.63	4.3	4.91	3.27	35.2125	35.16	35.23	35	35.32	9.8852	8.71	9.55	9.67	9.42	0	0	9.89	0	0	0	-24.4	3	30
CT062	tyrS	71910	73148	1	8	71681	>CT062_229	AGTCCCGAGTTTCTCAGATACACTCCAAAGCT	229	4.1087	1.37	5.35	6.23	7.12	0.5	0.31	0.41	0.41	0.31	1.33906	1.27	1.14	1.41	1.18	1.28649	4.56563	3.73	4.27	4.9	3.37	35.2062	35.1	35.23	35.06	35.32	9.7661	8.71	9.56	9.73	9.41	0	0	9.77	0	0	0	-24.4	2	29
CT062	tyrS	71910	73148	1	8	71682	>CT062_228	GTCCCGAGTTTCTCAGATACACTCCAAAGCTT	228	4.1195	1.94	4.88	6.43	6.99	0.5	0.31	0.41	0.41	0.31	1.33469	1.28	1.15	1.39	1.19	1.29459	4.44687	3.92	4.06	4.92	3.56	35.2281	35.08	35.25	35.15	35.2	9.8131	8.7	9.65	10.01	9.41	0	0	9.81	0	0	0	-24.4	1	28
CT062	tyrS	71910	73148	1	8	71683	>CT062_227	TCCCGAGTTTCTCAGATACACTCCAAAGCTTT	227	4.1577	2.55	4.48	6.56	6.86	0.5	0.31	0.44	0.41	0.28	1.30875	1.29	1.14	1.36	1.23	1.28351	4.36562	4.08	3.89	4.85	3.79	35.2094	35.16	35.37	34.93	35.31	9.8176	8.69	9.85	9.9	9.42	0	0	9.82	0	0	0	-24.8	1	29
CT062	tyrS	71910	73148	1	8	71684	>CT062_226	CCCGAGTTTCTCAGATACACTCCAAAGCTTTA	226	4.1802	3.21	4.26	6.58	6.79	0.5	0.28	0.44	0.41	0.25	1.28594	1.3	1.11	1.38	1.23	1.27541	4.26875	4.04	3.74	5.03	3.76	35.1812	35.17	35.41	34.91	35.28	9.8417	8.69	9.92	9.75	9.46	0	0	9.84	0	0	0	-25	2	30
CT062	tyrS	71910	73148	1	8	71685	>CT062_225	CCGAGTTTCTCAGATACACTCCAAAGCTTTAT	225	4.1618	3.88	4.11	6.56	6.78	0.531	0.28	0.44	0.44	0.25	1.2625	1.32	1.08	1.41	1.24	1.26622	4.18438	4.13	3.61	5.1	3.83	35.2281	35.14	35.28	35.13	35.19	9.8799	8.69	9.58	9.81	9.5	0	0	9.88	0	0	0	-25	1	29
CT062	tyrS	71910	73148	1	8	71686	>CT062_224	CGAGTTTCTCAGATACACTCCAAAGCTTTATT	224	4.1176	4.55	3.84	6.55	6.76	0.531	0.28	0.44	0.44	0.28	1.25031	1.33	1.09	1.39	1.25	1.24595	4.20625	4.18	3.54	4.96	4.05	35.1594	35.09	35.31	35.15	35.14	9.9384	8.69	9.09	9.98	9.51	0	0	9.94	0	0	0	-14.8	5	32
CT062	tyrS	71910	73148	1	8	71687	>CT062_223	GAGTTTCTCAGATACACTCCAAAGCTTTATTG	223	3.9365	5.1	3.47	6.46	6.73	0.563	0.28	0.44	0.44	0.25	1.23063	1.36	1.07	1.36	1.29	1.20568	4.04063	4.44	3.43	4.83	4.12	35.1281	35.13	35.31	35.05	35.24	10.0392	8.68	8.9	10.08	9.52	0	0	10.04	0	0	0	-14.8	4	31
CT062	tyrS	71910	73148	1	8	71688	>CT062_222	AGTTTCTCAGATACACTCCAAAGCTTTATTGA	222	3.5847	5.41	3.1	6.35	6.74	0.531	0.31	0.44	0.47	0.28	1.21687	1.38	1.07	1.36	1.29	1.20486	4.03438	4.58	3.29	4.82	4.05	35.1219	35.13	35.33	35.05	35.24	9.9403	8.66	8.76	9.95	9.53	0	0	9.94	0	0	0	-13.4	4	32
CT062	tyrS	71910	73148	1	8	71689	>CT062_221	GTTTCTCAGATACACTCCAAAGCTTTATTGAA	221	3.2028	5.55	2.74	6.35	6.7	0.531	0.28	0.41	0.47	0.25	1.21687	1.39	1.06	1.35	1.26	1.23	4.03438	4.74	3.32	4.72	3.92	35.1219	35.13	35.31	35.05	35.14	9.9545	8.67	8.7	9.91	9.4	0	0	9.95	0	0	0	-13.4	3	31
CT062	tyrS	71910	73148	1	8	71690	>CT062_220	TTTCTCAGATACACTCCAAAGCTTTATTGAAG	220	2.8196	5.5	2.43	6.47	6.51	0.563	0.31	0.38	0.5	0.28	1.21687	1.4	1.06	1.35	1.26	1.23081	4.03438	4.76	3.36	4.62	4.02	35.1219	35.21	35.31	35.07	35.14	9.8906	8.84	8.7	9.84	9	0	0	9.89	0	0	0	-13.4	2	30
CT062	tyrS	71910	73148	1	8	71691	>CT062_219	TTCTCAGATACACTCCAAAGCTTTATTGAAGT	219	2.4827	5.31	2.22	6.57	6.28	0.531	0.31	0.38	0.5	0.28	1.21687	1.39	1.08	1.33	1.27	1.23459	4.09688	4.59	3.44	4.6	4.03	35.1219	35.33	35.13	35.13	35.08	9.8505	9.26	8.71	9.81	8.88	0	0	9.85	0	0	0	-12.3	1	32
CT062	tyrS	71910	73148	1	8	71692	>CT062_218	TCTCAGATACACTCCAAAGCTTTATTGAAGTT	218	2.2678	5.11	2.02	6.62	6.03	0.531	0.31	0.38	0.5	0.25	1.20375	1.37	1.12	1.31	1.29	1.25486	4.11875	4.49	3.6	4.45	4.18	35.1844	35.38	35.1	35.22	34.99	9.8859	9.59	8.73	9.77	8.87	0	0	9.89	0	0	0	-17.5	3	31
CT062	tyrS	71910	73148	1	8	71693	>CT062_217	CTCAGATACACTCCAAAGCTTTATTGAAGTTA	217	2.1095	4.95	1.86	6.68	5.62	0.5	0.28	0.38	0.53	0.28	1.20281	1.36	1.14	1.3	1.31	1.25405	4.18438	4.48	3.66	4.35	4.34	35.2594	35.43	35.06	35.22	34.99	9.9387	9.64	8.74	9.67	8.87	0	0	9.94	0	0	0	-17.5	2	30
CT062	tyrS	71910	73148	1	8	71694	>CT062_216	TCAGATACACTCCAAAGCTTTATTGAAGTTAC	216	1.9536	4.88	1.73	6.75	5.09	0.531	0.31	0.34	0.53	0.28	1.23188	1.35	1.17	1.29	1.3	1.23892	4.275	4.55	3.64	4.26	4.46	35.3188	35.4	35	35.3	34.97	9.9455	9.56	8.75	9.64	8.86	0	0	9.95	0	0	0	-17.5	1	29
CT062	tyrS	71910	73148	1	8	71695	>CT062_215	CAGATACACTCCAAAGCTTTATTGAAGTTACG	215	1.7792	4.91	1.68	6.81	4.54	0.531	0.34	0.31	0.5	0.28	1.23188	1.36	1.15	1.3	1.3	1.23811	4.275	4.56	3.62	4.27	4.53	35.3188	35.41	34.92	35.5	34.85	9.9256	9.49	8.77	9.62	8.86	0	0	9.93	0	0	0	-19	1	28
CT062	tyrS	71910	73148	1	8	71696	>CT062_214	AGATACACTCCAAAGCTTTATTGAAGTTACGA	214	1.5928	4.96	1.78	6.88	4.05	0.5	0.38	0.31	0.5	0.28	1.225	1.37	1.15	1.29	1.31	1.23811	4.3125	4.59	3.65	4.24	4.55	35.4125	35.31	34.92	35.47	34.88	9.8653	9.44	8.79	9.57	8.85	0	0	9.87	0	0	0	-22.9	4	32
CT062	tyrS	71910	73148	1	8	71697	>CT062_213	GATACACTCCAAAGCTTTATTGAAGTTACGAG	213	1.5768	5.05	2.01	6.98	3.72	0.469	0.38	0.31	0.5	0.28	1.24406	1.36	1.18	1.27	1.32	1.22649	4.37813	4.53	3.73	4.33	4.46	35.3875	35.28	34.86	35.53	34.82	9.7735	9.37	8.8	9.54	8.85	0	0	9.77	0	0	0	-16.2	3	32
CT062	tyrS	71910	73148	1	8	71698	>CT062_212	ATACACTCCAAAGCTTTATTGAAGTTACGAGG	212	1.701	5.11	2.24	7.08	3.53	0.469	0.41	0.31	0.5	0.31	1.24313	1.39	1.18	1.26	1.33	1.21459	4.32813	4.67	3.54	4.54	4.44	35.4625	35.31	34.86	35.51	34.84	9.6676	9.33	8.86	9.53	8.85	0	0	9.67	0	0	0	-16.2	2	31
CT062	tyrS	71910	73148	1	8	71699	>CT062_211	TACACTCCAAAGCTTTATTGAAGTTACGAGGT	211	1.8201	5.02	2.39	7.16	3.35	0.438	0.41	0.31	0.5	0.34	1.23906	1.38	1.17	1.28	1.33	1.23216	4.35625	4.76	3.38	4.71	4.44	35.5469	35.29	34.98	35.4	34.84	9.6279	9.32	8.95	9.53	8.85	0	0	9.63	0	0	0	-16.2	1	30
CT062	tyrS	71910	73148	1	8	71700	>CT062_210	ACACTCCAAAGCTTTATTGAAGTTACGAGGTA	210	1.9651	4.85	2.51	7.26	3.23	0.438	0.44	0.28	0.5	0.34	1.265	1.36	1.16	1.29	1.33	1.25459	4.40313	4.87	3.21	4.71	4.6	35.5656	35.35	34.97	35.4	34.84	9.6746	9.31	9.01	9.57	8.88	0	0	9.67	0	0	0	-18	1	29
CT062	tyrS	71910	73148	1	8	71701	>CT062_209	CACTCCAAAGCTTTATTGAAGTTACGAGGTAC	209	2.0963	4.7	2.65	7.44	3.2	0.406	0.47	0.28	0.53	0.38	1.26344	1.38	1.16	1.28	1.33	1.25541	4.45	4.97	3.06	4.82	4.6	35.3687	35.43	34.99	35.4	34.82	9.81	9.3	9.11	9.66	8.97	0	0	9.81	0	0	0	-22.2	3	31
CT062	tyrS	71910	73148	1	8	71702	>CT062_208	ACTCCAAAGCTTTATTGAAGTTACGAGGTACA	208	2.0337	4.52	2.82	7.64	3.3	0.406	0.47	0.25	0.5	0.38	1.24313	1.4	1.14	1.27	1.33	1.26595	4.26875	5.11	2.96	4.82	4.6	35.4625	35.26	35.17	35.28	34.94	9.8915	9.34	9.31	9.74	9.14	0	0	9.89	0	0	0	-22.2	2	30
CT062	tyrS	71910	73148	1	8	71703	>CT062_207	CTCCAAAGCTTTATTGAAGTTACGAGGTACAT	207	1.8005	4.28	2.8	7.76	3.48	0.375	0.5	0.25	0.5	0.41	1.23031	1.41	1.13	1.28	1.33	1.26459	4.19063	5.12	2.96	4.75	4.67	35.3813	35.36	35.14	35.31	34.91	9.9191	9.58	9.45	9.99	9.31	0	0	9.92	0	0	0	-21.8	1	32
CT062	tyrS	71910	73148	1	8	71704	>CT062_206	TCCAAAGCTTTATTGAAGTTACGAGGTACATT	206	1.5579	3.94	2.54	7.87	3.62	0.344	0.5	0.22	0.47	0.41	1.23719	1.39	1.14	1.26	1.35	1.26459	4.18438	5.17	2.9	4.7	4.74	35.2875	35.38	35.02	35.28	34.93	9.9293	9.77	9.52	10.14	9.49	0	0	9.93	0	0	0	-11.9	5	32
CT062	tyrS	71910	73148	1	8	71705	>CT062_205	CCAAAGCTTTATTGAAGTTACGAGGTACATTG	205	1.3551	3.6	2.22	8	3.77	0.375	0.53	0.22	0.47	0.41	1.23625	1.39	1.15	1.23	1.37	1.26378	4.23438	5.12	2.91	4.72	4.76	35.3625	35.38	35.04	35.22	35.09	10.0796	9.86	9.5	9.88	9.62	0	0	10.08	0	0	0	-11.9	4	31
CT062	tyrS	71910	73148	1	8	71706	>CT062_204	CAAAGCTTTATTGAAGTTACGAGGTACATTGT	204	1.2011	3.39	1.85	7.99	4.03	0.344	0.53	0.22	0.44	0.38	1.22656	1.41	1.15	1.2	1.39	1.25541	4.18438	5.11	2.98	4.51	4.97	35.4156	35.36	35.02	35.27	35.06	10.0942	9.97	9.47	9.91	9.68	0	0	10.09	0	0	0	-11.9	3	30
CT062	tyrS	71910	73148	1	8	71707	>CT062_203	AAAGCTTTATTGAAGTTACGAGGTACATTGTC	203	0.9776	3.33	1.48	7.92	4.34	0.344	0.53	0.25	0.44	0.38	1.23875	1.41	1.16	1.18	1.42	1.24946	4.25	5.01	3.02	4.49	5.06	35.4844	35.16	35.22	35.05	35.16	9.8894	10.04	9.43	10	9.69	0	0	9.89	0	0	0	-11.9	2	29
CT062	tyrS	71910	73148	1	8	71708	>CT062_202	AAGCTTTATTGAAGTTACGAGGTACATTGTCC	202	0.7306	3.41	1.19	7.84	4.64	0.344	0.5	0.28	0.44	0.41	1.25	1.4	1.14	1.19	1.43	1.25919	4.38125	4.84	3.02	4.53	5.03	35.3687	35.28	35.15	35.12	35.05	9.8266	9.98	9.22	9.86	9.71	0	0	9.83	0	0	0	-11.9	1	28
CT062	tyrS	71910	73148	1	8	71709	>CT062_201	AGCTTTATTGAAGTTACGAGGTACATTGTCCA	201	0.5686	3.6	0.91	7.61	5	0.375	0.5	0.31	0.41	0.41	1.25438	1.38	1.15	1.2	1.43	1.29324	4.4	4.83	3.07	4.47	4.96	35.3469	35.27	35.07	35.22	35.05	9.8596	9.85	8.85	9.9	9.98	0	0	9.86	0	0	0	-14.4	4	32
CT062	tyrS	71910	73148	1	8	71710	>CT062_200	GCTTTATTGAAGTTACGAGGTACATTGTCCAG	200	0.4474	3.85	0.47	7.12	5.41	0.375	0.47	0.31	0.41	0.41	1.26281	1.38	1.16	1.16	1.41	1.29324	4.33438	4.83	3.22	4.39	4.9	35.45	35.27	34.99	35.33	34.89	9.8928	9.9	8.71	9.83	10.09	0	0	9.89	0	0	0	-14.4	3	31
CT062	tyrS	71910	73148	1	8	71711	>CT062_199	CTTTATTGAAGTTACGAGGTACATTGTCCAGT	199	0.362	4.02	0.13	6.47	5.73	0.375	0.5	0.31	0.44	0.44	1.23719	1.38	1.21	1.14	1.42	1.25919	4.20313	4.83	3.43	4.3	4.85	35.35	35.27	35.12	35.23	35	9.6974	10.09	8.71	9.63	9.74	0	0	9.7	0	0	0	-14.3	3	32
CT062	tyrS	71910	73148	1	8	71712	>CT062_198	TTTATTGAAGTTACGAGGTACATTGTCCAGTC	198	0.3761	4.09	0.76	5.88	5.98	0.375	0.5	0.31	0.41	0.41	1.23719	1.35	1.24	1.14	1.42	1.25541	4.17188	4.73	3.63	4.3	4.91	35.35	35.21	35.16	35.23	35	9.288	9.89	8.71	9.55	9.67	0	0	9.29	0	0	0	-14.3	2	31
CT062	tyrS	71910	73148	1	8	71713	>CT062_197	TTATTGAAGTTACGAGGTACATTGTCCAGTCT	197	0.4587	4.11	1.37	5.35	6.23	0.406	0.5	0.31	0.41	0.41	1.24844	1.34	1.27	1.14	1.41	1.24405	4.35938	4.57	3.73	4.27	4.9	35.2344	35.21	35.1	35.23	35.06	9.1937	9.77	8.71	9.56	9.73	0	0	9.19	0	0	0	-11.2	4	32
CT062	tyrS	71910	73148	1	8	71714	>CT062_196	TATTGAAGTTACGAGGTACATTGTCCAGTCTG	196	0.5568	4.12	1.94	4.88	6.43	0.375	0.5	0.31	0.41	0.41	1.28781	1.33	1.28	1.15	1.39	1.24784	4.53125	4.45	3.92	4.06	4.92	35.3406	35.23	35.08	35.25	35.15	9.1834	9.81	8.7	9.65	10.01	0	0	9.18	0	0	0	-11.2	3	31
CT062	tyrS	71910	73148	1	8	71715	>CT062_195	ATTGAAGTTACGAGGTACATTGTCCAGTCTGC	195	0.6672	4.16	2.55	4.48	6.56	0.375	0.5	0.31	0.44	0.41	1.30531	1.31	1.29	1.14	1.36	1.27027	4.60625	4.37	4.08	3.89	4.85	35.2563	35.21	35.16	35.37	34.93	9.1918	9.82	8.69	9.85	9.9	0	0	9.19	0	0	0	-11.2	2	30
CT062	tyrS	71910	73148	1	8	71716	>CT062_194	TTGAAGTTACGAGGTACATTGTCCAGTCTGCT	194	0.7558	4.18	3.21	4.26	6.58	0.406	0.5	0.28	0.44	0.41	1.31438	1.29	1.3	1.11	1.38	1.26676	4.58437	4.27	4.04	3.74	5.03	35.2781	35.18	35.17	35.41	34.91	9.2058	9.84	8.69	9.92	9.75	0	0	9.21	0	0	0	-10.1	1	32
CT062	tyrS	71910	73148	1	8	71717	>CT062_193	TGAAGTTACGAGGTACATTGTCCAGTCTGCTT	193	0.7835	4.16	3.88	4.11	6.56	0.406	0.53	0.28	0.44	0.44	1.31438	1.26	1.32	1.08	1.41	1.26676	4.54375	4.18	4.13	3.61	5.1	35.2781	35.23	35.14	35.28	35.13	9.2522	9.88	8.69	9.58	9.81	0	0	9.25	0	0	0	-21.2	3	31
CT062	tyrS	71910	73148	1	8	71718	>CT062_192	GAAGTTACGAGGTACATTGTCCAGTCTGCTTT	192	0.797	4.12	4.55	3.84	6.55	0.375	0.53	0.28	0.44	0.44	1.29	1.25	1.33	1.09	1.39	1.26811	4.44375	4.21	4.18	3.54	4.96	35.4562	35.16	35.09	35.31	35.15	9.3068	9.94	8.69	9.09	9.98	0	0	9.31	0	0	0	-13.1	5	32
CT062	tyrS	71910	73148	1	8	71719	>CT062_191	AAGTTACGAGGTACATTGTCCAGTCTGCTTTA	191	0.9112	3.94	5.1	3.47	6.46	0.375	0.56	0.28	0.44	0.44	1.28062	1.23	1.36	1.07	1.36	1.26	4.53125	4.04	4.44	3.43	4.83	35.4281	35.13	35.13	35.31	35.05	9.3391	10.04	8.68	8.9	10.08	0	0	9.34	0	0	0	-13.1	4	31
CT062	tyrS	71910	73148	1	8	71720	>CT062_190	AGTTACGAGGTACATTGTCCAGTCTGCTTTAG	190	1.1685	3.58	5.41	3.1	6.35	0.375	0.53	0.31	0.44	0.47	1.29344	1.22	1.38	1.07	1.36	1.26973	4.48438	4.03	4.58	3.29	4.82	35.5094	35.12	35.13	35.33	35.05	9.3865	9.94	8.66	8.76	9.95	0	0	9.39	0	0	0	-13.1	3	30
CT062	tyrS	71910	73148	1	8	71721	>CT062_189	GTTACGAGGTACATTGTCCAGTCTGCTTTAGT	189	1.4475	3.2	5.55	2.74	6.35	0.375	0.53	0.28	0.41	0.47	1.27594	1.22	1.39	1.06	1.35	1.27703	4.36563	4.03	4.74	3.32	4.72	35.5938	35.12	35.13	35.31	35.05	9.444	9.95	8.67	8.7	9.91	0	0	9.44	0	0	0	-13.1	2	29
CT062	tyrS	71910	73148	1	8	71722	>CT062_188	TTACGAGGTACATTGTCCAGTCTGCTTTAGTA	188	1.7558	2.82	5.5	2.43	6.47	0.375	0.56	0.31	0.38	0.5	1.26313	1.22	1.4	1.06	1.35	1.27784	4.36563	4.03	4.76	3.36	4.62	35.5125	35.12	35.21	35.31	35.07	9.4522	9.89	8.84	8.7	9.84	0	0	9.45	0	0	0	-13.1	1	28
CT062	tyrS	71910	73148	1	8	71723	>CT062_187	TACGAGGTACATTGTCCAGTCTGCTTTAGTAA	187	1.9787	2.48	5.31	2.22	6.57	0.375	0.53	0.31	0.38	0.5	1.27594	1.22	1.39	1.08	1.33	1.28162	4.48438	4.1	4.59	3.44	4.6	35.5938	35.12	35.33	35.13	35.13	9.433	9.85	9.26	8.71	9.81	0	0	9.43	0	0	0	-20.2	4	32
CT062	tyrS	71910	73148	1	8	71724	>CT062_186	ACGAGGTACATTGTCCAGTCTGCTTTAGTAAC	186	1.9782	2.27	5.11	2.02	6.62	0.375	0.53	0.31	0.38	0.5	1.29344	1.2	1.37	1.12	1.31	1.30486	4.5	4.12	4.49	3.6	4.45	35.5094	35.18	35.38	35.1	35.22	9.4655	9.89	9.59	8.73	9.77	0	0	9.47	0	0	0	-20.2	3	31
CT062	tyrS	71910	73148	1	8	71725	>CT062_185	CGAGGTACATTGTCCAGTCTGCTTTAGTAACT	185	1.847	2.11	4.95	1.86	6.68	0.406	0.5	0.28	0.38	0.53	1.29188	1.2	1.36	1.14	1.3	1.31405	4.49375	4.18	4.48	3.66	4.35	35.3125	35.26	35.43	35.06	35.22	9.8607	9.94	9.64	8.74	9.67	0	0	9.86	0	0	0	-20.2	2	30
CT062	tyrS	71910	73148	1	8	71726	>CT062_184	GAGGTACATTGTCCAGTCTGCTTTAGTAACTG	184	1.697	1.95	4.88	1.73	6.75	0.406	0.53	0.31	0.34	0.53	1.27125	1.23	1.35	1.17	1.29	1.29486	4.40313	4.28	4.55	3.64	4.26	35.3563	35.32	35.4	35	35.3	10.0748	9.95	9.56	8.75	9.64	0	0	10.07	0	0	0	-14.7	4	32
CT062	tyrS	71910	73148	1	8	71727	>CT062_183	AGGTACATTGTCCAGTCTGCTTTAGTAACTGT	183	1.5272	1.78	4.91	1.68	6.81	0.406	0.53	0.34	0.31	0.5	1.27125	1.23	1.36	1.15	1.3	1.28676	4.3375	4.28	4.56	3.62	4.27	35.3563	35.32	35.41	34.92	35.5	9.9218	9.93	9.49	8.77	9.62	0	0	9.92	0	0	0	-14.7	3	31
CT062	tyrS	71910	73148	1	8	71728	>CT062_182	GGTACATTGTCCAGTCTGCTTTAGTAACTGTC	182	1.3634	1.59	4.96	1.78	6.88	0.375	0.5	0.38	0.31	0.5	1.27125	1.22	1.37	1.15	1.29	1.29486	4.3375	4.31	4.59	3.65	4.24	35.3563	35.41	35.31	34.92	35.47	9.9962	9.87	9.44	8.79	9.57	0	0	10	0	0	0	-14.7	2	30
CT062	tyrS	71910	73148	1	8	71729	>CT062_181	GTACATTGTCCAGTCTGCTTTAGTAACTGTCT	181	1.1184	1.58	5.05	2.01	6.98	0.406	0.47	0.38	0.31	0.5	1.26156	1.24	1.36	1.18	1.27	1.27459	4.2875	4.38	4.53	3.73	4.33	35.4094	35.39	35.28	34.86	35.53	9.9439	9.77	9.37	8.8	9.54	0	0	9.94	0	0	0	-14.7	1	29
CT062	tyrS	71910	73148	1	8	71730	>CT062_180	TACATTGTCCAGTCTGCTTTAGTAACTGTCTC	180	0.8189	1.7	5.11	2.24	7.08	0.438	0.47	0.41	0.31	0.5	1.27219	1.24	1.39	1.18	1.26	1.2673	4.34063	4.33	4.67	3.54	4.54	35.2812	35.46	35.31	34.86	35.51	9.7428	9.67	9.33	8.86	9.53	0	0	9.74	0	0	0	-14.4	5	32
CT062	tyrS	71910	73148	1	8	71731	>CT062_179	ACATTGTCCAGTCTGCTTTAGTAACTGTCTCC	179	0.6555	1.82	5.02	2.39	7.16	0.438	0.44	0.41	0.31	0.5	1.29656	1.24	1.38	1.17	1.28	1.29054	4.35625	4.36	4.76	3.38	4.71	35.1031	35.55	35.29	34.98	35.4	9.7454	9.63	9.32	8.95	9.53	0	0	9.75	0	0	0	-14.4	4	31
CT062	tyrS	71910	73148	1	8	71732	>CT062_178	CATTGTCCAGTCTGCTTTAGTAACTGTCTCCA	178	0.6425	1.97	4.85	2.51	7.26	0.438	0.44	0.44	0.28	0.5	1.28812	1.26	1.36	1.16	1.29	1.27162	4.29688	4.4	4.87	3.21	4.71	35	35.57	35.35	34.97	35.4	9.7845	9.67	9.31	9.01	9.57	0	0	9.78	0	0	0	-14.4	3	30
CT062	tyrS	71910	73148	1	8	71733	>CT062_177	ATTGTCCAGTCTGCTTTAGTAACTGTCTCCAG	177	0.7965	2.1	4.7	2.65	7.44	0.438	0.41	0.47	0.28	0.53	1.29062	1.26	1.38	1.16	1.28	1.27378	4.18125	4.45	4.97	3.06	4.82	35.1219	35.37	35.43	34.99	35.4	9.7239	9.81	9.3	9.11	9.66	0	0	9.72	0	0	0	-14.4	2	29
CT062	tyrS	71910	73148	1	8	71734	>CT062_176	TTGTCCAGTCTGCTTTAGTAACTGTCTCCAGA	176	0.9424	2.03	4.52	2.82	7.64	0.438	0.41	0.47	0.25	0.5	1.29969	1.24	1.4	1.14	1.27	1.30189	4.32188	4.27	5.11	2.96	4.82	35.1437	35.46	35.26	35.17	35.28	9.685	9.89	9.34	9.31	9.74	0	0	9.69	0	0	0	-14.4	1	28
CT062	tyrS	71910	73148	1	8	71735	>CT062_175	TGTCCAGTCTGCTTTAGTAACTGTCTCCAGAA	175	1.0212	1.8	4.28	2.8	7.76	0.438	0.38	0.5	0.25	0.5	1.30406	1.23	1.41	1.13	1.28	1.30568	4.32188	4.19	5.12	2.96	4.75	35.1219	35.38	35.36	35.14	35.31	9.7494	9.92	9.58	9.45	9.99	0	0	9.75	0	0	0	-20.7	1	29
CT062	tyrS	71910	73148	1	8	71736	>CT062_174	GTCCAGTCTGCTTTAGTAACTGTCTCCAGAAG	174	1.1401	1.56	3.94	2.54	7.87	0.438	0.34	0.5	0.22	0.47	1.30656	1.24	1.39	1.14	1.26	1.30784	4.325	4.18	5.17	2.9	4.7	35.2437	35.29	35.38	35.02	35.28	9.8753	9.93	9.77	9.52	10.14	0	0	9.88	0	0	0	-22.6	4	32
CT062	tyrS	71910	73148	1	8	71737	>CT062_173	TCCAGTCTGCTTTAGTAACTGTCTCCAGAAGA	173	1.2522	1.36	3.6	2.22	8	0.438	0.38	0.53	0.22	0.47	1.28469	1.24	1.39	1.15	1.23	1.30054	4.32188	4.23	5.12	2.91	4.72	35.1406	35.36	35.38	35.04	35.22	9.9381	10.08	9.86	9.5	9.88	0	0	9.94	0	0	0	-22.6	3	31
CT062	tyrS	71910	73148	1	8	71738	>CT062_172	CCAGTCTGCTTTAGTAACTGTCTCCAGAAGAT	172	1.3345	1.2	3.39	1.85	7.99	0.406	0.34	0.53	0.22	0.44	1.28469	1.23	1.41	1.15	1.2	1.30054	4.32188	4.18	5.11	2.98	4.51	35.1406	35.42	35.36	35.02	35.27	10.0256	10.09	9.97	9.47	9.91	0	0	10.03	0	0	0	-22.6	2	30
CT062	tyrS	71910	73148	1	8	71739	>CT062_171	CAGTCTGCTTTAGTAACTGTCTCCAGAAGATC	171	1.3609	0.98	3.33	1.48	7.92	0.438	0.34	0.53	0.25	0.44	1.28469	1.24	1.41	1.16	1.18	1.28405	4.32188	4.25	5.01	3.02	4.49	35.1406	35.48	35.16	35.22	35.05	9.9686	9.89	10.04	9.43	10	0	0	9.97	0	0	0	-19.7	5	32
CT062	tyrS	71910	73148	1	8	71740	>CT062_170	AGTCTGCTTTAGTAACTGTCTCCAGAAGATCC	170	1.3274	0.73	3.41	1.19	7.84	0.438	0.34	0.5	0.28	0.44	1.27781	1.25	1.4	1.14	1.19	1.28405	4.35938	4.38	4.84	3.02	4.53	35.2344	35.37	35.28	35.15	35.12	9.8509	9.83	9.98	9.22	9.86	0	0	9.85	0	0	0	-19.7	4	31
CT062	tyrS	71910	73148	1	8	71741	>CT062_169	GTCTGCTTTAGTAACTGTCTCCAGAAGATCCT	169	1.3133	0.57	3.6	0.91	7.61	0.469	0.38	0.5	0.31	0.41	1.28719	1.25	1.38	1.15	1.2	1.29135	4.28125	4.4	4.83	3.07	4.47	35.2625	35.35	35.27	35.07	35.22	9.8495	9.86	9.85	8.85	9.9	0	0	9.85	0	0	0	-16.2	3	32
CT062	tyrS	71910	73148	1	8	71742	>CT062_168	TCTGCTTTAGTAACTGTCTCCAGAAGATCCTC	168	1.3196	0.45	3.85	0.47	7.12	0.438	0.38	0.47	0.31	0.41	1.27875	1.26	1.38	1.16	1.16	1.26892	4.28125	4.33	4.83	3.22	4.39	35.1594	35.45	35.27	34.99	35.33	9.859	9.89	9.9	8.71	9.83	0	0	9.86	0	0	0	-16.2	2	31
CT062	tyrS	71910	73148	1	8	71743	>CT062_167	CTGCTTTAGTAACTGTCTCCAGAAGATCCTCT	167	1.3384	0.36	4.02	0.13	6.47	0.438	0.38	0.5	0.31	0.44	1.27875	1.24	1.38	1.21	1.14	1.24919	4.28125	4.2	4.83	3.43	4.3	35.1594	35.35	35.27	35.12	35.23	9.8546	9.7	10.09	8.71	9.63	0	0	9.85	0	0	0	-14.4	1	32
CT062	tyrS	71910	73148	1	8	71744	>CT062_166	TGCTTTAGTAACTGTCTCCAGAAGATCCTCTC	166	1.3368	0.38	4.09	0.76	5.88	0.438	0.38	0.5	0.31	0.41	1.27875	1.24	1.35	1.24	1.14	1.24541	4.28125	4.17	4.73	3.63	4.3	35.1594	35.35	35.21	35.16	35.23	9.9397	9.29	9.89	8.71	9.55	0	0	9.94	0	0	0	-18.4	1	29
CT062	tyrS	71910	73148	1	8	71745	>CT062_165	GCTTTAGTAACTGTCTCCAGAAGATCCTCTCT	165	1.3566	0.46	4.11	1.37	5.35	0.438	0.41	0.5	0.31	0.41	1.27875	1.25	1.34	1.27	1.14	1.23568	4.25625	4.36	4.57	3.73	4.27	35.1594	35.23	35.21	35.1	35.23	10.1099	9.19	9.77	8.71	9.56	0	0	10.11	0	0	0	-18.8	3	30
CT062	tyrS	71910	73148	1	8	71746	>CT062_164	CTTTAGTAACTGTCTCCAGAAGATCCTCTCTG	164	1.435	0.56	4.12	1.94	4.88	0.438	0.38	0.5	0.31	0.41	1.25219	1.29	1.33	1.28	1.15	1.20162	4.1375	4.53	4.45	3.92	4.06	35.1344	35.34	35.23	35.08	35.25	9.8335	9.18	9.81	8.7	9.65	0	0	9.83	0	0	0	-17.8	4	32
CT062	tyrS	71910	73148	1	8	71747	>CT062_163	TTTAGTAACTGTCTCCAGAAGATCCTCTCTGT	163	1.5216	0.67	4.16	2.55	4.48	0.438	0.38	0.5	0.31	0.44	1.23469	1.31	1.31	1.29	1.14	1.19784	4.0625	4.61	4.37	4.08	3.89	35.2188	35.26	35.21	35.16	35.37	9.4695	9.19	9.82	8.69	9.85	0	0	9.47	0	0	0	-17.8	3	31
CT062	tyrS	71910	73148	1	8	71748	>CT062_162	TTAGTAACTGTCTCCAGAAGATCCTCTCTGTA	162	1.6036	0.76	4.18	3.21	4.26	0.469	0.41	0.5	0.28	0.44	1.22562	1.31	1.29	1.3	1.11	1.20973	4.08437	4.58	4.27	4.04	3.74	35.1969	35.28	35.18	35.17	35.41	9.4119	9.21	9.84	8.69	9.92	0	0	9.41	0	0	0	-17.8	2	30
CT062	tyrS	71910	73148	1	8	71749	>CT062_161	TAGTAACTGTCTCCAGAAGATCCTCTCTGTAT	161	1.6881	0.78	4.16	3.88	4.11	0.438	0.41	0.53	0.28	0.44	1.22562	1.31	1.26	1.32	1.08	1.23	4.02187	4.54	4.18	4.13	3.61	35.1969	35.28	35.23	35.14	35.28	9.4126	9.25	9.88	8.69	9.58	0	0	9.41	0	0	0	-17.8	1	29
CT062	tyrS	71910	73148	1	8	71750	>CT062_160	AGTAACTGTCTCCAGAAGATCCTCTCTGTATT	160	1.7382	0.8	4.12	4.55	3.84	0.438	0.38	0.53	0.28	0.44	1.23875	1.29	1.25	1.33	1.09	1.24514	3.95313	4.44	4.21	4.18	3.54	35.1344	35.46	35.16	35.09	35.31	9.4359	9.31	9.94	8.69	9.09	0	0	9.44	0	0	0	-19.9	3	32
CT062	tyrS	71910	73148	1	8	71751	>CT062_159	GTAACTGTCTCCAGAAGATCCTCTCTGTATTT	159	1.7379	0.91	3.94	5.1	3.47	0.469	0.38	0.56	0.28	0.44	1.23438	1.28	1.23	1.36	1.07	1.23	3.77188	4.53	4.04	4.44	3.43	35.1562	35.43	35.13	35.13	35.31	9.4615	9.34	10.04	8.68	8.9	0	0	9.46	0	0	0	-19.9	2	31
CT062	tyrS	71910	73148	1	8	71752	>CT062_158	TAACTGTCTCCAGAAGATCCTCTCTGTATTTT	158	1.7186	1.17	3.58	5.41	3.1	0.469	0.38	0.53	0.31	0.44	1.22156	1.29	1.22	1.38	1.07	1.21108	3.75	4.48	4.03	4.58	3.29	35.075	35.51	35.12	35.13	35.33	9.4604	9.39	9.94	8.66	8.76	0	0	9.46	0	0	0	-11.5	4	32
CT062	tyrS	71910	73148	1	8	71753	>CT062_157	AACTGTCTCCAGAAGATCCTCTCTGTATTTTT	157	1.6981	1.45	3.2	5.55	2.74	0.438	0.38	0.53	0.28	0.41	1.24844	1.28	1.22	1.39	1.06	1.23432	3.80625	4.37	4.03	4.74	3.32	35.0187	35.59	35.12	35.13	35.31	9.464	9.44	9.95	8.67	8.7	0	0	9.46	0	0	0	-11.5	3	31
CT062	tyrS	71910	73148	1	8	71754	>CT062_156	ACTGTCTCCAGAAGATCCTCTCTGTATTTTTC	156	1.7442	1.76	2.82	5.5	2.43	0.469	0.38	0.56	0.31	0.38	1.27188	1.26	1.22	1.4	1.06	1.24405	3.85938	4.37	4.03	4.76	3.36	34.9719	35.51	35.12	35.21	35.31	9.5496	9.45	9.89	8.84	8.7	0	0	9.55	0	0	0	-11.5	2	30
CT062	tyrS	71910	73148	1	8	71755	>CT062_155	CTGTCTCCAGAAGATCCTCTCTGTATTTTTCC	155	1.7897	1.98	2.48	5.31	2.22	0.469	0.38	0.53	0.31	0.38	1.26344	1.28	1.22	1.39	1.08	1.23297	3.74688	4.48	4.1	4.59	3.44	34.8687	35.59	35.12	35.33	35.13	9.7099	9.43	9.85	9.26	8.71	0	0	9.71	0	0	0	-11.5	1	29
CT062	tyrS	71910	73148	1	8	71756	>CT062_154	TGTCTCCAGAAGATCCTCTCTGTATTTTTCCT	154	1.7629	1.98	2.27	5.11	2.02	0.438	0.38	0.53	0.31	0.38	1.24594	1.29	1.2	1.37	1.12	1.22135	3.70313	4.5	4.12	4.49	3.6	34.9531	35.51	35.18	35.38	35.1	9.8629	9.47	9.89	9.59	8.73	0	0	9.86	0	0	0	-16.5	1	28
CT062	tyrS	71910	73148	1	8	71757	>CT062_153	GTCTCCAGAAGATCCTCTCTGTATTTTTCCTA	153	1.7132	1.85	2.11	4.95	1.86	0.469	0.41	0.5	0.28	0.38	1.22562	1.29	1.2	1.36	1.14	1.20027	3.70625	4.49	4.18	4.48	3.66	35.0469	35.31	35.26	35.43	35.06	9.9923	9.86	9.94	9.64	8.74	0	0	9.99	0	0	0	-19.9	3	31
CT062	tyrS	71910	73148	1	8	71758	>CT062_152	TCTCCAGAAGATCCTCTCTGTATTTTTCCTAT	152	1.6357	1.7	1.95	4.88	1.73	0.438	0.41	0.53	0.31	0.34	1.22656	1.27	1.23	1.35	1.17	1.18135	3.70625	4.4	4.28	4.55	3.64	34.9719	35.36	35.32	35.4	35	10.0202	10.07	9.95	9.56	8.75	0	0	10.02	0	0	0	-19.7	1	32
CT062	tyrS	71910	73148	1	8	71759	>CT062_151	CTCCAGAAGATCCTCTCTGTATTTTTCCTATC	151	1.5427	1.53	1.78	4.91	1.68	0.469	0.41	0.53	0.34	0.31	1.22406	1.27	1.23	1.36	1.15	1.16946	3.70625	4.34	4.28	4.56	3.62	34.85	35.36	35.32	35.41	34.92	9.956	9.92	9.93	9.49	8.77	0	0	9.96	0	0	0	-19.9	1	29
CT062	tyrS	71910	73148	1	8	71760	>CT062_150	TCCAGAAGATCCTCTCTGTATTTTTCCTATCA	150	1.5529	1.36	1.59	4.96	1.78	0.438	0.38	0.5	0.38	0.31	1.21969	1.27	1.22	1.37	1.15	1.17757	3.55938	4.34	4.31	4.59	3.65	34.8719	35.36	35.41	35.31	34.92	9.8974	10	9.87	9.44	8.79	0	0	9.9	0	0	0	-22.2	1	28
CT062	tyrS	71910	73148	1	8	71761	>CT062_149	CCAGAAGATCCTCTCTGTATTTTTCCTATCAA	149	1.706	1.12	1.58	5.05	2.01	0.469	0.41	0.47	0.38	0.31	1.19687	1.26	1.24	1.36	1.18	1.16946	3.52813	4.29	4.38	4.53	3.73	34.8438	35.41	35.39	35.28	34.86	9.9468	9.94	9.77	9.37	8.8	0	0	9.95	0	0	0	-21.8	5	32
CT062	tyrS	71910	73148	1	8	71762	>CT062_148	CAGAAGATCCTCTCTGTATTTTTCCTATCAAT	148	1.9348	0.82	1.7	5.11	2.24	0.438	0.44	0.47	0.41	0.31	1.16031	1.27	1.24	1.39	1.18	1.13784	3.44688	4.34	4.33	4.67	3.54	34.9531	35.28	35.46	35.31	34.86	10.0106	9.74	9.67	9.33	8.86	0	0	10.01	0	0	0	-21.8	4	31
CT062	tyrS	71910	73148	1	8	71763	>CT062_147	AGAAGATCCTCTCTGTATTTTTCCTATCAATA	147	2.2047	0.66	1.82	5.02	2.39	0.406	0.44	0.44	0.41	0.31	1.14	1.3	1.24	1.38	1.17	1.12027	3.3375	4.36	4.36	4.76	3.38	35.0469	35.1	35.55	35.29	34.98	9.9426	9.75	9.63	9.32	8.95	0	0	9.94	0	0	0	-21.8	3	30
CT062	tyrS	71910	73148	1	8	71764	>CT062_146	GAAGATCCTCTCTGTATTTTTCCTATCAATAT	146	2.4954	0.64	1.97	4.85	2.51	0.406	0.44	0.44	0.44	0.28	1.13563	1.29	1.26	1.36	1.16	1.11649	3.32813	4.3	4.4	4.87	3.21	35.0688	35	35.57	35.35	34.97	9.9033	9.78	9.67	9.31	9.01	0	0	9.9	0	0	0	-21.8	2	29
CT062	tyrS	71910	73148	1	8	71765	>CT062_145	AAGATCCTCTCTGTATTTTTCCTATCAATATT	145	2.8348	0.8	2.1	4.7	2.65	0.406	0.44	0.41	0.47	0.28	1.13563	1.29	1.26	1.38	1.16	1.11432	3.3375	4.18	4.45	4.97	3.06	35.0688	35.12	35.37	35.43	34.99	9.8591	9.72	9.81	9.3	9.11	0	0	9.86	0	0	0	-20.8	4	32
CT062	tyrS	71910	73148	1	8	71766	>CT062_144	AGATCCTCTCTGTATTTTTCCTATCAATATTC	144	3.2529	0.94	2.03	4.52	2.82	0.406	0.44	0.41	0.47	0.25	1.14	1.3	1.24	1.4	1.14	1.13459	3.24375	4.32	4.27	5.11	2.96	35.0469	35.14	35.46	35.26	35.17	9.8681	9.69	9.89	9.34	9.31	0	0	9.87	0	0	0	-20.8	3	31
CT062	tyrS	71910	73148	1	8	71767	>CT062_143	GATCCTCTCTGTATTTTTCCTATCAATATTCT	143	3.7332	1.02	1.8	4.28	2.8	0.406	0.44	0.38	0.5	0.25	1.1225	1.3	1.23	1.41	1.13	1.1427	3.22813	4.32	4.19	5.12	2.96	35.1313	35.12	35.38	35.36	35.14	9.8884	9.75	9.92	9.58	9.45	0	0	9.89	0	0	0	-17.2	5	32
CT062	tyrS	71910	73148	1	8	71768	>CT062_142	ATCCTCTCTGTATTTTTCCTATCAATATTCTA	142	4.2245	1.14	1.56	3.94	2.54	0.375	0.44	0.34	0.5	0.22	1.09969	1.31	1.24	1.39	1.14	1.13459	3.08438	4.33	4.18	5.17	2.9	35.1031	35.24	35.29	35.38	35.02	9.8536	9.88	9.93	9.77	9.52	0	0	9.85	0	0	0	-17.2	4	31
CT062	tyrS	71910	73148	1	8	71769	>CT062_141	TCCTCTCTGTATTTTTCCTATCAATATTCTAT	141	4.6769	1.25	1.36	3.6	2.22	0.406	0.44	0.38	0.53	0.22	1.10875	1.28	1.24	1.39	1.15	1.15432	3.02188	4.32	4.23	5.12	2.91	35.125	35.14	35.36	35.38	35.04	9.8727	9.94	10.08	9.86	9.5	0	0	9.87	0	0	0	-15.4	4	32
CT062	tyrS	71910	73148	1	8	71770	>CT062_140	CCTCTCTGTATTTTTCCTATCAATATTCTATT	140	5.0271	1.33	1.2	3.39	1.85	0.438	0.41	0.34	0.53	0.22	1.10625	1.28	1.23	1.41	1.15	1.14243	3.07188	4.32	4.18	5.11	2.98	35.0031	35.14	35.42	35.36	35.02	10.0764	10.03	10.09	9.97	9.47	0	0	10.08	0	0	0	-15.4	3	31
CT062	tyrS	71910	73148	1	8	71771	>CT062_139	CTCTCTGTATTTTTCCTATCAATATTCTATTG	139	5.3117	1.36	0.98	3.33	1.48	0.438	0.44	0.34	0.53	0.25	1.10625	1.28	1.24	1.41	1.16	1.12595	3.02187	4.32	4.25	5.01	3.02	35.0031	35.14	35.48	35.16	35.22	10.1082	9.97	9.89	10.04	9.43	0	0	10.11	0	0	0	-15.4	2	30
CT062	tyrS	71910	73148	1	8	71772	>CT062_138	TCTCTGTATTTTTCCTATCAATATTCTATTGG	138	5.5323	1.33	0.73	3.41	1.19	0.406	0.44	0.34	0.5	0.28	1.11563	1.28	1.25	1.4	1.14	1.15622	3.02188	4.36	4.38	4.84	3.02	35.0312	35.23	35.37	35.28	35.15	9.929	9.85	9.83	9.98	9.22	0	0	9.93	0	0	0	-10	4	32
CT062	tyrS	71910	73148	1	8	71773	>CT062_137	CTCTGTATTTTTCCTATCAATATTCTATTGGA	137	5.6459	1.31	0.57	3.6	0.91	0.406	0.47	0.38	0.5	0.31	1.10625	1.29	1.25	1.38	1.15	1.17324	3.02187	4.28	4.4	4.83	3.07	35.0031	35.26	35.35	35.27	35.07	9.785	9.85	9.86	9.85	8.85	0	0	9.79	0	0	0	-10	3	31
CT062	tyrS	71910	73148	1	8	71774	>CT062_136	TCTGTATTTTTCCTATCAATATTCTATTGGAG	136	5.7216	1.32	0.45	3.85	0.47	0.406	0.44	0.38	0.47	0.31	1.11563	1.28	1.26	1.38	1.16	1.20351	2.94688	4.28	4.33	4.83	3.22	35.0312	35.16	35.45	35.27	34.99	9.6272	9.86	9.89	9.9	8.71	0	0	9.63	0	0	0	-10	2	30
CT062	tyrS	71910	73148	1	8	71775	>CT062_135	CTGTATTTTTCCTATCAATATTCTATTGGAGA	135	5.7683	1.34	0.36	4.02	0.13	0.406	0.44	0.38	0.5	0.31	1.10187	1.28	1.24	1.38	1.21	1.22054	3.00625	4.28	4.2	4.83	3.43	35.025	35.16	35.35	35.27	35.12	9.4481	9.85	9.7	10.09	8.71	0	0	9.45	0	0	0	-10	1	29
CT062	tyrS	71910	73148	1	8	71776	>CT062_134	TGTATTTTTCCTATCAATATTCTATTGGAGAA	134	5.7888	1.34	0.38	4.09	0.76	0.375	0.44	0.38	0.5	0.31	1.10187	1.28	1.24	1.35	1.24	1.22784	3.10938	4.28	4.17	4.73	3.63	35.025	35.16	35.35	35.21	35.16	9.2537	9.94	9.29	9.89	8.71	0	0	9.25	0	0	0	-14.8	1	28
CT062	tyrS	71910	73148	1	8	71777	>CT062_133	GTATTTTTCCTATCAATATTCTATTGGAGAAG	133	5.8357	1.36	0.46	4.11	1.37	0.375	0.44	0.41	0.5	0.31	1.13	1.28	1.25	1.34	1.27	1.23	3.18125	4.26	4.36	4.57	3.73	35.2469	35.16	35.23	35.21	35.1	9.0163	10.11	9.19	9.77	8.71	0	0	9.02	0	0	0	-15.7	4	32
CT062	tyrS	71910	73148	1	8	71778	>CT062_132	TATTTTTCCTATCAATATTCTATTGGAGAAGC	132	5.9361	1.44	0.56	4.12	1.94	0.344	0.44	0.38	0.5	0.31	1.15063	1.25	1.29	1.33	1.28	1.24784	3.3	4.14	4.53	4.45	3.92	35.2031	35.13	35.34	35.23	35.08	8.7181	9.83	9.18	9.81	8.7	0	0	8.72	0	0	0	-15.7	3	31
CT062	tyrS	71910	73148	1	8	71779	>CT062_131	ATTTTTCCTATCAATATTCTATTGGAGAAGCG	131	6.0706	1.52	0.67	4.16	2.55	0.313	0.44	0.38	0.5	0.31	1.20312	1.23	1.31	1.31	1.29	1.27027	3.44688	4.06	4.61	4.37	4.08	35.2469	35.22	35.26	35.21	35.16	8.5863	9.47	9.19	9.82	8.69	0	0	8.59	0	0	0	-13.4	4	32
CT062	tyrS	71910	73148	1	8	71780	>CT062_130	TTTTTCCTATCAATATTCTATTGGAGAAGCGC	130	6.2036	1.6	0.76	4.18	3.21	0.313	0.47	0.41	0.5	0.28	1.24562	1.23	1.31	1.29	1.3	1.27811	3.59375	4.08	4.58	4.27	4.04	35.3062	35.2	35.28	35.18	35.17	8.5749	9.41	9.21	9.84	8.69	0	0	8.57	0	0	0	-13.4	3	31
CT062	tyrS	71910	73148	1	8	71781	>CT062_129	TTTTCCTATCAATATTCTATTGGAGAAGCGCG	129	6.2667	1.69	0.78	4.16	3.88	0.313	0.44	0.41	0.53	0.28	1.25844	1.23	1.31	1.26	1.32	1.27811	3.7625	4.02	4.54	4.18	4.13	35.3875	35.2	35.28	35.23	35.14	8.5761	9.41	9.25	9.88	8.69	0	0	8.58	0	0	0	-13.4	2	30
CT062	tyrS	71910	73148	1	8	71782	>CT062_128	TTTCCTATCAATATTCTATTGGAGAAGCGCGT	128	6.2773	1.74	0.8	4.12	4.55	0.313	0.44	0.38	0.53	0.28	1.27219	1.24	1.29	1.25	1.33	1.27811	4.02188	3.95	4.44	4.21	4.18	35.3937	35.13	35.46	35.16	35.09	8.5779	9.44	9.31	9.94	8.69	0	0	8.58	0	0	0	-13.4	1	29
CT062	tyrS	71910	73148	1	8	71783	>CT062_127	TTCCTATCAATATTCTATTGGAGAAGCGCGTC	127	6.3335	1.74	0.91	3.94	5.1	0.313	0.47	0.38	0.56	0.28	1.30563	1.23	1.28	1.23	1.36	1.27811	4.19063	3.77	4.53	4.04	4.44	35.4312	35.16	35.43	35.13	35.13	8.5801	9.46	9.34	10.04	8.68	0	0	8.58	0	0	0	-14.1	1	28
CT062	tyrS	71910	73148	1	8	71784	>CT062_126	TCCTATCAATATTCTATTGGAGAAGCGCGTCG	126	6.4107	1.72	1.17	3.58	5.41	0.281	0.47	0.38	0.53	0.31	1.31844	1.22	1.29	1.22	1.38	1.27811	4.2125	3.75	4.48	4.03	4.58	35.5125	35.07	35.51	35.12	35.13	8.5823	9.46	9.39	9.94	8.66	0	0	8.58	0	0	0	-23.9	3	31
CT062	tyrS	71910	73148	1	8	71785	>CT062_125	CCTATCAATATTCTATTGGAGAAGCGCGTCGT	125	6.4829	1.7	1.45	3.2	5.55	0.281	0.44	0.38	0.53	0.28	1.30469	1.25	1.28	1.22	1.39	1.26622	4.09375	3.81	4.37	4.03	4.74	35.5063	35.02	35.59	35.12	35.13	8.5853	9.46	9.44	9.95	8.67	0	0	8.59	0	0	0	-23.9	2	30
CT062	tyrS	71910	73148	1	8	71786	>CT062_124	CTATCAATATTCTATTGGAGAAGCGCGTCGTT	124	6.5547	1.74	1.76	2.82	5.5	0.313	0.47	0.38	0.56	0.31	1.28125	1.27	1.26	1.22	1.4	1.25568	3.925	3.86	4.37	4.03	4.76	35.5531	34.97	35.51	35.12	35.21	8.5766	9.55	9.45	9.89	8.84	0	0	8.58	0	0	0	-21.9	4	32
CT062	tyrS	71910	73148	1	8	71787	>CT062_123	TATCAATATTCTATTGGAGAAGCGCGTCGTTT	123	6.6239	1.79	1.98	2.48	5.31	0.313	0.47	0.38	0.53	0.31	1.27687	1.26	1.28	1.22	1.39	1.26378	3.85625	3.75	4.48	4.1	4.59	35.575	34.87	35.59	35.12	35.33	8.5083	9.71	9.43	9.85	9.26	0	0	8.51	0	0	0	-21.9	3	31
CT062	tyrS	71910	73148	1	8	71788	>CT062_122	ATCAATATTCTATTGGAGAAGCGCGTCGTTTT	122	6.6933	1.76	1.98	2.27	5.11	0.281	0.44	0.38	0.53	0.31	1.29	1.25	1.29	1.2	1.37	1.28622	3.76875	3.7	4.5	4.12	4.49	35.5125	34.95	35.51	35.18	35.38	8.4711	9.86	9.47	9.89	9.59	0	0	8.47	0	0	0	-21.9	2	30
CT062	tyrS	71910	73148	1	8	71789	>CT062_121	TCAATATTCTATTGGAGAAGCGCGTCGTTTTT	121	6.7702	1.71	1.85	2.11	4.95	0.313	0.47	0.41	0.5	0.28	1.29906	1.23	1.29	1.2	1.36	1.32297	3.60313	3.71	4.49	4.18	4.48	35.5344	35.05	35.31	35.26	35.43	8.4678	9.99	9.86	9.94	9.64	0	0	8.47	0	0	0	-21.9	1	29
CT062	tyrS	71910	73148	1	8	71790	>CT062_120	CAATATTCTATTGGAGAAGCGCGTCGTTTTTT	120	6.8526	1.64	1.7	1.95	4.88	0.281	0.44	0.41	0.53	0.31	1.28531	1.23	1.27	1.23	1.35	1.32297	3.5375	3.71	4.4	4.28	4.55	35.5281	34.97	35.36	35.32	35.4	8.4664	10.02	10.07	9.95	9.56	0	0	8.47	0	0	0	-21	5	32
CT062	tyrS	71910	73148	1	8	71791	>CT062_119	AATATTCTATTGGAGAAGCGCGTCGTTTTTTT	119	6.8607	1.54	1.53	1.78	4.91	0.281	0.47	0.41	0.53	0.34	1.28531	1.22	1.27	1.23	1.36	1.31703	3.60313	3.71	4.34	4.28	4.56	35.5281	34.85	35.36	35.32	35.41	8.46	9.96	9.92	9.93	9.49	0	0	8.46	0	0	0	-16.8	5	32
CT062	tyrS	71910	73148	1	8	71792	>CT062_118	ATATTCTATTGGAGAAGCGCGTCGTTTTTTTG	118	6.7245	1.55	1.36	1.59	4.96	0.281	0.44	0.38	0.5	0.38	1.29906	1.22	1.27	1.22	1.37	1.3373	3.75	3.56	4.34	4.31	4.59	35.5344	34.87	35.36	35.41	35.31	8.449	9.9	10	9.87	9.44	0	0	8.45	0	0	0	-16	4	32
CT062	tyrS	71910	73148	1	8	71793	>CT062_117	TATTCTATTGGAGAAGCGCGTCGTTTTTTTGA	117	6.4028	1.71	1.12	1.58	5.05	0.313	0.47	0.41	0.47	0.38	1.32094	1.2	1.26	1.24	1.36	1.35622	3.83125	3.53	4.29	4.38	4.53	35.6375	34.84	35.41	35.39	35.28	8.4452	9.95	9.94	9.77	9.37	0	0	8.45	0	0	0	-16	3	31
CT062	tyrS	71910	73148	1	8	71794	>CT062_116	ATTCTATTGGAGAAGCGCGTCGTTTTTTTGAC	116	5.9064	1.93	0.82	1.7	5.11	0.313	0.44	0.44	0.47	0.41	1.3675	1.16	1.27	1.24	1.39	1.3773	4.00313	3.45	4.34	4.33	4.67	35.6125	34.95	35.28	35.46	35.31	8.4385	10.01	9.74	9.67	9.33	0	0	8.44	0	0	0	-16	2	30
CT062	tyrS	71910	73148	1	8	71795	>CT062_115	TTCTATTGGAGAAGCGCGTCGTTTTTTTGACG	115	5.3473	2.2	0.66	1.82	5.02	0.344	0.41	0.44	0.44	0.41	1.39031	1.14	1.3	1.24	1.38	1.39622	4.15	3.34	4.36	4.36	4.76	35.6406	35.05	35.1	35.55	35.29	8.4298	9.94	9.75	9.63	9.32	0	0	8.43	0	0	0	-16	1	29
CT062	tyrS	71910	73148	1	8	71796	>CT062_114	TCTATTGGAGAAGCGCGTCGTTTTTTTGACGA	114	4.7769	2.5	0.64	1.97	4.85	0.375	0.41	0.44	0.44	0.44	1.39469	1.14	1.29	1.26	1.36	1.40811	4.225	3.33	4.3	4.4	4.87	35.6187	35.07	35	35.57	35.35	8.4312	9.9	9.78	9.67	9.31	0	0	8.43	0	0	0	-14.9	5	32
CT062	tyrS	71910	73148	1	8	71797	>CT062_113	CTATTGGAGAAGCGCGTCGTTTTTTTGACGAG	113	4.1605	2.83	0.8	2.1	4.7	0.375	0.41	0.44	0.41	0.47	1.40437	1.14	1.29	1.26	1.38	1.4	4.29063	3.34	4.18	4.45	4.97	35.5656	35.07	35.12	35.37	35.43	8.4293	9.86	9.72	9.81	9.3	0	0	8.43	0	0	0	-10.4	4	32
CT062	tyrS	71910	73148	1	8	71798	>CT062_112	TATTGGAGAAGCGCGTCGTTTTTTTGACGAGG	112	3.4878	3.25	0.94	2.03	4.52	0.406	0.41	0.44	0.41	0.47	1.41281	1.14	1.3	1.24	1.4	1.40595	4.425	3.24	4.32	4.27	5.11	35.6688	35.05	35.14	35.46	35.26	8.4152	9.87	9.69	9.89	9.34	0	0	8.42	0	0	0	-10.4	3	31
CT062	tyrS	71910	73148	1	8	71799	>CT062_111	ATTGGAGAAGCGCGTCGTTTTTTTGACGAGGT	111	2.7849	3.73	1.02	1.8	4.28	0.438	0.41	0.44	0.38	0.5	1.43719	1.12	1.3	1.23	1.41	1.45135	4.5	3.23	4.32	4.19	5.12	35.4906	35.13	35.12	35.38	35.36	8.3987	9.89	9.75	9.92	9.58	0	0	8.4	0	0	0	-10.4	2	30
CT062	tyrS	71910	73148	1	8	71800	>CT062_110	TTGGAGAAGCGCGTCGTTTTTTTGACGAGGTG	110	2.2019	4.22	1.14	1.56	3.94	0.438	0.38	0.44	0.34	0.5	1.45906	1.1	1.31	1.24	1.39	1.46297	4.64688	3.08	4.33	4.18	5.17	35.5938	35.1	35.24	35.29	35.38	8.4224	9.85	9.88	9.93	9.77	0	0	8.42	0	0	0	-10.4	1	29
CT062	tyrS	71910	73148	1	8	71801	>CT062_109	TGGAGAAGCGCGTCGTTTTTTTGACGAGGTGT	109	1.9204	4.68	1.25	1.36	3.6	0.438	0.41	0.44	0.38	0.53	1.47281	1.11	1.28	1.24	1.39	1.45162	4.64688	3.02	4.32	4.23	5.12	35.6	35.12	35.14	35.36	35.38	8.6197	9.87	9.94	10.08	9.86	0	0	8.62	0	0	0	-13.6	1	28
CT062	tyrS	71910	73148	1	8	71802	>CT062_108	GGAGAAGCGCGTCGTTTTTTTGACGAGGTGTC	108	2.0489	5.03	1.33	1.2	3.39	0.406	0.44	0.41	0.34	0.53	1.46594	1.11	1.28	1.23	1.41	1.43405	4.60938	3.07	4.32	4.18	5.11	35.6938	35	35.14	35.42	35.36	9.0335	10.08	10.03	10.09	9.97	0	0	9.03	0	0	0	-26	2	30
CT062	tyrS	71910	73148	1	8	71803	>CT062_107	GAGAAGCGCGTCGTTTTTTTGACGAGGTGTCT	107	2.5706	5.31	1.36	0.98	3.33	0.375	0.44	0.44	0.34	0.53	1.45375	1.11	1.28	1.24	1.41	1.42568	4.67813	3.02	4.32	4.25	5.01	35.625	35	35.14	35.48	35.16	9.2854	10.11	9.97	9.89	10.04	0	0	9.29	0	0	0	-26	1	29
CT062	tyrS	71910	73148	1	8	71804	>CT062_106	AGAAGCGCGTCGTTTTTTTGACGAGGTGTCTG	106	3.2436	5.53	1.33	0.73	3.41	0.375	0.41	0.44	0.34	0.5	1.47938	1.12	1.28	1.25	1.4	1.4427	4.74375	3.02	4.36	4.38	4.84	35.725	35.03	35.23	35.37	35.28	9.3879	9.93	9.85	9.83	9.98	0	0	9.39	0	0	0	-22.1	5	32
CT062	tyrS	71910	73148	1	8	71805	>CT062_105	GAAGCGCGTCGTTTTTTTGACGAGGTGTCTGC	105	3.9142	5.65	1.31	0.57	3.6	0.375	0.41	0.47	0.38	0.5	1.47938	1.11	1.29	1.25	1.38	1.47297	4.70938	3.02	4.28	4.4	4.83	35.725	35	35.26	35.35	35.27	9.4601	9.79	9.85	9.86	9.85	0	0	9.46	0	0	0	-22.1	4	31
CT062	tyrS	71910	73148	1	8	71806	>CT062_104	AAGCGCGTCGTTTTTTTGACGAGGTGTCTGCT	104	4.5166	5.72	1.32	0.45	3.85	0.375	0.41	0.44	0.38	0.47	1.4525	1.12	1.28	1.26	1.38	1.46486	4.70313	2.95	4.28	4.33	4.83	35.7812	35.03	35.16	35.45	35.27	9.4924	9.63	9.86	9.89	9.9	0	0	9.49	0	0	0	-22.1	3	30
CT062	tyrS	71910	73148	1	8	71807	>CT062_103	AGCGCGTCGTTTTTTTGACGAGGTGTCTGCTA	103	5.006	5.77	1.34	0.36	4.02	0.375	0.41	0.44	0.38	0.5	1.44344	1.1	1.28	1.24	1.38	1.46486	4.70625	3.01	4.28	4.2	4.83	35.7594	35.02	35.16	35.35	35.27	9.549	9.45	9.85	9.7	10.09	0	0	9.55	0	0	0	-22.1	2	29
CT062	tyrS	71910	73148	1	8	71808	>CT062_102	GCGCGTCGTTTTTTTGACGAGGTGTCTGCTAT	102	5.3822	5.79	1.34	0.38	4.09	0.375	0.38	0.44	0.38	0.5	1.45281	1.1	1.28	1.24	1.35	1.47081	4.73125	3.11	4.28	4.17	4.73	35.7875	35.03	35.16	35.35	35.21	9.8553	9.25	9.94	9.29	9.89	0	0	9.86	0	0	0	-18.9	1	32
CT062	tyrS	71910	73148	1	8	71809	>CT062_101	CGCGTCGTTTTTTTGACGAGGTGTCTGCTATC	101	5.6137	5.84	1.36	0.46	4.11	0.406	0.38	0.44	0.41	0.5	1.44687	1.13	1.28	1.25	1.34	1.47081	4.73125	3.18	4.26	4.36	4.57	35.7188	35.25	35.16	35.23	35.21	10.2059	9.02	10.11	9.19	9.77	0	0	10.21	0	0	0	-20.7	3	31
CT062	tyrS	71910	73148	1	8	71810	>CT062_100	GCGTCGTTTTTTTGACGAGGTGTCTGCTATCG	100	5.7541	5.94	1.44	0.56	4.12	0.438	0.34	0.44	0.38	0.5	1.45281	1.15	1.25	1.29	1.33	1.46216	4.73125	3.3	4.14	4.53	4.45	35.7875	35.2	35.13	35.34	35.23	10.0908	8.72	9.83	9.18	9.81	0	0	10.09	0	0	0	-20.7	2	30
CT062	tyrS	71910	73148	1	8	71811	>CT062_099	CGTCGTTTTTTTGACGAGGTGTCTGCTATCGC	99	5.87	6.07	1.52	0.67	4.16	0.438	0.31	0.44	0.38	0.5	1.41781	1.2	1.23	1.31	1.31	1.43189	4.65938	3.45	4.06	4.61	4.37	35.6594	35.25	35.22	35.26	35.21	10.0908	8.59	9.47	9.19	9.82	0	0	10.09	0	0	0	-16.4	3	32
CT062	tyrS	71910	73148	1	8	71812	>CT062_098	GTCGTTTTTTTGACGAGGTGTCTGCTATCGCT	98	5.9322	6.2	1.6	0.76	4.18	0.469	0.31	0.47	0.41	0.5	1.38437	1.25	1.23	1.31	1.29	1.40297	4.59375	3.59	4.08	4.58	4.27	35.6219	35.31	35.2	35.28	35.18	9.9132	8.57	9.41	9.21	9.84	0	0	9.91	0	0	0	-16.4	2	31
CT062	tyrS	71910	73148	1	8	71813	>CT062_097	TCGTTTTTTTGACGAGGTGTCTGCTATCGCTT	97	5.9449	6.27	1.69	0.78	4.16	0.5	0.31	0.44	0.41	0.53	1.38281	1.26	1.23	1.31	1.26	1.40162	4.6125	3.76	4.02	4.54	4.18	35.425	35.39	35.2	35.28	35.23	9.8578	8.58	9.41	9.25	9.88	0	0	9.86	0	0	0	-16.4	1	30
CT062	tyrS	71910	73148	1	8	71814	>CT062_096	CGTTTTTTTGACGAGGTGTCTGCTATCGCTTG	96	5.9892	6.28	1.74	0.8	4.12	0.469	0.31	0.44	0.38	0.53	1.40844	1.27	1.24	1.29	1.25	1.42378	4.66563	4.02	3.95	4.44	4.21	35.525	35.39	35.13	35.46	35.16	9.9628	8.58	9.44	9.31	9.94	0	0	9.96	0	0	0	-17.5	3	31
CT062	tyrS	71910	73148	1	8	71815	>CT062_095	GTTTTTTTGACGAGGTGTCTGCTATCGCTTGC	95	6.0947	6.33	1.74	0.91	3.94	0.5	0.31	0.47	0.38	0.56	1.39844	1.31	1.23	1.28	1.23	1.39865	4.66563	4.19	3.77	4.53	4.04	35.4406	35.43	35.16	35.43	35.13	9.7402	8.58	9.46	9.34	10.04	0	0	9.74	0	0	0	-17.5	2	30
CT062	tyrS	71910	73148	1	8	71816	>CT062_094	TTTTTTTGACGAGGTGTCTGCTATCGCTTGCC	94	6.2041	6.41	1.72	1.17	3.58	0.5	0.28	0.47	0.38	0.53	1.39	1.32	1.22	1.29	1.22	1.37622	4.7125	4.21	3.75	4.48	4.03	35.3375	35.51	35.07	35.51	35.12	9.3632	8.58	9.46	9.39	9.94	0	0	9.36	0	0	0	-17.5	1	29
CT062	tyrS	71910	73148	1	8	71817	>CT062_093	TTTTTTGACGAGGTGTCTGCTATCGCTTGCCT	93	6.3013	6.48	1.7	1.45	3.2	0.531	0.28	0.44	0.38	0.53	1.39	1.3	1.25	1.28	1.22	1.36838	4.81563	4.09	3.81	4.37	4.03	35.3375	35.51	35.02	35.59	35.12	9.2923	8.59	9.46	9.44	9.95	0	0	9.29	0	0	0	-13.8	5	32
CT062	tyrS	71910	73148	1	8	71818	>CT062_092	TTTTTGACGAGGTGTCTGCTATCGCTTGCCTT	92	6.3976	6.55	1.74	1.76	2.82	0.531	0.31	0.47	0.38	0.56	1.40125	1.28	1.27	1.26	1.22	1.35703	5.00313	3.93	3.86	4.37	4.03	35.2219	35.55	34.97	35.51	35.12	9.2978	8.58	9.55	9.45	9.89	0	0	9.3	0	0	0	-9	4	32
CT062	tyrS	71910	73148	1	8	71819	>CT062_091	TTTTGACGAGGTGTCTGCTATCGCTTGCCTTG	91	6.5133	6.62	1.79	1.98	2.48	0.531	0.31	0.47	0.38	0.53	1.44063	1.28	1.26	1.28	1.22	1.35703	5.2375	3.86	3.75	4.48	4.1	35.3281	35.58	34.87	35.59	35.12	9.3093	8.51	9.71	9.43	9.85	0	0	9.31	0	0	0	-9	3	31
CT062	tyrS	71910	73148	1	8	71820	>CT062_090	TTTGACGAGGTGTCTGCTATCGCTTGCCTTGC	90	6.6297	6.69	1.76	1.98	2.27	0.531	0.28	0.44	0.38	0.53	1.445	1.29	1.25	1.29	1.2	1.35703	5.30625	3.77	3.7	4.5	4.12	35.3062	35.51	34.95	35.51	35.18	9.3123	8.47	9.86	9.47	9.89	0	0	9.31	0	0	0	-9	2	30
CT062	tyrS	71910	73148	1	8	71821	>CT062_089	TTGACGAGGTGTCTGCTATCGCTTGCCTTGCT	89	6.7485	6.77	1.71	1.85	2.11	0.531	0.31	0.47	0.41	0.5	1.43188	1.3	1.23	1.29	1.2	1.35703	5.39375	3.6	3.71	4.49	4.18	35.3687	35.53	35.05	35.31	35.26	9.3176	8.47	9.99	9.86	9.94	0	0	9.32	0	0	0	-9	1	29
CT062	tyrS	71910	73148	1	8	71822	>CT062_088	TGACGAGGTGTCTGCTATCGCTTGCCTTGCTA	88	6.8817	6.85	1.64	1.7	1.95	0.5	0.28	0.44	0.41	0.53	1.42281	1.29	1.23	1.27	1.23	1.35703	5.37813	3.54	3.71	4.4	4.28	35.3469	35.53	34.97	35.36	35.32	9.372	8.47	10.02	10.07	9.95	0	0	9.37	0	0	0	-17.1	1	28
CT062	tyrS	71910	73148	1	8	71823	>CT062_087	GACGAGGTGTCTGCTATCGCTTGCCTTGCTAT	87	6.9598	6.86	1.54	1.53	1.78	0.5	0.28	0.47	0.41	0.53	1.39844	1.29	1.22	1.27	1.23	1.35108	5.27188	3.6	3.71	4.34	4.28	35.525	35.53	34.85	35.36	35.32	9.4881	8.46	9.96	9.92	9.93	0	0	9.49	0	0	0	-20.7	5	32
CT062	tyrS	71910	73148	1	8	71824	>CT062_086	ACGAGGTGTCTGCTATCGCTTGCCTTGCTATA	86	6.9842	6.72	1.55	1.36	1.59	0.531	0.28	0.44	0.38	0.5	1.38469	1.3	1.22	1.27	1.22	1.35108	5.10313	3.75	3.56	4.34	4.31	35.5187	35.53	34.87	35.36	35.41	9.6174	8.45	9.9	10	9.87	0	0	9.62	0	0	0	-20.7	4	31
CT062	tyrS	71910	73148	1	8	71825	>CT062_085	CGAGGTGTCTGCTATCGCTTGCCTTGCTATAA	85	7.0322	6.4	1.71	1.12	1.58	0.531	0.31	0.47	0.41	0.47	1.37187	1.32	1.2	1.26	1.24	1.34	4.93438	3.83	3.53	4.29	4.38	35.4375	35.64	34.84	35.41	35.39	9.9336	8.45	9.95	9.94	9.77	0	0	9.93	0	0	0	-20.7	3	30
CT062	tyrS	71910	73148	1	8	71826	>CT062_084	GAGGTGTCTGCTATCGCTTGCCTTGCTATAAA	84	7.1033	5.91	1.93	0.82	1.7	0.531	0.31	0.44	0.44	0.47	1.33844	1.37	1.16	1.27	1.24	1.32216	4.675	4	3.45	4.34	4.33	35.4	35.61	34.95	35.28	35.46	9.9918	8.44	10.01	9.74	9.67	0	0	9.99	0	0	0	-12.7	4	32
CT062	tyrS	71910	73148	1	8	71827	>CT062_083	AGGTGTCTGCTATCGCTTGCCTTGCTATAAAA	83	7.1912	5.35	2.2	0.66	1.82	0.5	0.34	0.41	0.44	0.44	1.32469	1.39	1.14	1.3	1.24	1.32	4.66875	4.15	3.34	4.36	4.36	35.3937	35.64	35.05	35.1	35.55	9.7323	8.43	9.94	9.75	9.63	0	0	9.73	0	0	0	-12.7	3	31
CT062	tyrS	71910	73148	1	8	71828	>CT062_082	GGTGTCTGCTATCGCTTGCCTTGCTATAAAAA	82	7.2565	4.78	2.5	0.64	1.97	0.469	0.38	0.41	0.44	0.44	1.32469	1.39	1.14	1.29	1.26	1.32	4.60313	4.23	3.33	4.3	4.4	35.3937	35.62	35.07	35	35.57	9.8265	8.43	9.9	9.78	9.67	0	0	9.83	0	0	0	-12.7	2	30
CT062	tyrS	71910	73148	1	8	71829	>CT062_081	GTGTCTGCTATCGCTTGCCTTGCTATAAAAAG	81	7.193	4.16	2.83	0.8	2.1	0.469	0.38	0.41	0.44	0.41	1.315	1.4	1.14	1.29	1.26	1.32	4.52813	4.29	3.34	4.18	4.45	35.4469	35.57	35.07	35.12	35.37	9.8611	8.43	9.86	9.72	9.81	0	0	9.86	0	0	0	-12.7	1	29
CT062	tyrS	71910	73148	1	8	71830	>CT062_080	TGTCTGCTATCGCTTGCCTTGCTATAAAAAGA	80	6.9354	3.49	3.25	0.94	2.03	0.5	0.41	0.41	0.44	0.41	1.30219	1.41	1.14	1.3	1.24	1.32081	4.44063	4.43	3.24	4.32	4.27	35.3656	35.67	35.05	35.14	35.46	9.8201	8.42	9.87	9.69	9.89	0	0	9.82	0	0	0	-15.2	4	31
CT062	tyrS	71910	73148	1	8	71831	>CT062_079	GTCTGCTATCGCTTGCCTTGCTATAAAAAGAA	79	6.5133	2.78	3.73	1.02	1.8	0.5	0.44	0.41	0.44	0.38	1.30375	1.44	1.12	1.3	1.23	1.30324	4.44063	4.5	3.23	4.32	4.19	35.5625	35.49	35.13	35.12	35.38	9.8591	8.4	9.89	9.75	9.92	0	0	9.86	0	0	0	-15.2	3	30
CT062	tyrS	71910	73148	1	8	71832	>CT062_078	TCTGCTATCGCTTGCCTTGCTATAAAAAGAAC	78	5.995	2.2	4.22	1.14	1.56	0.469	0.44	0.38	0.44	0.34	1.30219	1.46	1.1	1.31	1.24	1.28081	4.40312	4.65	3.08	4.33	4.18	35.3656	35.59	35.1	35.24	35.29	9.8556	8.42	9.85	9.88	9.93	0	0	9.86	0	0	0	-15.2	2	29
CT062	tyrS	71910	73148	1	8	71833	>CT062_077	CTGCTATCGCTTGCCTTGCTATAAAAAGAACA	77	5.4527	1.92	4.68	1.25	1.36	0.469	0.44	0.41	0.44	0.38	1.29281	1.47	1.11	1.28	1.24	1.2727	4.46875	4.65	3.02	4.32	4.23	35.3375	35.6	35.12	35.14	35.36	9.8287	8.62	9.87	9.94	10.08	0	0	9.83	0	0	0	-15.2	1	28
CT062	tyrS	71910	73148	1	8	71834	>CT062_076	TGCTATCGCTTGCCTTGCTATAAAAAGAACAG	76	4.8817	2.05	5.03	1.33	1.2	0.5	0.41	0.44	0.41	0.34	1.31187	1.47	1.11	1.28	1.23	1.28081	4.45625	4.61	3.07	4.32	4.18	35.3125	35.69	35	35.14	35.42	9.8801	9.03	10.08	10.03	10.09	0	0	9.88	0	0	0	-19.6	1	32
CT062	tyrS	71910	73148	1	8	71835	>CT062_075	GCTATCGCTTGCCTTGCTATAAAAAGAACAGG	75	4.161	2.57	5.31	1.36	0.98	0.531	0.38	0.44	0.44	0.34	1.31438	1.45	1.11	1.28	1.24	1.26324	4.43438	4.68	3.02	4.32	4.25	35.4344	35.62	35	35.14	35.48	10.1412	9.29	10.11	9.97	9.89	0	0	10.14	0	0	0	-15.4	5	32
CT062	tyrS	71910	73148	1	8	71836	>CT062_074	CTATCGCTTGCCTTGCTATAAAAAGAACAGGA	74	3.2742	3.24	5.53	1.33	0.73	0.531	0.38	0.41	0.44	0.34	1.26594	1.48	1.12	1.28	1.25	1.21784	4.2875	4.74	3.02	4.36	4.38	35.3062	35.72	35.03	35.23	35.37	9.9428	9.39	9.93	9.85	9.83	0	0	9.94	0	0	0	-15.4	4	31
CT062	tyrS	71910	73148	1	8	71837	>CT062_073	TATCGCTTGCCTTGCTATAAAAAGAACAGGAT	73	2.2568	3.91	5.65	1.31	0.57	0.531	0.38	0.41	0.47	0.38	1.24844	1.48	1.11	1.29	1.25	1.21405	4.2875	4.71	3.02	4.28	4.4	35.3906	35.72	35	35.26	35.35	9.5202	9.46	9.79	9.85	9.86	0	0	9.52	0	0	0	-13.7	3	32
CT062	tyrS	71910	73148	1	8	71838	>CT062_072	ATCGCTTGCCTTGCTATAAAAAGAACAGGATA	72	1.1954	4.52	5.72	1.32	0.45	0.531	0.38	0.41	0.44	0.38	1.26594	1.45	1.12	1.28	1.26	1.22919	4.30313	4.7	2.95	4.28	4.33	35.3062	35.78	35.03	35.16	35.45	9.4572	9.49	9.63	9.86	9.89	0	0	9.46	0	0	0	-13.7	2	31
CT062	tyrS	71910	73148	1	8	71839	>CT062_071	TCGCTTGCCTTGCTATAAAAAGAACAGGATAG	71	0.6037	5.01	5.77	1.34	0.36	0.531	0.38	0.41	0.44	0.38	1.28875	1.44	1.1	1.28	1.24	1.24892	4.30313	4.71	3.01	4.28	4.2	35.3344	35.76	35.02	35.16	35.35	9.5098	9.55	9.45	9.85	9.7	0	0	9.51	0	0	0	-10.9	5	32
CT062	tyrS	71910	73148	1	8	71840	>CT062_070	CGCTTGCCTTGCTATAAAAAGAACAGGATAGA	70	1.2094	5.38	5.79	1.34	0.38	0.5	0.38	0.38	0.44	0.38	1.26594	1.45	1.1	1.28	1.24	1.22919	4.13125	4.73	3.11	4.28	4.17	35.3062	35.79	35.03	35.16	35.35	9.8756	9.86	9.25	9.94	9.29	0	0	9.88	0	0	0	-7.6	4	32
CT062	tyrS	71910	73148	1	8	71841	>CT062_069	GCTTGCCTTGCTATAAAAAGAACAGGATAGAT	69	1.8896	5.61	5.84	1.36	0.46	0.5	0.41	0.38	0.44	0.41	1.21938	1.45	1.13	1.28	1.25	1.21	3.95938	4.73	3.18	4.26	4.36	35.3312	35.72	35.25	35.16	35.23	10.1613	10.21	9.02	10.11	9.19	0	0	10.16	0	0	0	-7.6	3	31
CT062	tyrS	71910	73148	1	8	71842	>CT062_068	CTTGCCTTGCTATAAAAAGAACAGGATAGATA	68	2.3807	5.75	5.94	1.44	0.56	0.469	0.44	0.34	0.44	0.38	1.18	1.45	1.15	1.25	1.29	1.18703	3.8875	4.73	3.3	4.14	4.53	35.225	35.79	35.2	35.13	35.34	9.9016	10.09	8.72	9.83	9.18	0	0	9.9	0	0	0	-7.6	2	30
CT062	tyrS	71910	73148	1	8	71843	>CT062_067	TTGCCTTGCTATAAAAAGAACAGGATAGATAA	67	2.7925	5.87	6.07	1.52	0.67	0.438	0.44	0.31	0.44	0.38	1.18	1.42	1.2	1.23	1.31	1.18324	3.82813	4.66	3.45	4.06	4.61	35.225	35.66	35.25	35.22	35.26	9.66	10.09	8.59	9.47	9.19	0	0	9.66	0	0	0	-7.6	1	29
CT062	tyrS	71910	73148	1	8	71844	>CT062_066	TGCCTTGCTATAAAAAGAACAGGATAGATAAG	66	3.2244	5.93	6.2	1.6	0.76	0.469	0.47	0.31	0.47	0.41	1.19375	1.38	1.25	1.23	1.31	1.19297	3.89062	4.59	3.59	4.08	4.58	35.2313	35.62	35.31	35.2	35.28	9.6799	9.91	8.57	9.41	9.21	0	0	9.68	0	0	0	-2.6	5	32
CT062	tyrS	71910	73148	1	8	71845	>CT062_065	GCCTTGCTATAAAAAGAACAGGATAGATAAGA	65	3.616	5.94	6.27	1.69	0.78	0.438	0.5	0.31	0.44	0.41	1.17344	1.38	1.26	1.23	1.31	1.2173	3.9125	4.61	3.76	4.02	4.54	35.325	35.42	35.39	35.2	35.28	9.915	9.86	8.58	9.41	9.25	0	0	9.91	0	0	0	-2.6	4	31
CT062	tyrS	71910	73148	1	8	71846	>CT062_064	CCTTGCTATAAAAAGAACAGGATAGATAAGAT	64	3.8988	5.99	6.28	1.74	0.8	0.406	0.47	0.31	0.44	0.38	1.14531	1.41	1.27	1.24	1.29	1.18703	3.7625	4.67	4.02	3.95	4.44	35.1031	35.53	35.39	35.13	35.46	9.8545	9.96	8.58	9.44	9.31	0	0	9.85	0	0	1	4	3	32
CT062	tyrS	71910	73148	1	8	71847	>CT062_063	CTTGCTATAAAAAGAACAGGATAGATAAGATG	63	4.0165	6.09	6.33	1.74	0.91	0.438	0.5	0.31	0.47	0.38	1.13469	1.4	1.31	1.23	1.28	1.15541	3.70938	4.67	4.19	3.77	4.53	35.2313	35.44	35.43	35.16	35.43	9.6478	9.74	8.58	9.46	9.34	0	0	9.65	0	0	1	4	2	31
CT062	tyrS	71910	73148	1	8	71848	>CT062_062	TTGCTATAAAAAGAACAGGATAGATAAGATGT	62	4.0041	6.2	6.41	1.72	1.17	0.406	0.5	0.28	0.47	0.38	1.13031	1.39	1.32	1.22	1.29	1.15541	3.65	4.71	4.21	3.75	4.48	35.2531	35.34	35.51	35.07	35.51	9.4248	9.36	8.58	9.46	9.39	0	0	9.42	0	0	1	4	1	30
CT062	tyrS	71910	73148	1	8	71849	>CT062_061	TGCTATAAAAAGAACAGGATAGATAAGATGTT	61	3.9802	6.3	6.48	1.7	1.45	0.438	0.53	0.28	0.44	0.38	1.14156	1.39	1.3	1.25	1.28	1.1673	3.73438	4.82	4.09	3.81	4.37	35.1375	35.34	35.51	35.02	35.59	9.3991	9.29	8.59	9.46	9.44	0	0	9.4	0	0	0	-6	1	29
CT062	tyrS	71910	73148	1	8	71850	>CT062_060	GCTATAAAAAGAACAGGATAGATAAGATGTTG	60	3.9728	6.4	6.55	1.74	1.76	0.438	0.53	0.31	0.47	0.38	1.16969	1.4	1.28	1.27	1.26	1.14973	3.78125	5	3.93	3.86	4.37	35.3594	35.22	35.55	34.97	35.51	9.3963	9.3	8.58	9.55	9.45	0	0	9.4	0	0	0	-16.3	3	31
CT062	tyrS	71910	73148	1	8	71851	>CT062_059	CTATAAAAAGAACAGGATAGATAAGATGTTGC	59	4.0242	6.51	6.62	1.79	1.98	0.438	0.53	0.31	0.47	0.38	1.13469	1.44	1.28	1.26	1.28	1.10432	3.61562	5.24	3.86	3.75	4.48	35.2313	35.33	35.58	34.87	35.59	9.1886	9.31	8.51	9.71	9.43	0	0	9.19	0	0	0	-16.3	2	30
CT062	tyrS	71910	73148	1	8	71852	>CT062_058	TATAAAAAGAACAGGATAGATAAGATGTTGCT	58	4.1192	6.63	6.69	1.76	1.98	0.406	0.53	0.28	0.44	0.38	1.11719	1.45	1.29	1.25	1.29	1.10054	3.61563	5.31	3.77	3.7	4.5	35.3156	35.31	35.51	34.95	35.51	8.7883	9.31	8.47	9.86	9.47	0	0	8.79	0	0	0	-16.3	1	29
CT062	tyrS	71910	73148	1	8	71853	>CT062_057	ATAAAAAGAACAGGATAGATAAGATGTTGCTA	57	4.1605	6.75	6.77	1.71	1.85	0.375	0.53	0.31	0.47	0.41	1.13469	1.43	1.3	1.23	1.29	1.11568	3.63125	5.39	3.6	3.71	4.49	35.2313	35.37	35.53	35.05	35.31	8.7531	9.32	8.47	9.99	9.86	0	0	8.75	0	0	0	-16.7	1	28
CT062	tyrS	71910	73148	1	8	71854	>CT062_056	TAAAAAGAACAGGATAGATAAGATGTTGCTAG	56	4.1648	6.88	6.85	1.64	1.7	0.406	0.5	0.28	0.44	0.41	1.1575	1.42	1.29	1.23	1.27	1.13459	3.70937	5.38	3.54	3.71	4.4	35.2594	35.35	35.53	34.97	35.36	8.786	9.37	8.47	10.02	10.07	0	0	8.79	0	0	0	-13.9	1	32
CT062	tyrS	71910	73148	1	8	71855	>CT062_055	AAAAAGAACAGGATAGATAAGATGTTGCTAGA	55	4.1755	6.96	6.86	1.54	1.53	0.406	0.5	0.28	0.47	0.41	1.16156	1.4	1.29	1.22	1.27	1.14595	3.73437	5.27	3.6	3.71	4.34	35.175	35.53	35.53	34.85	35.36	8.8076	9.49	8.46	9.96	9.92	0	0	8.81	0	0	0	-20.1	4	31
CT062	tyrS	71910	73148	1	8	71856	>CT062_054	AAAAGAACAGGATAGATAAGATGTTGCTAGAT	54	4.1423	6.98	6.72	1.55	1.36	0.406	0.53	0.28	0.44	0.38	1.14844	1.38	1.3	1.22	1.27	1.14595	3.79687	5.1	3.75	3.56	4.34	35.2375	35.52	35.53	34.87	35.36	8.8196	9.62	8.45	9.9	10	0	0	8.82	0	0	0	-20.1	3	30
CT062	tyrS	71910	73148	1	8	71857	>CT062_053	AAAGAACAGGATAGATAAGATGTTGCTAGATA	53	4.0957	7.03	6.4	1.71	1.12	0.375	0.53	0.31	0.47	0.41	1.14844	1.37	1.32	1.2	1.26	1.13459	3.95937	4.93	3.83	3.53	4.29	35.2375	35.44	35.64	34.84	35.41	8.8318	9.93	8.45	9.95	9.94	0	0	8.83	0	0	0	-19.3	3	32
CT062	tyrS	71910	73148	1	8	71858	>CT062_052	AAGAACAGGATAGATAAGATGTTGCTAGATAA	52	4.1095	7.1	5.91	1.93	0.82	0.344	0.53	0.31	0.44	0.44	1.15281	1.34	1.37	1.16	1.27	1.12676	4.14063	4.68	4	3.45	4.34	35.2156	35.4	35.61	34.95	35.28	8.8563	9.99	8.44	10.01	9.74	0	0	8.86	0	0	0	-19.3	2	31
CT062	tyrS	71910	73148	1	8	71859	>CT062_051	AGAACAGGATAGATAAGATGTTGCTAGATAAG	51	4.1333	7.19	5.35	2.2	0.66	0.344	0.5	0.34	0.41	0.44	1.16562	1.32	1.39	1.14	1.3	1.11541	4.09375	4.67	4.15	3.34	4.36	35.2969	35.39	35.64	35.05	35.1	8.924	9.73	8.43	9.94	9.75	0	0	8.92	0	0	0	-18.7	1	32
CT062	tyrS	71910	73148	1	8	71860	>CT062_050	GAACAGGATAGATAAGATGTTGCTAGATAAGT	50	4.132	7.26	4.78	2.5	0.64	0.344	0.47	0.38	0.41	0.44	1.16125	1.32	1.39	1.14	1.29	1.10378	3.99062	4.6	4.23	3.33	4.3	35.3188	35.39	35.62	35.07	35	9.0229	9.83	8.43	9.9	9.78	0	0	9.02	0	0	0	-20.3	5	32
CT062	tyrS	71910	73148	1	8	71861	>CT062_049	AACAGGATAGATAAGATGTTGCTAGATAAGTT	49	4.1406	7.19	4.16	2.83	0.8	0.344	0.47	0.38	0.41	0.44	1.1475	1.32	1.4	1.14	1.29	1.10162	3.95937	4.53	4.29	3.34	4.18	35.3125	35.45	35.57	35.07	35.12	9.0941	9.86	8.43	9.86	9.72	0	0	9.09	0	0	0	-6.9	4	32
CT062	tyrS	71910	73148	1	8	71862	>CT062_048	ACAGGATAGATAAGATGTTGCTAGATAAGTTT	48	4.1675	6.94	3.49	3.25	0.94	0.344	0.5	0.41	0.41	0.44	1.13437	1.3	1.41	1.14	1.3	1.12189	3.93125	4.44	4.43	3.24	4.32	35.375	35.37	35.67	35.05	35.14	9.1749	9.82	8.42	9.87	9.69	0	0	9.17	0	0	0	-6.9	3	31
CT062	tyrS	71910	73148	1	8	71863	>CT062_047	CAGGATAGATAAGATGTTGCTAGATAAGTTTA	47	4.2403	6.51	2.78	3.73	1.02	0.313	0.5	0.44	0.41	0.44	1.1125	1.3	1.44	1.12	1.3	1.1227	3.85625	4.44	4.5	3.23	4.32	35.2719	35.56	35.49	35.13	35.12	9.2585	9.86	8.4	9.89	9.75	0	0	9.26	0	0	0	-6.9	2	30
CT062	tyrS	71910	73148	1	8	71864	>CT062_046	AGGATAGATAAGATGTTGCTAGATAAGTTTAT	46	4.3387	6	2.2	4.22	1.14	0.281	0.47	0.44	0.38	0.44	1.08813	1.3	1.46	1.1	1.31	1.10514	3.8125	4.4	4.65	3.08	4.33	35.45	35.37	35.59	35.1	35.24	9.3026	9.86	8.42	9.85	9.88	0	0	9.3	0	0	0	-6.9	1	29
CT062	tyrS	71910	73148	1	8	71865	>CT062_045	GGATAGATAAGATGTTGCTAGATAAGTTTATA	45	4.4106	5.45	1.92	4.68	1.25	0.313	0.47	0.44	0.41	0.44	1.07469	1.29	1.47	1.11	1.28	1.09	3.85313	4.47	4.65	3.02	4.32	35.45	35.34	35.6	35.12	35.14	9.3268	9.83	8.62	9.87	9.94	0	0	9.33	0	0	0	-10.2	4	32
CT062	tyrS	71910	73148	1	8	71866	>CT062_044	GATAGATAAGATGTTGCTAGATAAGTTTATAT	44	4.4787	4.88	2.05	5.03	1.33	0.344	0.5	0.41	0.44	0.41	1.0625	1.31	1.47	1.11	1.28	1.07351	3.90313	4.46	4.61	3.07	4.32	35.3813	35.31	35.69	35	35.14	9.3051	9.88	9.03	10.08	10.03	0	0	9.31	0	0	0	-9.8	3	32
CT062	tyrS	71910	73148	1	8	71867	>CT062_043	ATAGATAAGATGTTGCTAGATAAGTTTATATG	43	4.4499	4.16	2.57	5.31	1.36	0.313	0.53	0.38	0.44	0.44	1.07219	1.31	1.45	1.11	1.28	1.07351	3.85625	4.43	4.68	3.02	4.32	35.3281	35.43	35.62	35	35.14	9.1911	10.14	9.29	10.11	9.97	0	0	9.19	0	0	0	-9.8	2	31
CT062	tyrS	71910	73148	1	8	71868	>CT062_042	TAGATAAGATGTTGCTAGATAAGTTTATATGG	42	4.2058	3.27	3.24	5.53	1.33	0.281	0.53	0.38	0.41	0.44	1.095	1.27	1.48	1.12	1.28	1.07351	3.93438	4.29	4.74	3.02	4.36	35.3563	35.31	35.72	35.03	35.23	9.1552	9.94	9.39	9.93	9.85	0	0	9.16	0	0	0	-9.8	1	30
CT062	tyrS	71910	73148	1	8	71869	>CT062_041	AGATAAGATGTTGCTAGATAAGTTTATATGGA	41	3.7862	2.26	3.91	5.65	1.31	0.313	0.53	0.38	0.41	0.47	1.09906	1.25	1.48	1.11	1.29	1.08486	3.95312	4.29	4.71	3.02	4.28	35.2719	35.39	35.72	35	35.26	9.1574	9.52	9.46	9.79	9.85	0	0	9.16	0	0	0	-12.7	3	30
CT062	tyrS	71910	73148	1	8	71870	>CT062_040	GATAAGATGTTGCTAGATAAGTTTATATGGAT	40	3.3187	1.2	4.52	5.72	1.32	0.313	0.53	0.38	0.41	0.44	1.08156	1.27	1.45	1.12	1.28	1.09297	3.91875	4.3	4.7	2.95	4.28	35.3563	35.31	35.78	35.03	35.16	9.1611	9.46	9.49	9.63	9.86	0	0	9.16	0	0	0	-12.7	2	29
CT062	tyrS	71910	73148	1	8	71871	>CT062_039	ATAAGATGTTGCTAGATAAGTTTATATGGATA	39	2.8646	0.6	5.01	5.77	1.34	0.313	0.53	0.38	0.41	0.44	1.07219	1.29	1.44	1.1	1.28	1.08486	3.85625	4.3	4.71	3.01	4.28	35.3281	35.33	35.76	35.02	35.16	9.1644	9.51	9.55	9.45	9.85	0	0	9.16	0	0	0	-12.7	1	28
CT062	tyrS	71910	73148	1	8	71872	>CT062_038	TAAGATGTTGCTAGATAAGTTTATATGGATAG	38	2.4709	1.21	5.38	5.79	1.34	0.313	0.5	0.38	0.38	0.44	1.095	1.27	1.45	1.1	1.28	1.0927	3.93438	4.13	4.73	3.11	4.28	35.3563	35.31	35.79	35.03	35.16	9.1706	9.88	9.86	9.25	9.94	0	0	9.17	0	0	0	-15.4	1	29
CT062	tyrS	71910	73148	1	8	71873	>CT062_037	AAGATGTTGCTAGATAAGTTTATATGGATAGA	37	2.2141	1.89	5.61	5.84	1.36	0.313	0.5	0.41	0.38	0.44	1.09906	1.22	1.45	1.13	1.28	1.11378	3.89375	3.96	4.73	3.18	4.26	35.2719	35.33	35.72	35.25	35.16	9.1805	10.16	10.21	9.02	10.11	0	0	9.18	0	0	0	-14.9	4	32
CT062	tyrS	71910	73148	1	8	71874	>CT062_036	AGATGTTGCTAGATAAGTTTATATGGATAGAT	36	2.1104	2.38	5.75	5.94	1.44	0.344	0.47	0.44	0.34	0.44	1.09906	1.18	1.45	1.15	1.25	1.11757	3.825	3.89	4.73	3.3	4.14	35.2719	35.22	35.79	35.2	35.13	9.2192	9.9	10.09	8.72	9.83	0	0	9.22	0	0	0	-14.9	3	31
CT062	tyrS	71910	73148	1	8	71875	>CT062_035	GATGTTGCTAGATAAGTTTATATGGATAGATT	35	2.1406	2.79	5.87	6.07	1.52	0.344	0.44	0.44	0.31	0.44	1.10844	1.18	1.42	1.2	1.23	1.13405	3.825	3.83	4.66	3.45	4.06	35.3	35.22	35.66	35.25	35.22	9.2636	9.66	10.09	8.59	9.47	0	0	9.26	0	0	0	1.9	5	32
CT062	tyrS	71910	73148	1	8	71876	>CT062_034	ATGTTGCTAGATAAGTTTATATGGATAGATTC	34	2.2935	3.22	5.93	6.2	1.6	0.344	0.47	0.47	0.31	0.47	1.09906	1.19	1.38	1.25	1.23	1.14243	3.82188	3.89	4.59	3.59	4.08	35.2719	35.23	35.62	35.31	35.2	9.2838	9.68	9.91	8.57	9.41	0	0	9.28	0	0	0	1.9	4	31
CT062	tyrS	71910	73148	1	8	71877	>CT062_033	TGTTGCTAGATAAGTTTATATGGATAGATTCT	33	2.4922	3.62	5.94	6.27	1.69	0.313	0.44	0.5	0.31	0.44	1.10813	1.17	1.38	1.26	1.23	1.18432	3.71563	3.91	4.61	3.76	4.02	35.2938	35.32	35.42	35.39	35.2	9.3175	9.91	9.86	8.58	9.41	0	0	9.32	0	0	0	1.9	3	30
CT062	tyrS	71910	73148	1	8	71878	>CT062_032	GTTGCTAGATAAGTTTATATGGATAGATTCTT	32	2.6754	3.9	5.99	6.28	1.74	0.313	0.41	0.47	0.31	0.44	1.10813	1.15	1.41	1.27	1.24	1.20351	3.72188	3.76	4.67	4.02	3.95	35.2938	35.1	35.53	35.39	35.13	9.3737	9.85	9.96	8.58	9.44	0	0	9.37	0	0	0	1.9	2	29
CT062	tyrS	71910	73148	1	8	71879	>CT062_031	GTTGCTAGATAAGTTTATATGGATAGATTCTT	31	2.9095	4.02	6.09	6.33	1.74	0.313	0.44	0.5	0.31	0.47	1.09969	1.13	1.4	1.31	1.23	1.20432	3.775	3.71	4.67	4.19	3.77	35.1906	35.23	35.44	35.43	35.16	9.3884	9.65	9.74	8.58	9.46	0	0	9.39	0	0	0	1.9	2	29
CT062	tyrS	71910	73148	1	8	71880	>CT062_030	GTTGCTAGATAAGTTTATATGGATAGATTCTT	30	3.1275	4	6.2	6.41	1.72	0.281	0.41	0.5	0.28	0.47	1.12312	1.13	1.39	1.32	1.22	1.19649	3.85938	3.65	4.71	4.21	3.75	35.1437	35.25	35.34	35.51	35.07	9.4008	9.42	9.36	8.58	9.46	0	0	9.4	0	0	0	1.9	2	29
CT062	tyrS	71910	73148	1	8	71881	>CT062_029	GTTGCTAGATAAGTTTATATGGATAGATTCTT	29	3.2168	3.98	6.3	6.48	1.7	0.281	0.44	0.53	0.28	0.44	1.13531	1.14	1.39	1.3	1.25	1.18676	3.98438	3.73	4.82	4.09	3.81	35.2125	35.14	35.34	35.51	35.02	9.4016	9.4	9.29	8.59	9.46	0	0	9.4	0	0	0	1.9	2	29
CT062	tyrS	71910	73148	1	8	71882	>CT062_028	GTTGCTAGATAAGTTTATATGGATAGATTCTT	28	3.2371	3.97	6.4	6.55	1.74	0.281	0.44	0.53	0.31	0.47	1.13531	1.17	1.4	1.28	1.27	1.16243	3.98438	3.78	5	3.93	3.86	35.2125	35.36	35.22	35.55	34.97	9.2017	9.4	9.3	8.58	9.55	0	0	9.2	0	0	0	1.9	2	29
CT062	tyrS	71910	73148	1	8	71883	>CT062_027	GTTGCTAGATAAGTTTATATGGATAGATTCTT	27	3.2581	4.02	6.51	6.62	1.79	0.281	0.44	0.53	0.31	0.47	1.16437	1.13	1.44	1.28	1.26	1.17054	4.175	3.62	5.24	3.86	3.75	35.2719	35.23	35.33	35.58	34.87	8.6893	9.19	9.31	8.51	9.71	0	0	8.69	0	0	0	1.9	2	29
CT062	tyrS	71910	73148	1	8	71884	>CT062_026	GTTGCTAGATAAGTTTATATGGATAGATTCTT	26	3.2298	4.12	6.63	6.69	1.76	0.281	0.41	0.53	0.28	0.44	1.19125	1.12	1.45	1.29	1.25	1.18189	4.27188	3.62	5.31	3.77	3.7	35.2156	35.32	35.31	35.51	34.95	8.5829	8.79	9.31	8.47	9.86	0	0	8.58	0	0	0	1.9	2	29
CT062	tyrS	71910	73148	1	8	71885	>CT062_025	GTTGCTAGATAAGTTTATATGGATAGATTCTT	25	3.161	4.16	6.75	6.77	1.71	0.281	0.38	0.53	0.31	0.47	1.17781	1.13	1.43	1.3	1.23	1.18189	4.19063	3.63	5.39	3.6	3.71	35.2156	35.23	35.37	35.53	35.05	8.5504	8.75	9.32	8.47	9.99	0	0	8.55	0	0	0	1.9	2	29
CT062	tyrS	71910	73148	1	8	71886	>CT062_024	GTTGCTAGATAAGTTTATATGGATAGATTCTT	24	3.0693	4.16	6.88	6.85	1.64	0.281	0.41	0.5	0.28	0.44	1.16406	1.16	1.42	1.29	1.23	1.18189	4.12813	3.71	5.38	3.54	3.71	35.2094	35.26	35.35	35.53	34.97	8.4734	8.79	9.37	8.47	10.02	0	0	8.47	0	0	0	1.9	2	29
CT062	tyrS	71910	73148	1	8	71887	>CT062_023	GTTGCTAGATAAGTTTATATGGATAGATTCTT	23	2.9744	4.18	6.96	6.86	1.54	0.281	0.41	0.5	0.28	0.47	1.18437	1.16	1.4	1.29	1.22	1.18973	4.20938	3.73	5.27	3.6	3.71	35.1156	35.17	35.53	35.53	34.85	8.4418	8.81	9.49	8.46	9.96	0	0	8.44	0	0	0	1.9	2	29
CT062	tyrS	71910	73148	1	8	71888	>CT062_022	GTTGCTAGATAAGTTTATATGGATAGATTCTT	22	2.885	4.14	6.98	6.72	1.55	0.281	0.41	0.53	0.28	0.44	1.21125	1.15	1.38	1.3	1.22	1.19324	4.24062	3.8	5.1	3.75	3.56	35.0594	35.24	35.52	35.53	34.87	8.4518	8.82	9.62	8.45	9.9	0	0	8.45	0	0	0	1.9	2	29
CT062	tyrS	71910	73148	1	8	71889	>CT062_021	GTTGCTAGATAAGTTTATATGGATAGATTCTT	21	2.7479	4.1	7.03	6.4	1.71	0.281	0.38	0.53	0.31	0.47	1.21125	1.15	1.37	1.32	1.2	1.20297	4.24062	3.96	4.93	3.83	3.53	35.0594	35.24	35.44	35.64	34.84	8.4618	8.83	9.93	8.45	9.95	0	0	8.46	0	0	0	1.9	2	29
CT062	tyrS	71910	73148	1	8	71890	>CT062_020	GTTGCTAGATAAGTTTATATGGATAGATTCTT	20	2.5993	4.11	7.1	5.91	1.93	0.281	0.34	0.53	0.31	0.44	1.21125	1.15	1.34	1.37	1.16	1.23324	4.1625	4.14	4.68	4	3.45	35.0594	35.22	35.4	35.61	34.95	8.4701	8.86	9.99	8.44	10.01	0	0	8.47	0	0	0	1.9	2	29
CT062	tyrS	71910	73148	1	8	71891	>CT062_019	GTTGCTAGATAAGTTTATATGGATAGATTCTT	19	2.4481	4.13	7.19	5.35	2.2	0.313	0.34	0.5	0.34	0.41	1.21219	1.17	1.32	1.39	1.14	1.22595	4.14063	4.09	4.67	4.15	3.34	34.9844	35.3	35.39	35.64	35.05	8.4706	8.92	9.73	8.43	9.94	0	0	8.47	0	0	0	1.9	2	29
CT062	tyrS	71910	73148	1	8	71892	>CT062_018	GTTGCTAGATAAGTTTATATGGATAGATTCTT	18	2.3304	4.13	7.26	4.78	2.5	0.281	0.34	0.47	0.38	0.41	1.21219	1.16	1.32	1.39	1.14	1.21459	4.1625	3.99	4.6	4.23	3.33	34.9844	35.32	35.39	35.62	35.07	8.4673	9.02	9.83	8.43	9.9	0	0	8.47	0	0	0	1.9	2	29
CT062	tyrS	71910	73148	1	8	71893	>CT062_017	GTTGCTAGATAAGTTTATATGGATAGATTCTT	17	2.2567	4.14	7.19	4.16	2.83	0.281	0.34	0.47	0.38	0.41	1.20312	1.15	1.32	1.4	1.14	1.21838	4.30937	3.96	4.53	4.29	3.34	34.9625	35.31	35.45	35.57	35.07	8.4718	9.09	9.86	8.43	9.86	0	0	8.47	0	0	0	1.9	2	29
CT062	tyrS	71910	73148	1	8	71894	>CT062_016	GTTGCTAGATAAGTTTATATGGATAGATTCTT	16	2.171	4.17	6.94	3.49	3.25	0.313	0.34	0.5	0.41	0.41	1.2275	1.13	1.3	1.41	1.14	1.24162	4.40938	3.93	4.44	4.43	3.24	34.7844	35.38	35.37	35.67	35.05	8.478	9.17	9.82	8.42	9.87	0	0	8.48	0	0	0	1.9	2	29
CT062	tyrS	71910	73148	1	8	71895	>CT062_015	GTTGCTAGATAAGTTTATATGGATAGATTCTT	15	2.0805	4.24	6.51	2.78	3.73	0.281	0.31	0.5	0.44	0.41	1.27594	1.11	1.3	1.44	1.12	1.24946	4.55625	3.86	4.44	4.5	3.23	34.9125	35.27	35.56	35.49	35.13	8.4787	9.26	9.86	8.4	9.89	0	0	8.48	0	0	0	1.9	2	29
CT062	tyrS	71910	73148	1	8	71896	>CT062_014	GTTGCTAGATAAGTTTATATGGATAGATTCTT	14	1.9482	4.34	6	2.2	4.22	0.281	0.28	0.47	0.44	0.38	1.29344	1.09	1.3	1.46	1.1	1.27189	4.5375	3.81	4.4	4.65	3.08	34.8281	35.45	35.37	35.59	35.1	8.4809	9.3	9.86	8.42	9.85	0	0	8.48	0	0	0	1.9	2	29
CT062	tyrS	71910	73148	1	8	71897	>CT062_013	GTTGCTAGATAAGTTTATATGGATAGATTCTT	13	1.7792	4.41	5.45	1.92	4.68	0.281	0.31	0.47	0.44	0.41	1.28937	1.07	1.29	1.47	1.11	1.30865	4.39687	3.85	4.47	4.65	3.02	34.9125	35.45	35.34	35.6	35.12	8.5271	9.33	9.83	8.62	9.87	0	0	8.53	0	0	0	1.9	2	29
CT062	tyrS	71910	73148	1	8	71898	>CT062_012	GTTGCTAGATAAGTTTATATGGATAGATTCTT	12	1.6589	4.48	4.88	2.05	5.03	0.281	0.34	0.5	0.41	0.44	1.2825	1.06	1.31	1.47	1.11	1.31919	4.33125	3.9	4.46	4.61	3.07	35.0063	35.38	35.31	35.69	35	8.6044	9.31	9.88	9.03	10.08	0	0	8.6	0	0	0	1.9	2	29
CT062	tyrS	71910	73148	1	8	71899	>CT062_011	GTTGCTAGATAAGTTTATATGGATAGATTCTT	11	1.592	4.45	4.16	2.57	5.31	0.281	0.31	0.53	0.38	0.44	1.27281	1.07	1.31	1.45	1.11	1.31919	4.30625	3.86	4.43	4.68	3.02	35.0594	35.33	35.43	35.62	35	8.6163	9.19	10.14	9.29	10.11	0	0	8.62	0	0	0	1.9	2	29
CT062	tyrS	71910	73148	1	8	71900	>CT062_010	GTTGCTAGATAAGTTTATATGGATAGATTCTT	10	1.5376	4.21	3.27	3.24	5.53	0.281	0.28	0.53	0.38	0.41	1.25906	1.1	1.27	1.48	1.12	1.32757	4.25625	3.93	4.29	4.74	3.02	35.0531	35.36	35.31	35.72	35.03	8.6164	9.16	9.94	9.39	9.93	0	0	8.62	0	0	0	1.9	2	29
CT062	tyrS	71910	73148	1	8	71901	>CT062_009	GTTGCTAGATAAGTTTATATGGATAGATTCTT	9	1.5012	3.79	2.26	3.91	5.65	0.281	0.31	0.53	0.38	0.41	1.28094	1.1	1.25	1.48	1.11	1.34649	4.3375	3.95	4.29	4.71	3.02	35.1562	35.27	35.39	35.72	35	8.6158	9.16	9.52	9.46	9.79	0	0	8.62	0	0	0	1.9	2	29
CT062	tyrS	71910	73148	1	8	71902	>CT062_008	GTTGCTAGATAAGTTTATATGGATAGATTCTT	8	1.4521	3.32	1.2	4.52	5.72	0.25	0.31	0.53	0.38	0.41	1.3275	1.08	1.27	1.45	1.12	1.34649	4.41563	3.92	4.3	4.7	2.95	35.1313	35.36	35.31	35.78	35.03	8.6301	9.16	9.46	9.49	9.63	0	0	8.63	0	0	0	1.9	2	29
CT062	tyrS	71910	73148	1	8	71903	>CT062_007	GTTGCTAGATAAGTTTATATGGATAGATTCTT	7	1.3381	2.86	0.6	5.01	5.77	0.281	0.31	0.53	0.38	0.41	1.34656	1.07	1.29	1.44	1.1	1.3427	4.5	3.86	4.3	4.71	3.01	35.1063	35.33	35.33	35.76	35.02	8.6563	9.16	9.51	9.55	9.45	0	0	8.66	0	0	0	1.9	2	29
CT062	tyrS	71910	73148	1	8	71904	>CT062_006	GTTGCTAGATAAGTTTATATGGATAGATTCTT	6	1.2835	2.47	1.21	5.38	5.79	0.313	0.31	0.5	0.38	0.38	1.35625	1.1	1.27	1.45	1.1	1.33459	4.52187	3.93	4.13	4.73	3.11	35.0531	35.36	35.31	35.79	35.03	8.662	9.17	9.88	9.86	9.25	0	0	8.66	0	0	0	1.9	2	29
CT062	tyrS	71910	73148	1	8	71905	>CT062_005	GTTGCTAGATAAGTTTATATGGATAGATTCTT	5	1.465	2.21	1.89	5.61	5.84	0.344	0.31	0.5	0.41	0.38	1.38875	1.1	1.22	1.45	1.13	1.35432	4.66875	3.89	3.96	4.73	3.18	35.0281	35.27	35.33	35.72	35.25	8.6741	9.18	10.16	10.21	9.02	0	0	8.67	0	0	0	1.9	2	29
CT062	tyrS	71910	73148	1	8	71906	>CT062_004	GTTGCTAGATAAGTTTATATGGATAGATTCTT	4	1.8574	2.11	2.38	5.75	5.94	0.344	0.34	0.47	0.44	0.34	1.40156	1.1	1.18	1.45	1.15	1.35811	4.69063	3.83	3.89	4.73	3.3	35.1094	35.27	35.22	35.79	35.2	8.7393	9.22	9.9	10.09	8.72	0	0	8.74	0	0	0	1.9	2	29
CT062	tyrS	71910	73148	1	8	71907	>CT062_003	GTTGCTAGATAAGTTTATATGGATAGATTCTT	3	2.3804	2.14	2.79	5.87	6.07	0.313	0.34	0.44	0.44	0.31	1.37469	1.11	1.18	1.42	1.2	1.35811	4.65	3.83	3.83	4.66	3.45	35.1656	35.3	35.22	35.66	35.25	8.8053	9.26	9.66	10.09	8.59	0	0	8.81	0	0	0	1.9	2	29
CT062	tyrS	71910	73148	1	8	71908	>CT062_002	GTTGCTAGATAAGTTTATATGGATAGATTCTT	2	3.0125	2.29	3.22	5.93	6.2	0.344	0.34	0.47	0.47	0.31	1.37031	1.1	1.19	1.38	1.25	1.35811	4.65	3.82	3.89	4.59	3.59	35.1875	35.27	35.23	35.62	35.31	8.8156	9.28	9.68	9.91	8.57	0	0	8.82	0	0	0	1.9	2	29
CT062	tyrS	71910	73148	1	8	71909	>CT062_001	GTTGCTAGATAAGTTTATATGGATAGATTCTT	1	3.6758	2.49	3.62	5.94	6.27	0.344	0.31	0.44	0.5	0.31	1.37469	1.11	1.17	1.38	1.26	1.37	4.65	3.72	3.91	4.61	3.76	35.1656	35.29	35.32	35.42	35.39	8.8029	9.32	9.91	9.86	8.58	0	0	8.8	0	0	0	1.9	2	29
CT080	ltuB	93614	93907	1	24	93014	>CT080_600	AGGGCGATTGAAGAATGCTAGAACGGGGTAAG	600	1.2009	2.68	3.9	5.99	6.28	0.469	0.31	0.41	0.47	0.31	1.37719	1.11	1.15	1.41	1.27	1.36027	4.65	3.72	3.76	4.67	4.02	35.2875	35.29	35.1	35.53	35.39	8.8483	9.37	9.85	9.96	8.58	0	0	0	0	8.85	0	-21.8	4	32
CT080	ltuB	93614	93907	1	24	93015	>CT080_599	GGGCGATTGAAGAATGCTAGAACGGGGTAAGA	599	1.0625	2.91	4.02	6.09	6.33	0.5	0.31	0.44	0.5	0.31	1.37719	1.1	1.13	1.4	1.31	1.35649	4.58438	3.78	3.71	4.67	4.19	35.2875	35.19	35.23	35.44	35.43	9.1368	9.39	9.65	9.74	8.58	0	0	0	0	9.14	0	-21.8	3	31
CT080	ltuB	93614	93907	1	24	93016	>CT080_598	GGCGATTGAAGAATGCTAGAACGGGGTAAGAG	598	0.992	3.13	4	6.2	6.41	0.469	0.28	0.41	0.5	0.28	1.3675	1.12	1.13	1.39	1.32	1.33622	4.56563	3.86	3.65	4.71	4.21	35.3406	35.14	35.25	35.34	35.51	9.459	9.4	9.42	9.36	8.58	0	0	0	0	9.46	0	-17.4	5	32
CT080	ltuB	93614	93907	1	24	93017	>CT080_597	GCGATTGAAGAATGCTAGAACGGGGTAAGAGA	597	1.0703	3.22	3.98	6.3	6.48	0.469	0.28	0.44	0.53	0.28	1.34844	1.14	1.14	1.39	1.3	1.30811	4.35625	3.98	3.73	4.82	4.09	35.3656	35.21	35.14	35.34	35.51	9.5266	9.4	9.4	9.29	8.59	0	0	0	0	9.53	0	-15.2	5	32
CT080	ltuB	93614	93907	1	24	93018	>CT080_596	CGATTGAAGAATGCTAGAACGGGGTAAGAGAG	596	1.2225	3.24	3.97	6.4	6.55	0.5	0.28	0.44	0.53	0.31	1.32281	1.14	1.17	1.4	1.28	1.2627	4.21563	3.98	3.78	5	3.93	35.2656	35.21	35.36	35.22	35.55	9.6539	9.2	9.4	9.3	8.58	0	0	0	0	9.65	0	-11.7	4	32
CT080	ltuB	93614	93907	1	24	93019	>CT080_595	GATTGAAGAATGCTAGAACGGGGTAAGAGAGA	595	1.3817	3.26	4.02	6.51	6.62	0.469	0.28	0.44	0.53	0.31	1.28937	1.16	1.13	1.44	1.28	1.23757	3.95625	4.18	3.62	5.24	3.86	35.2281	35.27	35.23	35.33	35.58	9.9776	8.69	9.19	9.31	8.51	0	0	0	0	9.98	0	-11.7	3	31
CT080	ltuB	93614	93907	1	24	93020	>CT080_594	ATTGAAGAATGCTAGAACGGGGTAAGAGAGAA	594	1.5629	3.23	4.12	6.63	6.69	0.469	0.28	0.41	0.53	0.28	1.27563	1.19	1.12	1.45	1.29	1.23757	3.79063	4.27	3.62	5.31	3.77	35.2219	35.22	35.32	35.31	35.51	9.6346	8.58	8.79	9.31	8.47	0	0	0	0	9.63	0	-11.7	2	30
CT080	ltuB	93614	93907	1	24	93021	>CT080_593	TTGAAGAATGCTAGAACGGGGTAAGAGAGAAA	593	1.7355	3.16	4.16	6.75	6.77	0.469	0.28	0.38	0.53	0.31	1.28469	1.18	1.13	1.43	1.3	1.24541	3.79063	4.19	3.63	5.39	3.6	35.2437	35.22	35.23	35.37	35.53	9.6244	8.55	8.75	9.32	8.47	0	0	0	0	9.62	0	-10.4	1	32
CT080	ltuB	93614	93907	1	24	93022	>CT080_592	TGAAGAATGCTAGAACGGGGTAAGAGAGAAAA	592	1.9131	3.07	4.16	6.88	6.85	0.469	0.28	0.41	0.5	0.28	1.27563	1.16	1.16	1.42	1.29	1.25649	3.775	4.13	3.71	5.38	3.54	35.2219	35.21	35.26	35.35	35.53	9.6823	8.47	8.79	9.37	8.47	0	0	0	0	9.68	0	-19.6	1	29
CT080	ltuB	93614	93907	1	24	93023	>CT080_591	GAAGAATGCTAGAACGGGGTAAGAGAGAAAAT	591	2.0983	2.97	4.18	6.96	6.86	0.5	0.28	0.41	0.5	0.28	1.25125	1.18	1.16	1.4	1.29	1.27568	3.675	4.21	3.73	5.27	3.6	35.4	35.12	35.17	35.53	35.53	9.7198	8.44	8.81	9.49	8.46	0	0	0	0	9.72	0	-21.6	3	32
CT080	ltuB	93614	93907	1	24	93024	>CT080_590	AAGAATGCTAGAACGGGGTAAGAGAGAAAATA	590	2.2568	2.89	4.14	6.98	6.72	0.531	0.28	0.41	0.53	0.28	1.24188	1.21	1.15	1.38	1.3	1.27486	3.68438	4.24	3.8	5.1	3.75	35.3719	35.06	35.24	35.52	35.53	9.7062	8.45	8.82	9.62	8.45	0	0	0	0	9.71	0	-15.5	5	32
CT080	ltuB	93614	93907	1	24	93025	>CT080_589	AGAATGCTAGAACGGGGTAAGAGAGAAAATAG	589	2.3308	2.75	4.1	7.03	6.4	0.531	0.28	0.38	0.53	0.31	1.25562	1.21	1.15	1.37	1.32	1.27486	3.61563	4.24	3.96	4.93	3.83	35.3781	35.06	35.24	35.44	35.64	9.7059	8.46	8.83	9.93	8.45	0	0	0	0	9.71	0	-11.7	4	32
CT080	ltuB	93614	93907	1	24	93026	>CT080_588	GAATGCTAGAACGGGGTAAGAGAGAAAATAGA	588	2.3544	2.6	4.11	7.1	5.91	0.531	0.28	0.34	0.53	0.31	1.25125	1.21	1.15	1.34	1.37	1.25973	3.62813	4.16	4.14	4.68	4	35.4	35.06	35.22	35.4	35.61	9.7153	8.47	8.86	9.99	8.44	0	0	0	0	9.72	0	-11.7	3	31
CT080	ltuB	93614	93907	1	24	93027	>CT080_587	AATGCTAGAACGGGGTAAGAGAGAAAATAGAA	587	2.3881	2.45	4.13	7.19	5.35	0.5	0.31	0.34	0.5	0.34	1.25031	1.21	1.17	1.32	1.39	1.25162	3.70313	4.14	4.09	4.67	4.15	35.475	34.98	35.3	35.39	35.64	9.6842	8.47	8.92	9.73	8.43	0	0	0	0	9.68	0	-11.7	2	30
CT080	ltuB	93614	93907	1	24	93028	>CT080_586	ATGCTAGAACGGGGTAAGAGAGAAAATAGAAC	586	2.4029	2.33	4.13	7.26	4.78	0.5	0.28	0.34	0.47	0.38	1.28375	1.21	1.16	1.32	1.39	1.27189	3.85	4.16	3.99	4.6	4.23	35.5125	34.98	35.32	35.39	35.62	9.646	8.47	9.02	9.83	8.43	0	0	0	0	9.65	0	-7	1	32
CT080	ltuB	93614	93907	1	24	93029	>CT080_585	TGCTAGAACGGGGTAAGAGAGAAAATAGAACG	585	2.338	2.26	4.14	7.19	4.16	0.5	0.28	0.34	0.47	0.38	1.30563	1.2	1.15	1.32	1.4	1.3	3.75625	4.31	3.96	4.53	4.29	35.6156	34.96	35.31	35.45	35.57	9.6954	8.47	9.09	9.86	8.43	0	0	0	0	9.7	0	-12.5	4	31
CT080	ltuB	93614	93907	1	24	93030	>CT080_584	GCTAGAACGGGGTAAGAGAGAAAATAGAACGT	584	2.128	2.17	4.17	6.94	3.49	0.5	0.31	0.34	0.5	0.41	1.29438	1.23	1.13	1.3	1.41	1.30216	3.63125	4.41	3.93	4.44	4.43	35.7313	34.78	35.38	35.37	35.67	10.0762	8.48	9.17	9.82	8.42	0	0	0	0	10.08	0	-12.5	3	30
CT080	ltuB	93614	93907	1	24	93031	>CT080_583	CTAGAACGGGGTAAGAGAGAAAATAGAACGTT	583	1.7794	2.08	4.24	6.51	2.78	0.531	0.28	0.31	0.5	0.44	1.24188	1.28	1.11	1.3	1.44	1.26811	3.46563	4.56	3.86	4.44	4.5	35.6875	34.91	35.27	35.56	35.49	10.1084	8.48	9.26	9.86	8.4	0	0	0	0	10.11	0	-12.5	2	29
CT080	ltuB	93614	93907	1	24	93032	>CT080_582	TAGAACGGGGTAAGAGAGAAAATAGAACGTTA	582	1.4137	1.95	4.34	6	2.2	0.5	0.28	0.28	0.47	0.44	1.24188	1.29	1.09	1.3	1.46	1.26432	3.56563	4.54	3.81	4.4	4.65	35.6875	34.83	35.45	35.37	35.59	9.8099	8.48	9.3	9.86	8.42	0	0	0	0	9.81	0	-12.5	1	28
CT080	ltuB	93614	93907	1	24	93033	>CT080_581	AGAACGGGGTAAGAGAGAAAATAGAACGTTAG	581	1.054	1.78	4.41	5.45	1.92	0.5	0.28	0.31	0.47	0.44	1.27844	1.29	1.07	1.29	1.47	1.27568	3.68438	4.4	3.85	4.47	4.65	35.5781	34.91	35.45	35.34	35.6	9.7923	8.53	9.33	9.83	8.62	0	0	0	0	9.79	0	-21.7	1	29
CT080	ltuB	93614	93907	1	24	93034	>CT080_580	GAACGGGGTAAGAGAGAAAATAGAACGTTAGG	580	0.7005	1.66	4.48	4.88	2.05	0.469	0.28	0.34	0.5	0.41	1.2975	1.28	1.06	1.31	1.47	1.26405	3.7	4.33	3.9	4.46	4.61	35.5531	35.01	35.38	35.31	35.69	9.8494	8.6	9.31	9.88	9.03	0	0	0	0	9.85	0	-21.5	4	32
CT080	ltuB	93614	93907	1	24	93035	>CT080_579	AACGGGGTAAGAGAGAAAATAGAACGTTAGGG	579	0.3648	1.59	4.45	4.16	2.57	0.438	0.28	0.31	0.53	0.38	1.2975	1.27	1.07	1.31	1.45	1.24081	3.7	4.31	3.86	4.43	4.68	35.5531	35.06	35.33	35.43	35.62	9.8224	8.62	9.19	10.14	9.29	0	0	0	0	9.82	0	-14.5	4	32
CT080	ltuB	93614	93907	1	24	93036	>CT080_578	ACGGGGTAAGAGAGAAAATAGAACGTTAGGGA	578	0.0356	1.54	4.21	3.27	3.24	0.406	0.28	0.28	0.53	0.38	1.2975	1.26	1.1	1.27	1.48	1.24459	3.58438	4.26	3.93	4.29	4.74	35.5531	35.05	35.36	35.31	35.72	9.8197	8.62	9.16	9.94	9.39	0	0	0	0	9.82	0	-13.2	4	32
CT080	ltuB	93614	93907	1	24	93037	>CT080_577	CGGGGTAAGAGAGAAAATAGAACGTTAGGGAA	577	0.3184	1.5	3.79	2.26	3.91	0.406	0.28	0.31	0.53	0.38	1.28469	1.28	1.1	1.25	1.48	1.24541	3.41563	4.34	3.95	4.29	4.71	35.4719	35.16	35.27	35.39	35.72	10.0579	8.62	9.16	9.52	9.46	0	0	0	0	10.06	0	-13.2	3	31
CT080	ltuB	93614	93907	1	24	93038	>CT080_576	GGGGTAAGAGAGAAAATAGAACGTTAGGGAAA	576	0.6281	1.45	3.32	1.2	4.52	0.406	0.25	0.31	0.53	0.38	1.25125	1.33	1.08	1.27	1.45	1.22027	3.29063	4.42	3.92	4.3	4.7	35.4344	35.13	35.36	35.31	35.78	9.9632	8.63	9.16	9.46	9.49	0	0	0	0	9.96	0	-13.2	2	30
CT080	ltuB	93614	93907	1	24	93039	>CT080_575	GGGTAAGAGAGAAAATAGAACGTTAGGGAAAA	575	0.8572	1.34	2.86	0.6	5.01	0.406	0.28	0.31	0.53	0.38	1.21875	1.35	1.07	1.29	1.44	1.23405	3.19063	4.5	3.86	4.3	4.71	35.4594	35.11	35.33	35.33	35.76	9.8715	8.66	9.16	9.51	9.55	0	0	0	0	9.87	0	-13.2	1	29
CT080	ltuB	93614	93907	1	24	93040	>CT080_574	GGTAAGAGAGAAAATAGAACGTTAGGGAAAAT	574	1.0211	1.28	2.47	1.21	5.38	0.406	0.31	0.31	0.5	0.38	1.18219	1.36	1.1	1.27	1.45	1.22351	3.07188	4.52	3.93	4.13	4.73	35.5688	35.05	35.36	35.31	35.79	10.1462	8.66	9.17	9.88	9.86	0	0	0	0	10.15	0	-15.4	4	32
CT080	ltuB	93614	93907	1	24	93041	>CT080_573	GTAAGAGAGAAAATAGAACGTTAGGGAAAATA	573	1.1236	1.47	2.21	1.89	5.61	0.406	0.34	0.31	0.5	0.41	1.16312	1.39	1.1	1.22	1.45	1.21432	3.00625	4.67	3.89	3.96	4.73	35.5938	35.03	35.27	35.33	35.72	9.9218	8.67	9.18	10.16	10.21	0	0	0	0	9.92	0	-15.4	3	31
CT080	ltuB	93614	93907	1	24	93042	>CT080_572	TAAGAGAGAAAATAGAACGTTAGGGAAAATAG	572	1.2308	1.86	2.11	2.38	5.75	0.406	0.34	0.34	0.47	0.44	1.16406	1.4	1.1	1.18	1.45	1.20703	3.05938	4.69	3.83	3.89	4.73	35.5187	35.11	35.27	35.22	35.79	9.6691	8.74	9.22	9.9	10.09	0	0	0	0	9.67	0	-15.4	2	30
CT080	ltuB	93614	93907	1	24	93043	>CT080_571	AAGAGAGAAAATAGAACGTTAGGGAAAATAGA	571	1.3795	2.38	2.14	2.79	5.87	0.406	0.31	0.34	0.44	0.44	1.18156	1.37	1.11	1.18	1.42	1.22811	3.23125	4.65	3.83	3.83	4.66	35.4344	35.17	35.3	35.22	35.66	9.6358	8.81	9.26	9.66	10.09	0	0	0	0	9.64	0	-15.4	1	29
CT080	ltuB	93614	93907	1	24	93044	>CT080_570	AGAGAGAAAATAGAACGTTAGGGAAAATAGAG	570	1.5388	3.01	2.29	3.22	5.93	0.438	0.34	0.34	0.47	0.47	1.22094	1.37	1.1	1.19	1.38	1.24	3.25625	4.65	3.82	3.89	4.59	35.5406	35.19	35.27	35.23	35.62	9.6712	8.82	9.28	9.68	9.91	0	0	0	0	9.67	0	-18.7	2	30
CT080	ltuB	93614	93907	1	24	93045	>CT080_569	GAGAGAAAATAGAACGTTAGGGAAAATAGAGC	569	1.7024	3.68	2.49	3.62	5.94	0.438	0.34	0.31	0.44	0.5	1.22781	1.37	1.11	1.17	1.38	1.22838	3.35625	4.65	3.72	3.91	4.61	35.4469	35.17	35.29	35.32	35.42	9.6925	8.8	9.32	9.91	9.86	0	0	0	0	9.69	0	-16.4	1	32
CT080	ltuB	93614	93907	1	24	93046	>CT080_568	AGAGAAAATAGAACGTTAGGGAAAATAGAGCA	568	1.8794	1.2	2.68	3.9	5.99	0.438	0.47	0.31	0.41	0.47	1.22687	1.38	1.11	1.15	1.41	1.22622	3.36875	4.65	3.72	3.76	4.67	35.5219	35.29	35.29	35.1	35.53	9.6726	8.85	9.37	9.85	9.96	0	0	0	0	9.67	0	-17.2	3	31
CT080	ltuB	93614	93907	1	24	93047	>CT080_567	GAGAAAATAGAACGTTAGGGAAAATAGAGCAC	567	2.0714	1.06	2.91	4.02	6.09	0.406	0.5	0.31	0.44	0.5	1.22687	1.38	1.1	1.13	1.4	1.23432	3.39688	4.58	3.78	3.71	4.67	35.5219	35.29	35.19	35.23	35.44	9.6152	9.14	9.39	9.65	9.74	0	0	0	0	9.62	0	-17.2	2	30
CT080	ltuB	93614	93907	1	24	93048	>CT080_566	AGAAAATAGAACGTTAGGGAAAATAGAGCACT	566	2.2137	0.99	3.13	4	6.2	0.406	0.47	0.28	0.41	0.5	1.22437	1.37	1.12	1.13	1.39	1.22622	3.39688	4.57	3.86	3.65	4.71	35.4	35.34	35.14	35.25	35.34	9.5273	9.46	9.4	9.42	9.36	0	0	0	0	9.53	0	-17.2	1	29
CT080	ltuB	93614	93907	1	24	93049	>CT080_565	GAAAATAGAACGTTAGGGAAAATAGAGCACTG	565	2.3508	1.07	3.22	3.98	6.3	0.438	0.47	0.28	0.44	0.53	1.23375	1.35	1.14	1.14	1.39	1.23432	3.45938	4.36	3.98	3.73	4.82	35.4281	35.37	35.21	35.14	35.34	9.4175	9.53	9.4	9.4	9.29	0	0	0	0	9.42	0	-23.7	1	28
CT080	ltuB	93614	93907	1	24	93050	>CT080_564	AAAATAGAACGTTAGGGAAAATAGAGCACTGA	564	2.4927	1.22	3.24	3.97	6.4	0.469	0.5	0.28	0.44	0.53	1.21094	1.32	1.14	1.17	1.4	1.22622	3.575	4.22	3.98	3.78	5	35.4	35.27	35.21	35.36	35.22	9.2995	9.65	9.2	9.4	9.3	0	0	0	0	9.3	0	-20.9	5	32
CT080	ltuB	93614	93907	1	24	93051	>CT080_563	AAATAGAACGTTAGGGAAAATAGAGCACTGAT	563	2.5677	1.38	3.26	4.02	6.51	0.438	0.47	0.28	0.44	0.53	1.22219	1.29	1.16	1.13	1.44	1.24649	3.74375	3.96	4.18	3.62	5.24	35.2844	35.23	35.27	35.23	35.33	9.2312	9.98	8.69	9.19	9.31	0	0	0	0	9.23	0	-19.5	4	32
CT080	ltuB	93614	93907	1	24	93052	>CT080_562	AATAGAACGTTAGGGAAAATAGAGCACTGATG	562	2.6348	1.56	3.23	4.12	6.63	0.438	0.47	0.28	0.41	0.53	1.23594	1.28	1.19	1.12	1.45	1.26676	3.9125	3.79	4.27	3.62	5.31	35.2906	35.22	35.22	35.32	35.31	9.2089	9.63	8.58	8.79	9.31	0	0	0	0	9.21	0	-19.5	3	31
CT080	ltuB	93614	93907	1	24	93053	>CT080_561	ATAGAACGTTAGGGAAAATAGAGCACTGATGA	561	2.727	1.74	3.16	4.16	6.75	0.438	0.47	0.28	0.38	0.53	1.24031	1.28	1.18	1.13	1.43	1.27865	3.99375	3.79	4.19	3.63	5.39	35.2687	35.24	35.22	35.23	35.37	9.1976	9.62	8.55	8.75	9.32	0	0	0	0	9.2	0	-19.5	2	30
CT080	ltuB	93614	93907	1	24	93054	>CT080_560	TAGAACGTTAGGGAAAATAGAGCACTGATGAG	560	2.8858	1.91	3.07	4.16	6.88	0.406	0.47	0.28	0.41	0.5	1.26313	1.28	1.16	1.16	1.42	1.28649	4.075	3.78	4.13	3.71	5.38	35.2969	35.22	35.21	35.26	35.35	9.1903	9.68	8.47	8.79	9.37	0	0	0	0	9.19	0	-15.5	1	32
CT080	ltuB	93614	93907	1	24	93055	>CT080_559	AGAACGTTAGGGAAAATAGAGCACTGATGAGA	559	3.1531	2.1	2.97	4.18	6.96	0.375	0.5	0.28	0.41	0.5	1.28062	1.25	1.18	1.16	1.4	1.30892	4.175	3.68	4.21	3.73	5.27	35.2125	35.4	35.12	35.17	35.53	9.2102	9.72	8.44	8.81	9.49	0	0	0	0	9.21	0	-20.4	4	31
CT080	ltuB	93614	93907	1	24	93056	>CT080_558	GAACGTTAGGGAAAATAGAGCACTGATGAGAG	558	3.5313	2.26	2.89	4.14	6.98	0.344	0.53	0.28	0.41	0.53	1.29969	1.24	1.21	1.15	1.38	1.33405	4.25938	3.68	4.24	3.8	5.1	35.1875	35.37	35.06	35.24	35.52	9.2845	9.71	8.45	8.82	9.62	0	0	0	0	9.28	0	-18.1	3	32
CT080	ltuB	93614	93907	1	24	93057	>CT080_557	AACGTTAGGGAAAATAGAGCACTGATGAGAGG	557	3.9411	2.33	2.75	4.1	7.03	0.344	0.53	0.28	0.38	0.53	1.30937	1.26	1.21	1.15	1.37	1.33405	4.28438	3.62	4.24	3.96	4.93	35.1344	35.38	35.06	35.24	35.44	9.3365	9.71	8.46	8.83	9.93	0	0	0	0	9.34	0	-18.1	2	31
CT080	ltuB	93614	93907	1	24	93058	>CT080_556	ACGTTAGGGAAAATAGAGCACTGATGAGAGGG	556	4.281	2.35	2.6	4.11	7.1	0.313	0.53	0.28	0.34	0.53	1.32313	1.25	1.21	1.15	1.34	1.33784	4.2625	3.63	4.16	4.14	4.68	35.1406	35.4	35.06	35.22	35.4	9.4536	9.72	8.47	8.86	9.99	0	0	0	0	9.45	0	-18.1	1	30
CT080	ltuB	93614	93907	1	24	93059	>CT080_555	CGTTAGGGAAAATAGAGCACTGATGAGAGGGA	555	4.4747	2.39	2.45	4.13	7.19	0.344	0.5	0.31	0.34	0.5	1.31031	1.25	1.21	1.17	1.32	1.33865	4.20938	3.7	4.14	4.09	4.67	35.0594	35.47	34.98	35.3	35.39	9.89	9.68	8.47	8.92	9.73	0	0	0	0	9.89	0	-18.6	3	30
CT080	ltuB	93614	93907	1	24	93060	>CT080_554	GTTAGGGAAAATAGAGCACTGATGAGAGGGAA	554	4.5888	2.4	2.33	4.13	7.26	0.375	0.5	0.28	0.34	0.47	1.28969	1.28	1.21	1.16	1.32	1.30189	4.20938	3.85	4.16	3.99	4.6	35.1031	35.51	34.98	35.32	35.39	10.0624	9.65	8.47	9.02	9.83	0	0	0	0	10.06	0	-18.6	2	29
CT080	ltuB	93614	93907	1	24	93061	>CT080_553	TTAGGGAAAATAGAGCACTGATGAGAGGGAAC	553	4.6414	2.34	2.26	4.14	7.19	0.375	0.5	0.28	0.34	0.47	1.31031	1.31	1.2	1.15	1.32	1.3027	4.35313	3.76	4.31	3.96	4.53	35.0594	35.62	34.96	35.31	35.45	9.8839	9.7	8.47	9.09	9.86	0	0	0	0	9.88	0	-18.6	1	28
CT080	ltuB	93614	93907	1	24	93062	>CT080_552	TAGGGAAAATAGAGCACTGATGAGAGGGAACG	552	4.5528	2.13	2.17	4.17	6.94	0.375	0.5	0.31	0.34	0.5	1.32406	1.29	1.23	1.13	1.3	1.32297	4.45938	3.63	4.41	3.93	4.44	35.0656	35.73	34.78	35.38	35.37	9.7891	10.08	8.48	9.17	9.82	0	0	0	0	9.79	0	-19.2	1	32
CT080	ltuB	93614	93907	1	24	93063	>CT080_551	AGGGAAAATAGAGCACTGATGAGAGGGAACGA	551	4.3973	1.78	2.08	4.24	6.51	0.375	0.53	0.28	0.31	0.5	1.34156	1.24	1.28	1.11	1.3	1.34405	4.49375	3.47	4.56	3.86	4.44	34.9813	35.69	34.91	35.27	35.56	9.8174	10.11	8.48	9.26	9.86	0	0	0	0	9.82	0	-21.7	2	30
CT080	ltuB	93614	93907	1	24	93064	>CT080_550	GGGAAAATAGAGCACTGATGAGAGGGAACGAG	550	4.2917	1.41	1.95	4.34	6	0.375	0.5	0.28	0.28	0.47	1.35094	1.24	1.29	1.09	1.3	1.34027	4.49063	3.57	4.54	3.81	4.4	35.0094	35.69	34.83	35.45	35.37	9.9079	9.81	8.48	9.3	9.86	0	0	0	0	9.91	0	-16.6	1	32
CT080	ltuB	93614	93907	1	24	93065	>CT080_549	GGAAAATAGAGCACTGATGAGAGGGAACGAGA	549	4.2401	1.05	1.78	4.41	5.45	0.375	0.5	0.28	0.31	0.47	1.31844	1.28	1.29	1.07	1.29	1.33108	4.46875	3.68	4.4	3.85	4.47	35.0344	35.58	34.91	35.45	35.34	9.8446	9.79	8.53	9.33	9.83	0	0	0	0	9.84	0	-24.5	3	31
CT080	ltuB	93614	93907	1	24	93066	>CT080_548	GAAAATAGAGCACTGATGAGAGGGAACGAGAT	548	4.2281	0.7	1.66	4.48	4.88	0.344	0.47	0.28	0.34	0.5	1.30875	1.3	1.28	1.06	1.31	1.33973	4.46875	3.7	4.33	3.9	4.46	35.0875	35.55	35.01	35.38	35.31	9.5488	9.85	8.6	9.31	9.88	0	0	0	0	9.55	0	-24.5	2	30
CT080	ltuB	93614	93907	1	24	93067	>CT080_547	AAAATAGAGCACTGATGAGAGGGAACGAGATC	547	4.2851	0.36	1.59	4.45	4.16	0.375	0.44	0.28	0.31	0.53	1.31844	1.3	1.27	1.07	1.31	1.33892	4.54375	3.7	4.31	3.86	4.43	35.0344	35.55	35.06	35.33	35.43	9.2605	9.82	8.62	9.19	10.14	0	0	0	0	9.26	0	-23.4	5	32
CT080	ltuB	93614	93907	1	24	93068	>CT080_546	AAATAGAGCACTGATGAGAGGGAACGAGATCC	546	4.4127	0.04	1.54	4.21	3.27	0.375	0.41	0.28	0.28	0.53	1.32969	1.3	1.26	1.1	1.27	1.33892	4.64688	3.58	4.26	3.93	4.29	34.9188	35.55	35.05	35.36	35.31	9.1741	9.82	8.62	9.16	9.94	0	0	0	0	9.17	0	-23.4	4	31
CT080	ltuB	93614	93907	1	24	93069	>CT080_545	AATAGAGCACTGATGAGAGGGAACGAGATCCA	545	4.6067	0.32	1.5	3.79	2.26	0.406	0.41	0.28	0.31	0.53	1.32969	1.28	1.28	1.1	1.25	1.35081	4.7625	3.42	4.34	3.95	4.29	34.9188	35.47	35.16	35.27	35.39	9.1611	10.06	8.62	9.16	9.52	0	0	0	0	9.16	0	-23.4	3	30
CT080	ltuB	93614	93907	1	24	93070	>CT080_544	ATAGAGCACTGATGAGAGGGAACGAGATCCAA	544	4.8647	0.63	1.45	3.32	1.2	0.406	0.41	0.25	0.31	0.53	1.3425	1.25	1.33	1.08	1.27	1.35459	4.90938	3.29	4.42	3.92	4.3	35	35.43	35.13	35.36	35.31	9.1557	9.96	8.63	9.16	9.46	0	0	0	0	9.16	0	-23.4	2	29
CT080	ltuB	93614	93907	1	24	93071	>CT080_543	TAGAGCACTGATGAGAGGGAACGAGATCCAAC	543	5.183	0.86	1.34	2.86	0.6	0.438	0.41	0.28	0.31	0.53	1.385	1.22	1.35	1.07	1.29	1.36243	4.99063	3.19	4.5	3.86	4.3	35.0594	35.46	35.11	35.33	35.33	9.146	9.87	8.66	9.16	9.51	0	0	0	0	9.15	0	-18.8	1	32
CT080	ltuB	93614	93907	1	24	93072	>CT080_542	AGAGCACTGATGAGAGGGAACGAGATCCAACG	542	5.4872	1.02	1.28	2.47	1.21	0.469	0.41	0.31	0.31	0.5	1.41094	1.18	1.36	1.1	1.27	1.37378	5.0375	3.07	4.52	3.93	4.13	35.0781	35.57	35.05	35.36	35.31	9.1582	10.15	8.66	9.17	9.88	0	0	0	0	9.16	0	-24.8	3	31
CT080	ltuB	93614	93907	1	24	93073	>CT080_541	GAGCACTGATGAGAGGGAACGAGATCCAACGT	541	5.7072	1.12	1.47	2.21	1.89	0.469	0.41	0.34	0.31	0.5	1.40656	1.16	1.39	1.1	1.22	1.35865	5.02813	3.01	4.67	3.89	3.96	35.1	35.59	35.03	35.27	35.33	9.2442	9.92	8.67	9.18	10.16	0	0	0	0	9.24	0	-24.3	1	32
CT080	ltuB	93614	93907	1	24	93074	>CT080_540	AGCACTGATGAGAGGGAACGAGATCCAACGTT	540	5.807	1.23	1.86	2.11	2.38	0.469	0.41	0.34	0.34	0.47	1.40656	1.16	1.4	1.1	1.18	1.34676	4.9625	3.06	4.69	3.83	3.89	35.1	35.52	35.11	35.27	35.22	9.3586	9.67	8.74	9.22	9.9	0	0	0	0	9.36	0	-17.2	5	32
CT080	ltuB	93614	93907	1	24	93075	>CT080_539	GCACTGATGAGAGGGAACGAGATCCAACGTTC	539	5.8454	1.38	2.38	2.14	2.79	0.469	0.41	0.31	0.34	0.44	1.40656	1.18	1.37	1.11	1.18	1.33514	4.89063	3.23	4.65	3.83	3.83	35.1	35.43	35.17	35.3	35.22	9.712	9.64	8.81	9.26	9.66	0	0	0	0	9.71	0	-17.2	4	31
CT080	ltuB	93614	93907	1	24	93076	>CT080_538	CACTGATGAGAGGGAACGAGATCCAACGTTCT	538	5.8799	1.54	3.01	2.29	3.22	0.469	0.44	0.34	0.34	0.47	1.36719	1.22	1.37	1.1	1.19	1.28973	4.70312	3.26	4.65	3.82	3.89	34.9937	35.54	35.19	35.27	35.23	10.0264	9.67	8.82	9.28	9.68	0	0	0	0	10.03	0	-17.2	3	30
CT080	ltuB	93614	93907	1	24	93077	>CT080_537	ACTGATGAGAGGGAACGAGATCCAACGTTCTT	537	5.9117	1.7	3.68	2.49	3.62	0.469	0.44	0.34	0.31	0.44	1.35594	1.23	1.37	1.11	1.17	1.28	4.5625	3.36	4.65	3.72	3.91	35.1094	35.45	35.17	35.29	35.32	9.9868	9.69	8.8	9.32	9.91	0	0	0	0	9.99	0	-17.2	2	29
CT080	ltuB	93614	93907	1	24	93078	>CT080_536	CTGATGAGAGGGAACGAGATCCAACGTTCTTT	536	5.9714	1.88	1.2	2.68	3.9	0.469	0.44	0.47	0.31	0.41	1.33	1.23	1.38	1.11	1.15	1.26892	4.44375	3.37	4.65	3.72	3.76	35.0906	35.52	35.29	35.29	35.1	9.9958	9.67	8.85	9.37	9.85	0	0	0	0	10	0	-14	4	32
CT080	ltuB	93614	93907	1	24	93079	>CT080_535	TGATGAGAGGGAACGAGATCCAACGTTCTTTA	535	6.0025	2.07	1.06	2.91	4.02	0.5	0.41	0.5	0.31	0.44	1.32563	1.23	1.38	1.1	1.13	1.26892	4.33437	3.4	4.58	3.78	3.71	35.1125	35.52	35.29	35.19	35.23	10.0092	9.62	9.14	9.39	9.65	0	0	0	0	10.01	0	-14	3	31
CT080	ltuB	93614	93907	1	24	93080	>CT080_534	GATGAGAGGGAACGAGATCCAACGTTCTTTAA	534	5.9019	2.21	0.99	3.13	4	0.5	0.41	0.47	0.28	0.41	1.30531	1.22	1.37	1.12	1.13	1.27108	4.25313	3.4	4.57	3.86	3.65	35.2062	35.4	35.34	35.14	35.25	9.9666	9.53	9.46	9.4	9.42	0	0	0	0	9.97	0	-14	2	30
CT080	ltuB	93614	93907	1	24	93081	>CT080_533	ATGAGAGGGAACGAGATCCAACGTTCTTTAAT	533	5.6654	2.35	1.07	3.22	3.98	0.469	0.44	0.47	0.28	0.44	1.27844	1.23	1.35	1.14	1.14	1.25919	4.15	3.46	4.36	3.98	3.73	35.2625	35.43	35.37	35.21	35.14	9.8565	9.42	9.53	9.4	9.4	0	0	0	0	9.86	0	-12	1	32
CT080	ltuB	93614	93907	1	24	93082	>CT080_532	TGAGAGGGAACGAGATCCAACGTTCTTTAATA	532	5.3644	2.49	1.22	3.24	3.97	0.469	0.47	0.5	0.28	0.44	1.2875	1.21	1.32	1.14	1.17	1.25919	3.94063	3.58	4.22	3.98	3.78	35.2844	35.4	35.27	35.21	35.36	9.8743	9.3	9.65	9.2	9.4	0	0	0	0	9.87	0	-19.5	1	28
CT080	ltuB	93614	93907	1	24	93083	>CT080_531	GAGAGGGAACGAGATCCAACGTTCTTTAATAA	531	5.0118	2.57	1.38	3.26	4.02	0.469	0.44	0.47	0.28	0.44	1.27625	1.22	1.29	1.16	1.13	1.26135	3.93438	3.74	3.96	4.18	3.62	35.4	35.28	35.23	35.27	35.23	9.9721	9.23	9.98	8.69	9.19	0	0	0	0	9.97	0	-15.1	4	32
CT080	ltuB	93614	93907	1	24	93084	>CT080_530	AGAGGGAACGAGATCCAACGTTCTTTAATAAA	530	4.6171	2.63	1.56	3.23	4.12	0.469	0.44	0.47	0.28	0.41	1.26687	1.24	1.28	1.19	1.12	1.25324	3.86875	3.91	3.79	4.27	3.62	35.3719	35.29	35.22	35.22	35.32	9.983	9.21	9.63	8.58	8.79	0	0	0	0	9.98	0	-15.1	3	31
CT080	ltuB	93614	93907	1	24	93085	>CT080_529	GAGGGAACGAGATCCAACGTTCTTTAATAAAG	529	4.2161	2.73	1.74	3.16	4.16	0.469	0.44	0.47	0.28	0.38	1.27625	1.24	1.28	1.18	1.13	1.24946	3.85938	3.99	3.79	4.19	3.63	35.4	35.27	35.24	35.22	35.23	9.9634	9.2	9.62	8.55	8.75	0	0	0	0	9.96	0	-15.1	2	30
CT080	ltuB	93614	93907	1	24	93086	>CT080_528	AGGGAACGAGATCCAACGTTCTTTAATAAAGA	528	3.8009	2.89	1.91	3.07	4.16	0.5	0.41	0.47	0.28	0.41	1.2625	1.26	1.28	1.16	1.16	1.23757	3.7125	4.08	3.78	4.13	3.71	35.3937	35.3	35.22	35.21	35.26	9.9202	9.19	9.68	8.47	8.79	0	0	0	0	9.92	0	-15.1	1	29
CT080	ltuB	93614	93907	1	24	93087	>CT080_527	GGGAACGAGATCCAACGTTCTTTAATAAAGAA	527	3.3817	3.15	2.1	2.97	4.18	0.531	0.38	0.5	0.28	0.41	1.24906	1.28	1.25	1.18	1.16	1.24351	3.70938	4.18	3.68	4.21	3.73	35.3937	35.21	35.4	35.12	35.17	9.9239	9.21	9.72	8.44	8.81	0	0	0	0	9.92	0	-18.2	1	28
CT080	ltuB	93614	93907	1	24	93088	>CT080_526	GGAACGAGATCCAACGTTCTTTAATAAAGAAT	526	2.987	3.53	2.26	2.89	4.14	0.531	0.34	0.53	0.28	0.41	1.23937	1.3	1.24	1.21	1.15	1.23432	3.625	4.26	3.68	4.24	3.8	35.4469	35.19	35.37	35.06	35.24	9.9545	9.28	9.71	8.45	8.82	0	0	0	0	9.95	0	-19	4	32
CT080	ltuB	93614	93907	1	24	93089	>CT080_525	GAACGAGATCCAACGTTCTTTAATAAAGAATC	525	2.6918	3.94	2.33	2.75	4.1	0.531	0.34	0.53	0.28	0.38	1.22031	1.31	1.26	1.21	1.15	1.22378	3.66875	4.28	3.62	4.24	3.96	35.4719	35.13	35.38	35.06	35.24	9.8436	9.34	9.71	8.46	8.83	0	0	0	0	9.84	0	-19	3	31
CT080	ltuB	93614	93907	1	24	93090	>CT080_524	AACGAGATCCAACGTTCTTTAATAAAGAATCT	524	2.6305	4.28	2.35	2.6	4.11	0.531	0.31	0.53	0.28	0.34	1.20656	1.32	1.25	1.21	1.15	1.22297	3.575	4.26	3.63	4.16	4.14	35.4656	35.14	35.4	35.06	35.22	9.6884	9.45	9.72	8.47	8.86	0	0	0	0	9.69	0	-19	2	30
CT080	ltuB	93614	93907	1	24	93091	>CT080_523	ACGAGATCCAACGTTCTTTAATAAAGAATCTT	523	2.7424	4.47	2.39	2.45	4.13	0.531	0.34	0.5	0.31	0.34	1.20656	1.31	1.25	1.21	1.17	1.22297	3.5625	4.21	3.7	4.14	4.09	35.4656	35.06	35.47	34.98	35.3	9.6995	9.89	9.68	8.47	8.92	0	0	0	0	9.7	0	-19	1	29
CT080	ltuB	93614	93907	1	24	93092	>CT080_522	CGAGATCCAACGTTCTTTAATAAAGAATCTTT	522	2.8941	4.59	2.4	2.33	4.13	0.5	0.38	0.5	0.28	0.34	1.205	1.29	1.28	1.21	1.16	1.21189	3.55625	4.21	3.85	4.16	3.99	35.2687	35.1	35.51	34.98	35.32	9.9852	10.06	9.65	8.47	9.02	0	0	0	0	9.99	0	-21.4	2	30
CT080	ltuB	93614	93907	1	24	93093	>CT080_521	GAGATCCAACGTTCTTTAATAAAGAATCTTTG	521	3	4.64	2.34	2.26	4.14	0.469	0.38	0.5	0.28	0.34	1.18437	1.31	1.31	1.2	1.15	1.18297	3.5	4.35	3.76	4.31	3.96	35.3125	35.06	35.62	34.96	35.31	10.0717	9.88	9.7	8.47	9.09	0	0	0	0	10.07	0	-18.4	4	32
CT080	ltuB	93614	93907	1	24	93094	>CT080_520	AGATCCAACGTTCTTTAATAAAGAATCTTTGT	520	3.0186	4.55	2.13	2.17	4.17	0.469	0.38	0.5	0.31	0.34	1.18188	1.32	1.29	1.23	1.13	1.18081	3.49375	4.46	3.63	4.41	3.93	35.1906	35.07	35.73	34.78	35.38	9.9137	9.79	10.08	8.48	9.17	0	0	0	0	9.91	0	-18.4	3	31
CT080	ltuB	93614	93907	1	24	93095	>CT080_519	GATCCAACGTTCTTTAATAAAGAATCTTTGTG	519	3.0105	4.4	1.78	2.08	4.24	0.438	0.38	0.53	0.28	0.31	1.19031	1.34	1.24	1.28	1.11	1.18811	3.50625	4.49	3.47	4.56	3.86	35.2938	34.98	35.69	34.91	35.27	9.8821	9.82	10.11	8.48	9.26	0	0	0	0	9.88	0	-18.4	2	30
CT080	ltuB	93614	93907	1	24	93096	>CT080_518	ATCCAACGTTCTTTAATAAAGAATCTTTGTGT	518	3.0099	4.29	1.41	1.95	4.34	0.438	0.38	0.5	0.28	0.28	1.17656	1.35	1.24	1.29	1.09	1.16486	3.34063	4.49	3.57	4.54	3.81	35.2875	35.01	35.69	34.83	35.45	9.8092	9.91	9.81	8.48	9.3	0	0	0	0	9.81	0	-18.4	1	29
CT080	ltuB	93614	93907	1	24	93097	>CT080_517	TCCAACGTTCTTTAATAAAGAATCTTTGTGTT	517	2.9828	4.24	1.05	1.78	4.41	0.406	0.38	0.5	0.28	0.31	1.18562	1.32	1.28	1.29	1.07	1.18378	3.175	4.47	3.68	4.4	3.85	35.3094	35.03	35.58	34.91	35.45	9.8451	9.84	9.79	8.53	9.33	0	0	0	0	9.85	0	-17.9	1	32
CT080	ltuB	93614	93907	1	24	93098	>CT080_516	CCAACGTTCTTTAATAAAGAATCTTTGTGTTT	516	2.9019	4.23	0.7	1.66	4.48	0.406	0.34	0.47	0.28	0.34	1.17188	1.31	1.3	1.28	1.06	1.18162	3.15938	4.47	3.7	4.33	3.9	35.3031	35.09	35.55	35.01	35.38	10.0691	9.55	9.85	8.6	9.31	0	0	0	0	10.07	0	-18.1	4	31
CT080	ltuB	93614	93907	1	24	93099	>CT080_515	CAACGTTCTTTAATAAAGAATCTTTGTGTTTT	515	2.8216	4.29	0.36	1.59	4.45	0.406	0.38	0.44	0.28	0.31	1.15969	1.32	1.3	1.27	1.07	1.16514	3.15313	4.54	3.7	4.31	3.86	35.2344	35.03	35.55	35.06	35.33	10.0843	9.26	9.82	8.62	9.19	0	0	0	0	10.08	0	-16.2	5	32
CT080	ltuB	93614	93907	1	24	93100	>CT080_514	AACGTTCTTTAATAAAGAATCTTTGTGTTTTG	514	2.6821	4.41	0.04	1.54	4.21	0.406	0.38	0.41	0.28	0.28	1.16125	1.33	1.3	1.26	1.1	1.17568	3.16563	4.65	3.58	4.26	3.93	35.4312	34.92	35.55	35.05	35.36	9.8562	9.17	9.82	8.62	9.16	0	0	0	0	9.86	0	-16.2	4	31
CT080	ltuB	93614	93907	1	24	93101	>CT080_513	ACGTTCTTTAATAAAGAATCTTTGTGTTTTGT	513	2.4679	4.61	0.32	1.5	3.79	0.406	0.41	0.41	0.28	0.31	1.14813	1.33	1.28	1.28	1.1	1.18757	3.16563	4.76	3.42	4.34	3.95	35.4937	34.92	35.47	35.16	35.27	9.7721	9.16	10.06	8.62	9.16	0	0	0	0	9.77	0	-10.5	4	32
CT080	ltuB	93614	93907	1	24	93102	>CT080_512	CGTTCTTTAATAAAGAATCTTTGTGTTTTGTA	512	2.255	4.86	0.63	1.45	3.32	0.375	0.41	0.41	0.25	0.31	1.14813	1.34	1.25	1.33	1.08	1.16865	3.15938	4.91	3.29	4.42	3.92	35.4937	35	35.43	35.13	35.36	9.7193	9.16	9.96	8.63	9.16	0	0	0	0	9.72	0	-10.5	3	31
CT080	ltuB	93614	93907	1	24	93103	>CT080_511	GTTCTTTAATAAAGAATCTTTGTGTTTTGTAC	511	2.1364	5.18	0.86	1.34	2.86	0.375	0.44	0.41	0.28	0.31	1.12594	1.39	1.22	1.35	1.07	1.12838	3.12188	4.99	3.19	4.5	3.86	35.3406	35.06	35.46	35.11	35.33	9.3434	9.15	9.87	8.66	9.16	0	0	0	0	9.34	0	-10.5	2	30
CT080	ltuB	93614	93907	1	24	93104	>CT080_510	TTCTTTAATAAAGAATCTTTGTGTTTTGTACA	510	2.1807	5.49	1.02	1.28	2.47	0.375	0.47	0.41	0.31	0.31	1.1175	1.41	1.18	1.36	1.1	1.1173	3.175	5.04	3.07	4.52	3.93	35.2375	35.08	35.57	35.05	35.36	8.7776	9.16	10.15	8.66	9.17	0	0	0	0	8.78	0	-10.5	1	29
CT080	ltuB	93614	93907	1	24	93105	>CT080_509	TCTTTAATAAAGAATCTTTGTGTTTTGTACAG	509	2.3022	5.71	1.12	1.47	2.21	0.344	0.47	0.41	0.34	0.31	1.14094	1.41	1.16	1.39	1.1	1.12108	3.2	5.03	3.01	4.67	3.89	35.1906	35.1	35.59	35.03	35.27	8.6323	9.24	9.92	8.67	9.18	0	0	0	0	8.63	0	-10.5	4	31
CT080	ltuB	93614	93907	1	24	93106	>CT080_508	CTTTAATAAAGAATCTTTGTGTTTTGTACAGG	508	2.4361	5.81	1.23	1.86	2.11	0.313	0.47	0.41	0.34	0.34	1.14094	1.41	1.16	1.4	1.1	1.12108	3.2625	4.96	3.06	4.69	3.83	35.1906	35.1	35.52	35.11	35.27	8.5631	9.36	9.67	8.74	9.22	0	0	0	0	8.56	0	-6	3	32
CT080	ltuB	93614	93907	1	24	93107	>CT080_507	TTTAATAAAGAATCTTTGTGTTTTGTACAGGA	507	2.5454	5.85	1.38	2.38	2.14	0.313	0.47	0.41	0.31	0.34	1.1275	1.41	1.18	1.37	1.11	1.12108	3.1875	4.89	3.23	4.65	3.83	35.1906	35.1	35.43	35.17	35.3	8.4584	9.71	9.64	8.81	9.26	0	0	0	0	8.46	0	-6	2	31
CT080	ltuB	93614	93907	1	24	93108	>CT080_506	TTAATAAAGAATCTTTGTGTTTTGTACAGGAT	506	2.6787	5.88	1.54	3.01	2.29	0.344	0.47	0.44	0.34	0.34	1.11437	1.37	1.22	1.37	1.1	1.13297	3.25	4.7	3.26	4.65	3.82	35.2531	34.99	35.54	35.19	35.27	8.3976	10.03	9.67	8.82	9.28	0	0	0	0	8.4	0	-6	1	30
CT080	ltuB	93614	93907	1	24	93109	>CT080_505	TAATAAAGAATCTTTGTGTTTTGTACAGGATA	505	2.8455	5.91	1.7	3.68	2.49	0.313	0.47	0.44	0.34	0.31	1.11437	1.36	1.23	1.37	1.11	1.13676	3.35	4.56	3.36	4.65	3.72	35.2531	35.11	35.45	35.17	35.29	8.3908	9.99	9.69	8.8	9.32	0	0	0	0	8.39	0	-11.2	1	29
CT080	ltuB	93614	93907	1	24	93110	>CT080_504	AATAAAGAATCTTTGTGTTTTGTACAGGATAA	504	2.9604	5.97	1.88	1.2	2.68	0.313	0.47	0.44	0.47	0.31	1.13187	1.33	1.23	1.38	1.11	1.16838	3.39063	4.44	3.37	4.65	3.72	35.1688	35.09	35.52	35.29	35.29	8.4072	10	9.67	8.85	9.37	0	0	0	0	8.41	0	-17.5	2	30
CT080	ltuB	93614	93907	1	24	93111	>CT080_503	ATAAAGAATCTTTGTGTTTTGTACAGGATAAG	503	3.0485	6	2.07	1.06	2.91	0.313	0.5	0.41	0.5	0.31	1.14562	1.33	1.23	1.38	1.1	1.17946	3.5375	4.33	3.4	4.58	3.78	35.175	35.11	35.52	35.29	35.19	8.4238	10.01	9.62	9.14	9.39	0	0	0	0	8.42	0	-17.5	1	29
CT080	ltuB	93614	93907	1	24	93112	>CT080_502	TAAAGAATCTTTGTGTTTTGTACAGGATAAGA	502	3.1691	5.9	2.21	0.99	3.13	0.281	0.5	0.41	0.47	0.28	1.15906	1.31	1.22	1.37	1.12	1.19703	3.55313	4.25	3.4	4.57	3.86	35.175	35.21	35.4	35.34	35.14	8.4338	9.97	9.53	9.46	9.4	0	0	0	0	8.43	0	-18.5	3	31
CT080	ltuB	93614	93907	1	24	93113	>CT080_501	AAAGAATCTTTGTGTTTTGTACAGGATAAGAG	501	3.3315	5.67	2.35	1.07	3.22	0.281	0.47	0.44	0.47	0.28	1.18594	1.28	1.23	1.35	1.14	1.24243	3.65938	4.15	3.46	4.36	3.98	35.1187	35.26	35.43	35.37	35.21	8.4359	9.86	9.42	9.53	9.4	0	0	0	0	8.44	0	-18	4	32
CT080	ltuB	93614	93907	1	24	93114	>CT080_500	AAGAATCTTTGTGTTTTGTACAGGATAAGAGA	500	3.5779	5.36	2.49	1.22	3.24	0.281	0.47	0.47	0.5	0.28	1.19031	1.29	1.21	1.32	1.14	1.24622	3.82813	3.94	3.58	4.22	3.98	35.0969	35.28	35.4	35.27	35.21	8.4421	9.87	9.3	9.65	9.2	0	0	0	0	8.44	0	-18	3	31
CT080	ltuB	93614	93907	1	24	93115	>CT080_499	AGAATCTTTGTGTTTTGTACAGGATAAGAGAG	499	3.9333	5.01	2.57	1.38	3.26	0.281	0.47	0.44	0.47	0.28	1.21375	1.28	1.22	1.29	1.16	1.25811	3.83438	3.93	3.74	3.96	4.18	35.05	35.4	35.28	35.23	35.27	8.461	9.97	9.23	9.98	8.69	0	0	0	0	8.46	0	-18	2	30
CT080	ltuB	93614	93907	1	24	93116	>CT080_498	GAATCTTTGTGTTTTGTACAGGATAAGAGAGG	498	4.3337	4.62	2.63	1.56	3.23	0.25	0.47	0.44	0.47	0.28	1.22219	1.27	1.24	1.28	1.19	1.26405	3.93438	3.87	3.91	3.79	4.27	35.1531	35.37	35.29	35.22	35.22	8.4805	9.98	9.21	9.63	8.58	0	0	0	0	8.48	0	-18	1	29
CT080	ltuB	93614	93907	1	24	93117	>CT080_497	AATCTTTGTGTTTTGTACAGGATAAGAGAGGT	497	4.6699	4.22	2.73	1.74	3.16	0.25	0.47	0.44	0.47	0.28	1.21969	1.28	1.24	1.28	1.18	1.26324	4.02813	3.86	3.99	3.79	4.19	35.0312	35.4	35.27	35.24	35.22	8.4854	9.96	9.2	9.62	8.55	0	0	0	0	8.49	0	-20.3	1	28
CT080	ltuB	93614	93907	1	24	93118	>CT080_496	ATCTTTGTGTTTTGTACAGGATAAGAGAGGTG	496	4.8479	3.8	2.89	1.91	3.07	0.281	0.5	0.41	0.47	0.28	1.25906	1.26	1.26	1.28	1.16	1.27297	4.24063	3.71	4.08	3.78	4.13	35.1375	35.39	35.3	35.22	35.21	8.4875	9.92	9.19	9.68	8.47	0	0	0	0	8.49	0	-11.5	5	32
CT080	ltuB	93614	93907	1	24	93119	>CT080_495	TCTTTGTGTTTTGTACAGGATAAGAGAGGTGC	495	4.8425	3.38	3.15	2.1	2.97	0.25	0.53	0.38	0.5	0.28	1.2725	1.25	1.28	1.25	1.18	1.27297	4.24375	3.71	4.18	3.68	4.21	35.1375	35.39	35.21	35.4	35.12	8.5195	9.92	9.21	9.72	8.44	0	0	0	0	8.52	0	-11.5	4	31
CT080	ltuB	93614	93907	1	24	93120	>CT080_494	CTTTGTGTTTTGTACAGGATAAGAGAGGTGCT	494	4.7706	2.99	3.53	2.26	2.89	0.25	0.53	0.34	0.53	0.28	1.2725	1.24	1.3	1.24	1.21	1.24973	4.30938	3.63	4.26	3.68	4.24	35.1375	35.45	35.19	35.37	35.06	8.5925	9.95	9.28	9.71	8.45	0	0	0	0	8.59	0	-11.5	3	30
CT080	ltuB	93614	93907	1	24	93121	>CT080_493	TTTGTGTTTTGTACAGGATAAGAGAGGTGCTC	493	4.7134	2.69	3.94	2.33	2.75	0.281	0.53	0.34	0.53	0.28	1.27937	1.22	1.31	1.26	1.21	1.25703	4.35	3.67	4.28	3.62	4.24	35.0438	35.47	35.13	35.38	35.06	8.6338	9.84	9.34	9.71	8.46	0	0	0	0	8.63	0	-11.5	2	29
CT080	ltuB	93614	93907	1	24	93122	>CT080_492	TTGTGTTTTGTACAGGATAAGAGAGGTGCTCA	492	4.6608	2.63	4.28	2.35	2.6	0.281	0.53	0.31	0.53	0.28	1.29219	1.21	1.32	1.25	1.21	1.26676	4.5125	3.58	4.26	3.63	4.16	35.125	35.47	35.14	35.4	35.06	8.6841	9.69	9.45	9.72	8.47	0	0	0	0	8.68	0	-9.5	1	32
CT080	ltuB	93614	93907	1	24	93123	>CT080_491	TGTGTTTTGTACAGGATAAGAGAGGTGCTCAC	491	4.6024	2.74	4.47	2.39	2.45	0.25	0.53	0.34	0.5	0.31	1.30344	1.21	1.31	1.25	1.21	1.27054	4.61875	3.56	4.21	3.7	4.14	35.0094	35.47	35.06	35.47	34.98	8.8433	9.7	9.89	9.68	8.47	0	0	0	0	8.84	0	-16.7	2	31
CT080	ltuB	93614	93907	1	24	93124	>CT080_490	GTGTTTTGTACAGGATAAGAGAGGTGCTCACA	490	4.5367	2.89	4.59	2.4	2.33	0.25	0.5	0.38	0.5	0.28	1.28313	1.21	1.29	1.28	1.21	1.2727	4.54375	3.56	4.21	3.85	4.16	35.1031	35.27	35.1	35.51	34.98	9.1	9.99	10.06	9.65	8.47	0	0	0	0	9.1	0	-16.7	1	30
CT080	ltuB	93614	93907	1	24	93125	>CT080_489	TGTTTTGTACAGGATAAGAGAGGTGCTCACAT	489	4.5256	3	4.64	2.34	2.26	0.25	0.47	0.38	0.5	0.28	1.25719	1.18	1.31	1.31	1.2	1.26162	4.45625	3.5	4.35	3.76	4.31	35.0844	35.31	35.06	35.62	34.96	9.3028	10.07	9.88	9.7	8.47	0	0	0	0	9.3	0	-10.7	5	32
CT080	ltuB	93614	93907	1	24	93126	>CT080_488	GTTTTGTACAGGATAAGAGAGGTGCTCACATA	488	4.5652	3.02	4.55	2.13	2.17	0.281	0.47	0.38	0.5	0.31	1.25875	1.18	1.32	1.29	1.23	1.25189	4.45625	3.49	4.46	3.63	4.41	35.2812	35.19	35.07	35.73	34.78	9.4324	9.91	9.79	10.08	8.48	0	0	0	0	9.43	0	-10.7	4	31
CT080	ltuB	93614	93907	1	24	93127	>CT080_487	TTTTGTACAGGATAAGAGAGGTGCTCACATAC	487	4.5887	3.01	4.4	1.78	2.08	0.281	0.44	0.38	0.53	0.28	1.25719	1.19	1.34	1.24	1.28	1.24081	4.47188	3.51	4.49	3.47	4.56	35.0844	35.29	34.98	35.69	34.91	9.4881	9.88	9.82	10.11	8.48	0	0	0	0	9.49	0	-10.7	3	30
CT080	ltuB	93614	93907	1	24	93128	>CT080_486	TTTGTACAGGATAAGAGAGGTGCTCACATACA	486	4.5788	3.01	4.29	1.41	1.95	0.313	0.44	0.38	0.5	0.28	1.26156	1.18	1.35	1.24	1.29	1.24459	4.575	3.34	4.49	3.57	4.54	35.0625	35.29	35.01	35.69	34.83	9.5255	9.81	9.91	9.81	8.48	0	0	0	0	9.53	0	-10.7	2	29
CT080	ltuB	93614	93907	1	24	93129	>CT080_485	TTGTACAGGATAAGAGAGGTGCTCACATACAG	485	4.5202	2.98	4.24	1.05	1.78	0.313	0.41	0.38	0.5	0.28	1.27531	1.19	1.32	1.28	1.29	1.27865	4.66875	3.18	4.47	3.68	4.4	35.0688	35.31	35.03	35.58	34.91	9.5904	9.85	9.84	9.79	8.53	0	0	0	0	9.59	0	-10.7	1	28
CT080	ltuB	93614	93907	1	24	93130	>CT080_484	TGTACAGGATAAGAGAGGTGCTCACATACAGA	484	4.4039	2.9	4.23	0.7	1.66	0.344	0.41	0.34	0.47	0.28	1.27531	1.17	1.31	1.3	1.28	1.28243	4.56563	3.16	4.47	3.7	4.33	35.0688	35.3	35.09	35.55	35.01	9.7233	10.07	9.55	9.85	8.6	0	0	0	0	9.72	0	-14.7	1	32
CT080	ltuB	93614	93907	1	24	93131	>CT080_483	GTACAGGATAAGAGAGGTGCTCACATACAGAA	483	4.2439	2.82	4.29	0.36	1.59	0.375	0.41	0.38	0.44	0.28	1.26406	1.16	1.32	1.3	1.27	1.2727	4.40313	3.15	4.54	3.7	4.31	35.1844	35.23	35.03	35.55	35.06	9.8562	10.08	9.26	9.82	8.62	0	0	0	0	9.86	0	-20.8	1	29
CT080	ltuB	93614	93907	1	24	93132	>CT080_482	TACAGGATAAGAGAGGTGCTCACATACAGAAA	482	4.0498	2.68	4.41	0.04	1.54	0.375	0.41	0.38	0.41	0.28	1.25125	1.16	1.33	1.3	1.26	1.27135	4.45	3.17	4.65	3.58	4.26	35.1031	35.43	34.92	35.55	35.05	9.8686	9.86	9.17	9.82	8.62	0	0	0	0	9.87	0	-18	4	32
CT080	ltuB	93614	93907	1	24	93133	>CT080_481	ACAGGATAAGAGAGGTGCTCACATACAGAAAA	481	3.9032	2.47	4.61	0.32	1.5	0.375	0.41	0.41	0.41	0.28	1.26875	1.15	1.33	1.28	1.28	1.30297	4.56875	3.17	4.76	3.42	4.34	35.0187	35.49	34.92	35.47	35.16	9.8896	9.77	9.16	10.06	8.62	0	0	0	0	9.89	0	-18	3	31
CT080	ltuB	93614	93907	1	24	93134	>CT080_480	CAGGATAAGAGAGGTGCTCACATACAGAAAAG	480	3.8518	2.26	4.86	0.63	1.45	0.406	0.38	0.41	0.41	0.25	1.29531	1.15	1.34	1.25	1.33	1.30378	4.64063	3.16	4.91	3.29	4.42	35.0438	35.49	35	35.43	35.13	9.9909	9.72	9.16	9.96	8.63	0	0	0	0	9.99	0	-18	2	30
CT080	ltuB	93614	93907	1	24	93135	>CT080_479	AGGATAAGAGAGGTGCTCACATACAGAAAAGC	479	3.7816	2.14	5.18	0.86	1.34	0.406	0.38	0.44	0.41	0.28	1.28844	1.13	1.39	1.22	1.35	1.28622	4.67188	3.12	4.99	3.19	4.5	35.1375	35.34	35.06	35.46	35.11	9.9887	9.34	9.15	9.87	8.66	0	0	0	0	9.99	0	-18	1	29
CT080	ltuB	93614	93907	1	24	93136	>CT080_478	GGATAAGAGAGGTGCTCACATACAGAAAAGCT	478	3.6462	2.18	5.49	1.02	1.28	0.438	0.38	0.47	0.41	0.31	1.28406	1.12	1.41	1.18	1.36	1.29216	4.60625	3.18	5.04	3.07	4.52	35.1594	35.24	35.08	35.57	35.05	9.9264	8.78	9.16	10.15	8.66	0	0	0	0	9.93	0	-20.7	3	30
CT080	ltuB	93614	93907	1	24	93137	>CT080_477	GATAAGAGAGGTGCTCACATACAGAAAAGCTT	477	3.514	2.3	5.71	1.12	1.47	0.406	0.34	0.47	0.41	0.34	1.27188	1.14	1.41	1.16	1.39	1.30595	4.65625	3.2	5.03	3.01	4.67	35.0906	35.19	35.1	35.59	35.03	9.7533	8.63	9.24	9.92	8.67	0	0	0	0	9.75	0	-20.7	2	29
CT080	ltuB	93614	93907	1	24	93138	>CT080_476	ATAAGAGAGGTGCTCACATACAGAAAAGCTTG	476	3.3965	2.44	5.81	1.23	1.86	0.438	0.31	0.47	0.41	0.34	1.28156	1.14	1.41	1.16	1.4	1.31432	4.60938	3.26	4.96	3.06	4.69	35.0375	35.19	35.1	35.52	35.11	9.5117	8.56	9.36	9.67	8.74	0	0	0	0	9.51	0	-20.7	1	28
CT080	ltuB	93614	93907	1	24	93139	>CT080_475	TAAGAGAGGTGCTCACATACAGAAAAGCTTGG	475	3.3043	2.55	5.85	1.38	2.38	0.438	0.31	0.47	0.41	0.31	1.30438	1.13	1.41	1.18	1.37	1.34243	4.6875	3.19	4.89	3.23	4.65	35.0656	35.19	35.1	35.43	35.17	9.4567	8.46	9.71	9.64	8.81	0	0	0	0	9.46	0	-22	1	29
CT080	ltuB	93614	93907	1	24	93140	>CT080_474	AAGAGAGGTGCTCACATACAGAAAAGCTTGGA	474	3.1916	2.68	5.88	1.54	3.01	0.438	0.34	0.47	0.44	0.34	1.30844	1.11	1.37	1.22	1.37	1.36351	4.83438	3.25	4.7	3.26	4.65	34.9813	35.25	34.99	35.54	35.19	9.464	8.4	10.03	9.67	8.82	0	0	0	0	9.46	0	-23.4	1	29
CT080	ltuB	93614	93907	1	24	93141	>CT080_473	AGAGAGGTGCTCACATACAGAAAAGCTTGGAT	473	3.0596	2.85	5.91	1.7	3.68	0.406	0.31	0.47	0.44	0.34	1.31969	1.11	1.36	1.23	1.37	1.35568	4.85938	3.35	4.56	3.36	4.65	34.8656	35.25	35.11	35.45	35.17	9.5029	8.39	9.99	9.69	8.8	0	0	0	0	9.5	0	-20.3	5	32
CT080	ltuB	93614	93907	1	24	93142	>CT080_472	GAGAGGTGCTCACATACAGAAAAGCTTGGATG	472	2.932	2.96	5.97	1.88	1.2	0.438	0.31	0.47	0.44	0.47	1.35469	1.13	1.33	1.23	1.38	1.34054	5.06875	3.39	4.44	3.37	4.65	34.9937	35.17	35.09	35.52	35.29	9.5628	8.41	10	9.67	8.85	0	0	0	0	9.56	0	-19.4	4	32
CT080	ltuB	93614	93907	1	24	93143	>CT080_471	AGAGGTGCTCACATACAGAAAAGCTTGGATGC	471	2.7502	3.05	6	2.07	1.06	0.406	0.31	0.5	0.41	0.5	1.36437	1.15	1.33	1.23	1.38	1.32865	5.0875	3.54	4.33	3.4	4.58	34.9406	35.17	35.11	35.52	35.29	9.6129	8.42	10.01	9.62	9.14	0	0	0	0	9.61	0	-19.4	3	31
CT080	ltuB	93614	93907	1	24	93144	>CT080_470	GAGGTGCTCACATACAGAAAAGCTTGGATGCC	470	2.5648	3.17	5.9	2.21	0.99	0.438	0.28	0.5	0.41	0.47	1.38344	1.16	1.31	1.22	1.37	1.32486	5.15313	3.55	4.25	3.4	4.57	34.9156	35.17	35.21	35.4	35.34	9.6675	8.43	9.97	9.53	9.46	0	0	0	0	9.67	0	-18	4	32
CT080	ltuB	93614	93907	1	24	93145	>CT080_469	AGGTGCTCACATACAGAAAAGCTTGGATGCCC	469	2.4658	3.33	5.67	2.35	1.07	0.438	0.28	0.47	0.44	0.47	1.38094	1.19	1.28	1.23	1.35	1.31676	5.19375	3.66	4.15	3.46	4.36	34.7938	35.12	35.26	35.43	35.37	9.7389	8.44	9.86	9.42	9.53	0	0	0	0	9.74	0	-18	3	31
CT080	ltuB	93614	93907	1	24	93146	>CT080_468	GGTGCTCACATACAGAAAAGCTTGGATGCCCA	468	2.4693	3.58	5.36	2.49	1.22	0.438	0.28	0.47	0.47	0.5	1.3675	1.19	1.29	1.21	1.32	1.34703	5.1125	3.83	3.94	3.58	4.22	34.7938	35.1	35.28	35.4	35.27	9.8893	8.44	9.87	9.3	9.65	0	0	0	0	9.89	0	-18	2	30
CT080	ltuB	93614	93907	1	24	93147	>CT080_467	GTGCTCACATACAGAAAAGCTTGGATGCCCAT	467	2.564	3.93	5.01	2.57	1.38	0.438	0.28	0.47	0.44	0.47	1.33094	1.21	1.28	1.22	1.29	1.33649	5.00625	3.83	3.93	3.74	3.96	34.9031	35.05	35.4	35.28	35.23	9.9223	8.46	9.97	9.23	9.98	0	0	0	0	9.92	0	-18	1	29
CT080	ltuB	93614	93907	1	24	93148	>CT080_466	TGCTCACATACAGAAAAGCTTGGATGCCCATA	466	2.7185	4.33	4.62	2.63	1.56	0.406	0.25	0.47	0.44	0.47	1.31812	1.22	1.27	1.24	1.28	1.32919	4.80313	3.93	3.87	3.91	3.79	34.8219	35.15	35.37	35.29	35.22	9.7829	8.48	9.98	9.21	9.63	0	0	0	0	9.78	0	-20.8	1	30
CT080	ltuB	93614	93907	1	24	93149	>CT080_465	GCTCACATACAGAAAAGCTTGGATGCCCATAA	465	2.8931	4.67	4.22	2.73	1.74	0.438	0.25	0.47	0.44	0.47	1.30688	1.22	1.28	1.24	1.28	1.33973	4.77813	4.03	3.86	3.99	3.79	34.9375	35.03	35.4	35.27	35.24	9.9205	8.49	9.96	9.2	9.62	0	0	0	0	9.92	0	-23	2	29
CT080	ltuB	93614	93907	1	24	93150	>CT080_464	CTCACATACAGAAAAGCTTGGATGCCCATAAA	464	3.1347	4.85	3.8	2.89	1.91	0.469	0.28	0.5	0.41	0.47	1.27188	1.26	1.26	1.26	1.28	1.31676	4.77813	4.24	3.71	4.08	3.78	34.8094	35.14	35.39	35.3	35.22	9.9892	8.49	9.92	9.19	9.68	0	0	0	0	9.99	0	-22.1	1	32
CT080	ltuB	93614	93907	1	24	93151	>CT080_463	TCACATACAGAAAAGCTTGGATGCCCATAAAG	463	3.2967	4.84	3.38	3.15	2.1	0.438	0.25	0.53	0.38	0.5	1.30688	1.27	1.25	1.28	1.25	1.30162	4.79688	4.24	3.71	4.18	3.68	34.9375	35.14	35.39	35.21	35.4	9.8835	8.52	9.92	9.21	9.72	0	0	0	0	9.88	0	-22.9	1	32
CT080	ltuB	93614	93907	1	24	93152	>CT080_462	CACATACAGAAAAGCTTGGATGCCCATAAAGC	462	3.2226	4.77	2.99	3.53	2.26	0.438	0.25	0.53	0.34	0.53	1.30438	1.27	1.24	1.3	1.24	1.29351	4.75937	4.31	3.63	4.26	3.68	34.8156	35.14	35.45	35.19	35.37	9.947	8.59	9.95	9.28	9.71	0	0	0	0	9.95	0	-16.6	4	32
CT080	ltuB	93614	93907	1	24	93153	>CT080_461	ACATACAGAAAAGCTTGGATGCCCATAAAGCA	461	3.0008	4.71	2.69	3.94	2.33	0.438	0.28	0.53	0.34	0.53	1.2975	1.28	1.22	1.31	1.26	1.29568	4.725	4.35	3.67	4.28	3.62	34.9094	35.04	35.47	35.13	35.38	9.9445	8.63	9.84	9.34	9.71	0	0	0	0	9.94	0	-16.6	3	31
CT080	ltuB	93614	93907	1	24	93154	>CT080_460	CATACAGAAAAGCTTGGATGCCCATAAAGCAG	460	2.7477	4.66	2.63	4.28	2.35	0.438	0.28	0.53	0.31	0.53	1.30812	1.29	1.21	1.32	1.25	1.28838	4.73125	4.51	3.58	4.26	3.63	34.7812	35.13	35.47	35.14	35.4	9.8545	8.68	9.69	9.45	9.72	0	0	0	0	9.85	0	-16.6	2	30
CT080	ltuB	93614	93907	1	24	93155	>CT080_459	ATACAGAAAAGCTTGGATGCCCATAAAGCAGG	459	2.4722	4.6	2.74	4.47	2.39	0.438	0.25	0.53	0.34	0.5	1.30969	1.3	1.21	1.31	1.25	1.3127	4.6375	4.62	3.56	4.21	3.7	34.9781	35.01	35.47	35.06	35.47	9.697	8.84	9.7	9.89	9.68	0	0	0	0	9.7	0	-16.6	1	29
CT080	ltuB	93614	93907	1	24	93156	>CT080_458	TACAGAAAAGCTTGGATGCCCATAAAGCAGGT	458	2.2495	4.54	2.89	4.59	2.4	0.438	0.25	0.5	0.38	0.5	1.30563	1.28	1.21	1.29	1.28	1.34081	4.61875	4.54	3.56	4.21	3.85	35.0625	35.1	35.27	35.1	35.51	9.6426	9.1	9.99	10.06	9.65	0	0	0	0	9.64	0	-21.1	1	28
CT080	ltuB	93614	93907	1	24	93157	>CT080_457	ACAGAAAAGCTTGGATGCCCATAAAGCAGGTA	457	2.1457	4.53	3	4.64	2.34	0.469	0.25	0.47	0.38	0.5	1.32313	1.26	1.18	1.31	1.31	1.35595	4.60625	4.46	3.5	4.35	3.76	34.9781	35.08	35.31	35.06	35.62	9.6848	9.3	10.07	9.88	9.7	0	0	0	0	9.68	0	-25.2	2	29
CT080	ltuB	93614	93907	1	24	93158	>CT080_456	CAGAAAAGCTTGGATGCCCATAAAGCAGGTAG	456	2.0849	4.57	3.02	4.55	2.13	0.5	0.28	0.47	0.38	0.5	1.32406	1.26	1.18	1.32	1.29	1.33351	4.6125	4.46	3.49	4.46	3.63	34.9031	35.28	35.19	35.07	35.73	9.767	9.43	9.91	9.79	10.08	0	0	0	0	9.77	0	-25.2	1	28
CT080	ltuB	93614	93907	1	24	93159	>CT080_455	AGAAAAGCTTGGATGCCCATAAAGCAGGTAGA	455	2.0724	4.59	3.01	4.4	1.78	0.5	0.28	0.44	0.38	0.53	1.31719	1.26	1.19	1.34	1.24	1.31595	4.71563	4.47	3.51	4.49	3.47	34.9969	35.08	35.29	34.98	35.69	9.7862	9.49	9.88	9.82	10.11	0	0	0	0	9.79	0	-29	5	32
CT080	ltuB	93614	93907	1	24	93160	>CT080_454	GAAAAGCTTGGATGCCCATAAAGCAGGTAGAG	454	2.1387	4.58	3.01	4.29	1.41	0.531	0.31	0.44	0.38	0.5	1.35219	1.26	1.18	1.35	1.24	1.30081	4.925	4.58	3.34	4.49	3.57	35.125	35.06	35.29	35.01	35.69	9.7666	9.53	9.81	9.91	9.81	0	0	0	0	9.77	0	-24.3	4	32
CT080	ltuB	93614	93907	1	24	93161	>CT080_453	AAAAGCTTGGATGCCCATAAAGCAGGTAGAGC	453	2.2904	4.52	2.98	4.24	1.05	0.5	0.31	0.41	0.38	0.5	1.36187	1.28	1.19	1.32	1.28	1.28108	5	4.67	3.18	4.47	3.68	35.0719	35.07	35.31	35.03	35.58	9.7223	9.59	9.85	9.84	9.79	0	0	0	0	9.72	0	-21.9	3	32
CT080	ltuB	93614	93907	1	24	93162	>CT080_452	AAAGCTTGGATGCCCATAAAGCAGGTAGAGCC	452	2.521	4.4	2.9	4.23	0.7	0.5	0.34	0.41	0.34	0.47	1.36625	1.28	1.17	1.31	1.3	1.29297	5.06875	4.57	3.16	4.47	3.7	35.05	35.07	35.3	35.09	35.55	9.6855	9.72	10.07	9.55	9.85	0	0	0	0	9.69	0	-21.9	2	31
CT080	ltuB	93614	93907	1	24	93163	>CT080_451	AAGCTTGGATGCCCATAAAGCAGGTAGAGCCT	451	2.7587	4.24	2.82	4.29	0.36	0.469	0.38	0.41	0.38	0.44	1.35312	1.26	1.16	1.32	1.3	1.3027	5.15625	4.4	3.15	4.54	3.7	35.1125	35.18	35.23	35.03	35.55	9.6784	9.86	10.08	9.26	9.82	0	0	0	0	9.68	0	-14.7	5	32
CT080	ltuB	93614	93907	1	24	93164	>CT080_450	AGCTTGGATGCCCATAAAGCAGGTAGAGCCTA	450	2.9751	4.05	2.68	4.41	0.04	0.438	0.38	0.41	0.38	0.41	1.34406	1.25	1.16	1.33	1.3	1.31378	5.08125	4.45	3.17	4.65	3.58	35.0906	35.1	35.43	34.92	35.55	9.7331	9.87	9.86	9.17	9.82	0	0	0	0	9.73	0	-14.7	4	31
CT080	ltuB	93614	93907	1	24	93165	>CT080_449	GCTTGGATGCCCATAAAGCAGGTAGAGCCTAT	449	3.2193	3.9	2.47	4.61	0.32	0.438	0.38	0.41	0.41	0.41	1.32656	1.27	1.15	1.33	1.28	1.31973	4.93438	4.57	3.17	4.76	3.42	35.175	35.02	35.49	34.92	35.47	10.0631	9.89	9.77	9.16	10.06	0	0	0	0	10.06	0	-14.7	3	30
CT080	ltuB	93614	93907	1	24	93166	>CT080_448	CTTGGATGCCCATAAAGCAGGTAGAGCCTATA	448	3.4471	3.85	2.26	4.86	0.63	0.438	0.41	0.38	0.41	0.41	1.27812	1.3	1.15	1.34	1.25	1.28568	4.86563	4.64	3.16	4.91	3.29	35.0469	35.04	35.49	35	35.43	10.1133	9.99	9.72	9.16	9.96	0	0	0	0	10.11	0	-14.7	2	29
CT080	ltuB	93614	93907	1	24	93167	>CT080_447	TTGGATGCCCATAAAGCAGGTAGAGCCTATAT	447	3.6146	3.78	2.14	5.18	0.86	0.438	0.41	0.38	0.44	0.41	1.2875	1.29	1.13	1.39	1.22	1.28189	4.87188	4.67	3.12	4.99	3.19	35.075	35.14	35.34	35.06	35.46	9.8275	9.99	9.34	9.15	9.87	0	0	0	0	9.83	0	-14.7	1	28
CT080	ltuB	93614	93907	1	24	93168	>CT080_446	TGGATGCCCATAAAGCAGGTAGAGCCTATATC	446	3.7708	3.65	2.18	5.49	1.02	0.438	0.44	0.38	0.47	0.41	1.29875	1.28	1.12	1.41	1.18	1.28568	4.97188	4.61	3.18	5.04	3.07	34.9594	35.16	35.24	35.08	35.57	9.8431	9.93	8.78	9.16	10.15	0	0	0	0	9.84	0	-10	1	32
CT080	ltuB	93614	93907	1	24	93169	>CT080_445	GGATGCCCATAAAGCAGGTAGAGCCTATATCA	445	3.8222	3.51	2.3	5.71	1.12	0.438	0.41	0.34	0.47	0.41	1.30031	1.27	1.14	1.41	1.16	1.31	4.96563	4.66	3.2	5.03	3.01	35.1562	35.09	35.19	35.1	35.59	10.0364	9.75	8.63	9.24	9.92	0	0	0	0	10.04	0	-12.1	3	31
CT080	ltuB	93614	93907	1	24	93170	>CT080_444	GATGCCCATAAAGCAGGTAGAGCCTATATCAC	444	3.7287	3.4	2.44	5.81	1.23	0.469	0.44	0.31	0.47	0.41	1.28812	1.28	1.14	1.41	1.16	1.29946	4.95	4.61	3.26	4.96	3.06	35.0875	35.04	35.19	35.1	35.52	9.9673	9.51	8.56	9.36	9.67	0	0	0	0	9.97	0	-12.1	2	30
CT080	ltuB	93614	93907	1	24	93171	>CT080_443	ATGCCCATAAAGCAGGTAGAGCCTATATCACA	443	3.5229	3.3	2.55	5.85	1.38	0.438	0.44	0.31	0.47	0.41	1.27438	1.3	1.13	1.41	1.18	1.29135	4.78438	4.69	3.19	4.89	3.23	35.0812	35.07	35.19	35.1	35.43	9.7139	9.46	8.46	9.71	9.64	0	0	0	0	9.71	0	-12.1	1	29
CT080	ltuB	93614	93907	1	24	93172	>CT080_442	TGCCCATAAAGCAGGTAGAGCCTATATCACAA	442	3.2317	3.19	2.68	5.88	1.54	0.438	0.44	0.34	0.47	0.44	1.28344	1.31	1.11	1.37	1.22	1.31108	4.7375	4.83	3.25	4.7	3.26	35.1031	34.98	35.25	34.99	35.54	9.6983	9.46	8.4	10.03	9.67	0	0	0	0	9.7	0	-14.6	1	28
CT080	ltuB	93614	93907	1	24	93173	>CT080_441	GCCCATAAAGCAGGTAGAGCCTATATCACAAA	441	2.9138	3.06	2.85	5.91	1.7	0.469	0.41	0.31	0.47	0.44	1.27656	1.32	1.11	1.36	1.23	1.31243	4.78438	4.86	3.35	4.56	3.36	35.1969	34.87	35.25	35.11	35.45	9.943	9.5	8.39	9.99	9.69	0	0	0	0	9.94	0	-22.4	5	32
CT080	ltuB	93614	93907	1	24	93174	>CT080_440	CCCATAAAGCAGGTAGAGCCTATATCACAAAG	440	2.7002	2.93	2.96	5.97	1.88	0.469	0.44	0.31	0.47	0.44	1.27656	1.35	1.13	1.33	1.23	1.29865	4.65938	5.07	3.39	4.44	3.37	35.1969	34.99	35.17	35.09	35.52	10.0813	9.56	8.41	10	9.67	0	0	0	0	10.08	0	-22.4	4	31
CT080	ltuB	93614	93907	1	24	93175	>CT080_439	CCATAAAGCAGGTAGAGCCTATATCACAAAGC	439	2.704	2.75	3.05	6	2.07	0.469	0.41	0.31	0.5	0.41	1.26438	1.36	1.15	1.33	1.23	1.29865	4.60312	5.09	3.54	4.33	3.4	35.1281	34.94	35.17	35.11	35.52	9.8448	9.61	8.42	10.01	9.62	0	0	0	0	9.84	0	-22.4	3	30
CT080	ltuB	93614	93907	1	24	93176	>CT080_438	CATAAAGCAGGTAGAGCCTATATCACAAAGCA	438	2.8662	2.56	3.17	5.9	2.21	0.5	0.44	0.28	0.5	0.41	1.24531	1.38	1.16	1.31	1.22	1.3073	4.5375	5.15	3.55	4.25	3.4	35.1531	34.92	35.17	35.21	35.4	9.5671	9.67	8.43	9.97	9.53	0	0	0	0	9.57	0	-22.4	2	29
CT080	ltuB	93614	93907	1	24	93177	>CT080_437	ATAAAGCAGGTAGAGCCTATATCACAAAGCAG	437	3.111	2.47	3.33	5.67	2.35	0.5	0.44	0.28	0.47	0.44	1.24781	1.38	1.19	1.28	1.23	1.30946	4.49688	5.19	3.66	4.15	3.46	35.275	34.79	35.12	35.26	35.43	9.3194	9.74	8.44	9.86	9.42	0	0	0	0	9.32	0	-22.4	1	28
CT080	ltuB	93614	93907	1	24	93178	>CT080_436	TAAAGCAGGTAGAGCCTATATCACAAAGCAGA	436	3.3624	2.47	3.58	5.36	2.49	0.5	0.44	0.28	0.47	0.47	1.26969	1.37	1.19	1.29	1.21	1.32108	4.57813	5.11	3.83	3.94	3.58	35.3781	34.79	35.1	35.28	35.4	9.274	9.89	8.44	9.87	9.3	0	0	0	0	9.27	0	-23.1	3	31
CT080	ltuB	93614	93907	1	24	93179	>CT080_435	AAAGCAGGTAGAGCCTATATCACAAAGCAGAC	435	3.576	2.56	3.93	5.01	2.57	0.5	0.44	0.28	0.47	0.44	1.30625	1.33	1.21	1.28	1.22	1.34432	4.70313	5.01	3.83	3.93	3.74	35.2687	34.9	35.05	35.4	35.28	9.2833	9.92	8.46	9.97	9.23	0	0	0	0	9.28	0	-23.1	2	30
CT080	ltuB	93614	93907	1	24	93180	>CT080_434	AAGCAGGTAGAGCCTATATCACAAAGCAGACC	434	3.7358	2.72	4.33	4.62	2.63	0.5	0.41	0.25	0.47	0.44	1.32969	1.32	1.22	1.27	1.24	1.34811	4.85	4.8	3.93	3.87	3.91	35.2219	34.82	35.15	35.37	35.29	9.2948	9.78	8.48	9.98	9.21	0	0	0	0	9.29	0	-23.1	1	29
CT080	ltuB	93614	93907	1	24	93181	>CT080_433	AGCAGGTAGAGCCTATATCACAAAGCAGACCC	433	3.8669	2.89	4.67	4.22	2.73	0.5	0.44	0.25	0.47	0.44	1.36312	1.31	1.22	1.28	1.24	1.38216	4.94688	4.78	4.03	3.86	3.99	35.2594	34.94	35.03	35.4	35.27	9.3545	9.92	8.49	9.96	9.2	0	0	0	0	9.35	0	-24.9	4	31
CT080	ltuB	93614	93907	1	24	93182	>CT080_432	GCAGGTAGAGCCTATATCACAAAGCAGACCCG	432	3.9745	3.13	4.85	3.8	2.89	0.469	0.47	0.28	0.5	0.41	1.3725	1.27	1.26	1.26	1.26	1.38811	4.88125	4.78	4.24	3.71	4.08	35.2875	34.81	35.14	35.39	35.3	9.6934	9.99	8.49	9.92	9.19	0	0	0	0	9.69	0	-23.6	3	32
CT080	ltuB	93614	93907	1	24	93183	>CT080_431	CAGGTAGAGCCTATATCACAAAGCAGACCCGA	431	3.9653	3.3	4.84	3.38	3.15	0.469	0.44	0.25	0.53	0.38	1.3375	1.31	1.27	1.25	1.28	1.34622	4.79688	4.8	4.24	3.71	4.18	35.1594	34.94	35.14	35.39	35.21	9.9423	9.88	8.52	9.92	9.21	0	0	0	0	9.94	0	-23.6	2	31
CT080	ltuB	93614	93907	1	24	93184	>CT080_430	AGGTAGAGCCTATATCACAAAGCAGACCCGAG	430	3.7853	3.22	4.77	2.99	3.53	0.469	0.44	0.25	0.53	0.34	1.34	1.3	1.27	1.24	1.3	1.32514	4.83438	4.76	4.31	3.63	4.26	35.2812	34.82	35.14	35.45	35.19	9.909	9.95	8.59	9.95	9.28	0	0	0	0	9.91	0	-23	4	32
CT080	ltuB	93614	93907	1	24	93185	>CT080_429	GGTAGAGCCTATATCACAAAGCAGACCCGAGA	429	3.4741	3	4.71	2.69	3.94	0.5	0.44	0.28	0.53	0.34	1.34	1.3	1.28	1.22	1.31	1.32514	4.9	4.72	4.35	3.67	4.28	35.2812	34.91	35.04	35.47	35.13	10.0176	9.94	8.63	9.84	9.34	0	0	0	0	10.02	0	-23	3	31
CT080	ltuB	93614	93907	1	24	93186	>CT080_428	GTAGAGCCTATATCACAAAGCAGACCCGAGAG	428	3.1397	2.75	4.66	2.63	4.28	0.469	0.44	0.28	0.53	0.31	1.35594	1.31	1.29	1.21	1.32	1.33892	4.91875	4.73	4.51	3.58	4.26	35.4344	34.78	35.13	35.47	35.14	10.0154	9.85	8.68	9.69	9.45	0	0	0	0	10.02	0	-23	2	30
CT080	ltuB	93614	93907	1	24	93187	>CT080_427	TAGAGCCTATATCACAAAGCAGACCCGAGAGC	427	2.8528	2.47	4.6	2.74	4.47	0.438	0.44	0.25	0.53	0.34	1.35438	1.31	1.3	1.21	1.31	1.34811	5.0125	4.64	4.62	3.56	4.21	35.2375	34.98	35.01	35.47	35.06	9.8098	9.7	8.84	9.7	9.89	0	0	0	0	9.81	0	-23	1	29
CT080	ltuB	93614	93907	1	24	93188	>CT080_426	AGAGCCTATATCACAAAGCAGACCCGAGAGCA	426	2.6561	2.25	4.54	2.89	4.59	0.438	0.44	0.25	0.5	0.38	1.35844	1.31	1.28	1.21	1.29	1.37973	5.03125	4.62	4.54	3.56	4.21	35.1531	35.06	35.1	35.27	35.1	9.7944	9.64	9.1	9.99	10.06	0	0	0	0	9.79	0	-24.2	2	30
CT080	ltuB	93614	93907	1	24	93189	>CT080_425	GAGCCTATATCACAAAGCAGACCCGAGAGCAT	425	2.5605	2.15	4.53	3	4.64	0.469	0.47	0.25	0.47	0.38	1.34094	1.32	1.26	1.18	1.31	1.38568	4.99688	4.61	4.46	3.5	4.35	35.2375	34.98	35.08	35.31	35.06	9.9095	9.68	9.3	10.07	9.88	0	0	0	0	9.91	0	-22.8	1	32
CT080	ltuB	93614	93907	1	24	93190	>CT080_424	AGCCTATATCACAAAGCAGACCCGAGAGCATA	424	2.541	2.08	4.57	3.02	4.55	0.469	0.5	0.28	0.47	0.38	1.33156	1.32	1.26	1.18	1.32	1.37378	5.0625	4.61	4.46	3.49	4.46	35.2094	34.9	35.28	35.19	35.07	9.9676	9.77	9.43	9.91	9.79	0	0	0	0	9.97	0	-24.2	4	31
CT080	ltuB	93614	93907	1	24	93191	>CT080_423	GCCTATATCACAAAGCAGACCCGAGAGCATAG	423	2.4971	2.07	4.59	3.01	4.4	0.438	0.5	0.28	0.44	0.38	1.36656	1.32	1.26	1.19	1.34	1.37	5.14063	4.72	4.47	3.51	4.49	35.3375	35	35.08	35.29	34.98	10.0173	9.79	9.49	9.88	9.82	0	0	0	0	10.02	0	-24.2	3	30
CT080	ltuB	93614	93907	1	24	93192	>CT080_422	CCTATATCACAAAGCAGACCCGAGAGCATAGC	422	2.3525	2.14	4.58	3.01	4.29	0.438	0.53	0.31	0.44	0.38	1.35062	1.35	1.26	1.18	1.35	1.33973	5.01563	4.93	4.58	3.34	4.49	35.1844	35.12	35.06	35.29	35.01	9.7625	9.77	9.53	9.81	9.91	0	0	0	0	9.76	0	-24.2	2	29
CT080	ltuB	93614	93907	1	24	93193	>CT080_421	CTATATCACAAAGCAGACCCGAGAGCATAGCC	421	2.1577	2.29	4.52	2.98	4.24	0.406	0.5	0.31	0.41	0.38	1.35062	1.36	1.28	1.19	1.32	1.35351	5.01563	5	4.67	3.18	4.47	35.1844	35.07	35.07	35.31	35.03	9.2755	9.72	9.59	9.85	9.84	0	0	0	0	9.28	0	-24.2	1	28
CT080	ltuB	93614	93907	1	24	93194	>CT080_420	TATATCACAAAGCAGACCCGAGAGCATAGCCC	420	1.9571	2.52	4.4	2.9	4.23	0.438	0.5	0.34	0.41	0.34	1.3575	1.37	1.28	1.17	1.31	1.35946	5.05	5.07	4.57	3.16	4.47	35.0906	35.05	35.07	35.3	35.09	9.0237	9.69	9.72	10.07	9.55	0	0	0	0	9.02	0	-21.5	5	32
CT080	ltuB	93614	93907	1	24	93195	>CT080_419	ATATCACAAAGCAGACCCGAGAGCATAGCCCA	419	1.7766	2.76	4.24	2.82	4.29	0.469	0.47	0.38	0.41	0.38	1.37062	1.35	1.26	1.16	1.32	1.37459	4.9625	5.16	4.4	3.15	4.54	35.0281	35.11	35.18	35.23	35.03	9.0017	9.68	9.86	10.08	9.26	0	0	0	0	9	0	-21.5	4	31
CT080	ltuB	93614	93907	1	24	93196	>CT080_418	TATCACAAAGCAGACCCGAGAGCATAGCCCAA	418	1.6438	2.98	4.05	2.68	4.41	0.5	0.44	0.38	0.41	0.38	1.37969	1.34	1.25	1.16	1.33	1.41649	5.0375	5.08	4.45	3.17	4.65	35.05	35.09	35.1	35.43	34.92	9.0208	9.73	9.87	9.86	9.17	0	0	0	0	9.02	0	-21.5	3	30
CT080	ltuB	93614	93907	1	24	93197	>CT080_417	ATCACAAAGCAGACCCGAGAGCATAGCCCAAA	417	1.5314	3.22	3.9	2.47	4.61	0.531	0.44	0.38	0.41	0.41	1.39719	1.33	1.27	1.15	1.33	1.43757	5.18438	4.93	4.57	3.17	4.76	34.9656	35.17	35.02	35.49	34.92	9.0305	10.06	9.89	9.77	9.16	0	0	0	0	9.03	0	-21.5	2	29
CT080	ltuB	93614	93907	1	24	93198	>CT080_416	TCACAAAGCAGACCCGAGAGCATAGCCCAAAG	416	1.4639	3.45	3.85	2.26	4.86	0.531	0.44	0.41	0.38	0.41	1.44562	1.28	1.3	1.15	1.34	1.45649	5.20625	4.87	4.64	3.16	4.91	35.0938	35.05	35.04	35.49	35	9.0712	10.11	9.99	9.72	9.16	0	0	0	0	9.07	0	-21.5	1	28
CT080	ltuB	93614	93907	1	24	93199	>CT080_415	CACAAAGCAGACCCGAGAGCATAGCCCAAAGC	415	1.4647	3.61	3.78	2.14	5.18	0.531	0.44	0.41	0.38	0.44	1.44312	1.29	1.29	1.13	1.39	1.47351	5.16875	4.87	4.67	3.12	4.99	34.9719	35.08	35.14	35.34	35.06	9.2007	9.83	9.99	9.34	9.15	0	0	0	0	9.2	0	-29.4	5	32
CT080	ltuB	93614	93907	1	24	93200	>CT080_414	ACAAAGCAGACCCGAGAGCATAGCCCAAAGCA	414	1.522	3.77	3.65	2.18	5.49	0.5	0.44	0.44	0.38	0.47	1.43625	1.3	1.28	1.12	1.41	1.49784	5.2	4.97	4.61	3.18	5.04	35.0656	34.96	35.16	35.24	35.08	9.3297	9.84	9.93	8.78	9.16	0	0	0	0	9.33	0	-28	4	32
CT080	ltuB	93614	93907	1	24	93201	>CT080_413	CAAAGCAGACCCGAGAGCATAGCCCAAAGCAG	413	1.6488	3.82	3.51	2.3	5.71	0.531	0.44	0.41	0.34	0.47	1.46281	1.3	1.27	1.14	1.41	1.51568	5.225	4.97	4.66	3.2	5.03	35.0906	35.16	35.09	35.19	35.1	9.4293	10.04	9.75	8.63	9.24	0	0	0	0	9.43	0	-28	3	31
CT080	ltuB	93614	93907	1	24	93202	>CT080_412	AAAGCAGACCCGAGAGCATAGCCCAAAGCAGC	412	1.8109	3.73	3.4	2.44	5.81	0.531	0.47	0.44	0.31	0.47	1.46281	1.29	1.28	1.14	1.41	1.51703	5.325	4.95	4.61	3.26	4.96	35.0906	35.09	35.04	35.19	35.1	9.4766	9.97	9.51	8.56	9.36	0	0	0	0	9.48	0	-28	2	30
CT080	ltuB	93614	93907	1	24	93203	>CT080_411	AAGCAGACCCGAGAGCATAGCCCAAAGCAGCA	411	2.0093	3.52	3.3	2.55	5.85	0.5	0.44	0.44	0.31	0.47	1.47562	1.27	1.3	1.13	1.41	1.51703	5.49375	4.78	4.69	3.19	4.89	35.1719	35.08	35.07	35.19	35.1	9.4974	9.71	9.46	8.46	9.71	0	0	0	0	9.5	0	-28	1	29
CT080	ltuB	93614	93907	1	24	93204	>CT080_410	AGCAGACCCGAGAGCATAGCCCAAAGCAGCAC	410	2.243	3.23	3.19	2.68	5.88	0.5	0.44	0.44	0.34	0.47	1.50906	1.28	1.31	1.11	1.37	1.52892	5.56563	4.74	4.83	3.25	4.7	35.2094	35.1	34.98	35.25	34.99	9.5705	9.7	9.46	8.4	10.03	0	0	0	0	9.57	0	-29.7	4	32
CT080	ltuB	93614	93907	1	24	93205	>CT080_409	GCAGACCCGAGAGCATAGCCCAAAGCAGCACG	409	2.4704	2.91	3.06	2.85	5.91	0.5	0.47	0.41	0.31	0.47	1.54406	1.28	1.32	1.11	1.36	1.52892	5.56563	4.78	4.86	3.35	4.56	35.3375	35.2	34.87	35.25	35.11	9.9214	9.94	9.5	8.39	9.99	0	0	0	0	9.92	0	-29.7	3	31
CT080	ltuB	93614	93907	1	24	93206	>CT080_408	CAGACCCGAGAGCATAGCCCAAAGCAGCACGC	408	2.6511	2.7	2.93	2.96	5.97	0.5	0.47	0.44	0.31	0.47	1.53812	1.28	1.35	1.13	1.33	1.49486	5.54688	4.66	5.07	3.39	4.44	35.2687	35.2	34.99	35.17	35.09	10.1027	10.08	9.56	8.41	10	0	0	0	0	10.1	0	-29.7	2	30
CT080	ltuB	93614	93907	1	24	93207	>CT080_407	AGACCCGAGAGCATAGCCCAAAGCAGCACGCG	407	2.7835	2.7	2.75	3.05	6	0.531	0.47	0.41	0.31	0.5	1.53969	1.26	1.36	1.15	1.33	1.48514	5.53125	4.6	5.09	3.54	4.33	35.4656	35.13	34.94	35.17	35.11	9.8556	9.84	9.61	8.42	10.01	0	0	0	0	9.86	0	-26.4	5	32
CT080	ltuB	93614	93907	1	24	93208	>CT080_406	GACCCGAGAGCATAGCCCAAAGCAGCACGCGT	406	2.8949	2.87	2.56	3.17	5.9	0.531	0.5	0.44	0.28	0.5	1.53531	1.25	1.38	1.16	1.31	1.47	5.52188	4.54	5.15	3.55	4.25	35.4875	35.15	34.92	35.17	35.21	9.7829	9.57	9.67	8.43	9.97	0	0	0	0	9.78	0	-26.4	4	31
CT080	ltuB	93614	93907	1	24	93209	>CT080_405	ACCCGAGAGCATAGCCCAAAGCAGCACGCGTT	405	3.0381	3.11	2.47	3.33	5.67	0.531	0.5	0.44	0.28	0.47	1.53531	1.25	1.38	1.19	1.28	1.46189	5.45625	4.5	5.19	3.66	4.15	35.4875	35.27	34.79	35.12	35.26	9.8075	9.32	9.74	8.44	9.86	0	0	0	0	9.81	0	-26.4	3	30
CT080	ltuB	93614	93907	1	24	93210	>CT080_404	CCCGAGAGCATAGCCCAAAGCAGCACGCGTTC	404	3.2196	3.36	2.47	3.58	5.36	0.5	0.5	0.44	0.28	0.47	1.52687	1.27	1.37	1.19	1.29	1.47108	5.45	4.58	5.11	3.83	3.94	35.3844	35.38	34.79	35.1	35.28	9.852	9.27	9.89	8.44	9.87	0	0	0	0	9.85	0	-26.4	2	29
CT080	ltuB	93614	93907	1	24	93211	>CT080_403	CCGAGAGCATAGCCCAAAGCAGCACGCGTTCT	403	3.4119	3.58	2.56	3.93	5.01	0.5	0.5	0.44	0.28	0.47	1.50344	1.31	1.33	1.21	1.28	1.46189	5.2625	4.7	5.01	3.83	3.93	35.4312	35.27	34.9	35.05	35.4	9.8592	9.28	9.92	8.46	9.97	0	0	0	0	9.86	0	-26.4	1	28
CT080	ltuB	93614	93907	1	24	93212	>CT080_402	CGAGAGCATAGCCCAAAGCAGCACGCGTTCTT	402	3.6416	3.74	2.72	4.33	4.62	0.5	0.5	0.41	0.25	0.47	1.48	1.33	1.32	1.22	1.27	1.44162	5.17812	4.85	4.8	3.93	3.87	35.4781	35.22	34.82	35.15	35.37	9.9384	9.29	9.78	8.48	9.98	0	0	0	0	9.94	0	-28	4	32
CT080	ltuB	93614	93907	1	24	93213	>CT080_401	GAGAGCATAGCCCAAAGCAGCACGCGTTCTTT	401	3.8484	3.87	2.89	4.67	4.22	0.531	0.5	0.44	0.25	0.47	1.43344	1.36	1.31	1.22	1.28	1.42243	4.9875	4.95	4.78	4.03	3.86	35.5031	35.26	34.94	35.03	35.4	9.903	9.35	9.92	8.49	9.96	0	0	0	0	9.9	0	-24.5	3	32
CT080	ltuB	93614	93907	1	24	93214	>CT080_400	AGAGCATAGCCCAAAGCAGCACGCGTTCTTTA	400	3.9216	3.97	3.13	4.85	3.8	0.563	0.47	0.47	0.28	0.5	1.42406	1.37	1.27	1.26	1.26	1.43081	4.9875	4.88	4.78	4.24	3.71	35.475	35.29	34.81	35.14	35.39	9.7711	9.69	9.99	8.49	9.92	0	0	0	0	9.77	0	-24.5	2	31
CT080	ltuB	93614	93907	1	24	93215	>CT080_399	GAGCATAGCCCAAAGCAGCACGCGTTCTTTAG	399	3.9055	3.97	3.3	4.84	3.38	0.563	0.47	0.44	0.25	0.53	1.44312	1.34	1.31	1.27	1.25	1.4473	5.05312	4.8	4.8	4.24	3.71	35.45	35.16	34.94	35.14	35.39	9.7955	9.94	9.88	8.52	9.92	0	0	0	0	9.8	0	-24.5	1	30
CT080	ltuB	93614	93907	1	24	93216	>CT080_398	AGCATAGCCCAAAGCAGCACGCGTTCTTTAGG	398	3.857	3.79	3.22	4.77	2.99	0.563	0.47	0.44	0.25	0.53	1.44219	1.34	1.3	1.27	1.24	1.4473	5	4.83	4.76	4.31	3.63	35.525	35.28	34.82	35.14	35.45	9.8326	9.91	9.95	8.59	9.95	0	0	0	0	9.83	0	-19.4	5	32
CT080	ltuB	93614	93907	1	24	93217	>CT080_397	GCATAGCCCAAAGCAGCACGCGTTCTTTAGGT	397	3.789	3.47	3	4.71	2.69	0.594	0.5	0.44	0.28	0.53	1.43781	1.34	1.3	1.28	1.22	1.44351	4.86875	4.9	4.72	4.35	3.67	35.5469	35.28	34.91	35.04	35.47	10.1183	10.02	9.94	8.63	9.84	0	0	0	0	10.12	0	-16.7	4	32
CT080	ltuB	93614	93907	1	24	93218	>CT080_396	CATAGCCCAAAGCAGCACGCGTTCTTTAGGTT	396	3.7365	3.14	2.75	4.66	2.63	0.563	0.47	0.44	0.28	0.53	1.40969	1.36	1.31	1.29	1.21	1.40162	4.85	4.92	4.73	4.51	3.58	35.325	35.43	34.78	35.13	35.47	10.0101	10.02	9.85	8.68	9.69	0	0	0	0	10.01	0	-15.4	3	32
CT080	ltuB	93614	93907	1	24	93219	>CT080_395	ATAGCCCAAAGCAGCACGCGTTCTTTAGGTTG	395	3.6817	2.85	2.47	4.6	2.74	0.594	0.44	0.44	0.25	0.53	1.42188	1.35	1.31	1.3	1.21	1.38054	4.82813	5.01	4.64	4.62	3.56	35.3937	35.24	34.98	35.01	35.47	9.562	9.81	9.7	8.84	9.7	0	0	0	0	9.56	0	-15.4	2	31
CT080	ltuB	93614	93907	1	24	93220	>CT080_394	TAGCCCAAAGCAGCACGCGTTCTTTAGGTTGG	394	3.6571	2.66	2.25	4.54	2.89	0.625	0.44	0.44	0.25	0.5	1.45437	1.36	1.31	1.28	1.21	1.39216	4.85938	5.03	4.62	4.54	3.56	35.3687	35.15	35.06	35.1	35.27	9.4814	9.79	9.64	9.1	9.99	0	0	0	0	9.48	0	-15.4	1	30
CT080	ltuB	93614	93907	1	24	93221	>CT080_393	AGCCCAAAGCAGCACGCGTTCTTTAGGTTGGG	393	3.6882	2.56	2.15	4.53	3	0.656	0.47	0.47	0.25	0.47	1.48125	1.34	1.32	1.26	1.18	1.41541	4.88438	5	4.61	4.46	3.5	35.3125	35.24	34.98	35.08	35.31	9.5347	9.91	9.68	9.3	10.07	0	0	0	0	9.53	0	-19.9	1	29
CT080	ltuB	93614	93907	1	24	93222	>CT080_392	GCCCAAAGCAGCACGCGTTCTTTAGGTTGGGA	392	3.6732	2.54	2.08	4.57	3.02	0.656	0.47	0.5	0.28	0.47	1.47687	1.33	1.32	1.26	1.18	1.41162	4.67188	5.06	4.61	4.46	3.49	35.3344	35.21	34.9	35.28	35.19	9.9131	9.97	9.77	9.43	9.91	0	0	0	0	9.91	0	-25.2	1	28
CT080	ltuB	93614	93907	1	24	93223	>CT080_391	CCCAAAGCAGCACGCGTTCTTTAGGTTGGGAA	391	3.6058	2.5	2.07	4.59	3.01	0.625	0.44	0.5	0.28	0.44	1.42844	1.37	1.32	1.26	1.19	1.37757	4.44688	5.14	4.72	4.47	3.51	35.2062	35.34	35	35.08	35.29	10.1038	10.02	9.79	9.49	9.88	0	0	0	0	10.1	0	-25.1	5	32
CT080	ltuB	93614	93907	1	24	93224	>CT080_390	CCAAAGCAGCACGCGTTCTTTAGGTTGGGAAT	390	3.5553	2.35	2.14	4.58	3.01	0.625	0.44	0.53	0.31	0.44	1.39187	1.35	1.35	1.26	1.18	1.36108	4.32813	5.02	4.93	4.58	3.34	35.3156	35.18	35.12	35.06	35.29	9.9567	9.76	9.77	9.53	9.81	0	0	0	0	9.96	0	-25.1	4	32
CT080	ltuB	93614	93907	1	24	93225	>CT080_389	CAAAGCAGCACGCGTTCTTTAGGTTGGGAATA	389	3.5116	2.16	2.29	4.52	2.98	0.625	0.41	0.5	0.31	0.41	1.37281	1.35	1.36	1.28	1.19	1.35189	4.2625	5.02	5	4.67	3.18	35.3406	35.18	35.07	35.07	35.31	9.9411	9.28	9.72	9.59	9.85	0	0	0	0	9.94	0	-25.1	3	31
CT080	ltuB	93614	93907	1	24	93226	>CT080_388	AAAGCAGCACGCGTTCTTTAGGTTGGGAATAG	388	3.456	1.96	2.52	4.4	2.9	0.625	0.44	0.5	0.34	0.41	1.37531	1.36	1.37	1.28	1.17	1.33081	4.25313	5.05	5.07	4.57	3.16	35.4625	35.09	35.05	35.07	35.3	9.7409	9.02	9.69	9.72	10.07	0	0	0	0	9.74	0	-25.1	2	30
CT080	ltuB	93614	93907	1	24	93227	>CT080_387	AAGCAGCACGCGTTCTTTAGGTTGGGAATAGA	387	3.3984	1.78	2.76	4.24	2.82	0.594	0.47	0.47	0.38	0.41	1.37531	1.37	1.35	1.26	1.16	1.33459	4.25313	4.96	5.16	4.4	3.15	35.4625	35.03	35.11	35.18	35.23	9.656	9	9.68	9.86	10.08	0	0	0	0	9.66	0	-25.1	1	29
CT080	ltuB	93614	93907	1	24	93228	>CT080_386	AGCAGCACGCGTTCTTTAGGTTGGGAATAGAA	386	3.3473	1.64	2.98	4.05	2.68	0.563	0.5	0.44	0.38	0.41	1.37531	1.38	1.34	1.25	1.16	1.34568	4.25313	5.04	5.08	4.45	3.17	35.4625	35.05	35.09	35.1	35.43	9.7053	9.02	9.73	9.87	9.86	0	0	0	0	9.71	0	-25.7	3	30
CT080	ltuB	93614	93907	1	24	93229	>CT080_385	GCAGCACGCGTTCTTTAGGTTGGGAATAGAAA	385	3.3007	1.53	3.22	3.9	2.47	0.531	0.53	0.44	0.38	0.41	1.37531	1.4	1.33	1.27	1.15	1.35162	4.2	5.18	4.93	4.57	3.17	35.4625	34.97	35.17	35.02	35.49	9.9806	9.03	10.06	9.89	9.77	0	0	0	0	9.98	0	-22.7	4	32
CT080	ltuB	93614	93907	1	24	93230	>CT080_384	CAGCACGCGTTCTTTAGGTTGGGAATAGAAAG	384	3.2849	1.46	3.45	3.85	2.26	0.531	0.53	0.44	0.41	0.38	1.34875	1.45	1.28	1.3	1.15	1.32946	4.12813	5.21	4.87	4.64	3.16	35.4375	35.09	35.05	35.04	35.49	9.9332	9.07	10.11	9.99	9.72	0	0	0	0	9.93	0	-22.7	3	31
CT080	ltuB	93614	93907	1	24	93231	>CT080_383	AGCACGCGTTCTTTAGGTTGGGAATAGAAAGT	383	3.2821	1.46	3.61	3.78	2.14	0.563	0.53	0.44	0.41	0.38	1.32438	1.44	1.29	1.29	1.13	1.33081	4.06563	5.17	4.87	4.67	3.12	35.6156	34.97	35.08	35.14	35.34	9.731	9.2	9.83	9.99	9.34	0	0	0	0	9.73	0	-18.8	4	32
CT080	ltuB	93614	93907	1	24	93232	>CT080_382	GCACGCGTTCTTTAGGTTGGGAATAGAAAGTA	382	3.3667	1.52	3.77	3.65	2.18	0.531	0.5	0.44	0.44	0.38	1.32438	1.44	1.3	1.28	1.12	1.33676	4.0125	5.2	4.97	4.61	3.18	35.6156	35.07	34.96	35.16	35.24	9.8787	9.33	9.84	9.93	8.78	0	0	0	0	9.88	0	-18.8	3	31
CT080	ltuB	93614	93907	1	24	93233	>CT080_381	CACGCGTTCTTTAGGTTGGGAATAGAAAGTAG	381	3.4362	1.65	3.82	3.51	2.3	0.531	0.53	0.44	0.41	0.34	1.29781	1.46	1.3	1.27	1.14	1.3027	4.02813	5.23	4.97	4.66	3.2	35.5906	35.09	35.16	35.09	35.19	9.9205	9.43	10.04	9.75	8.63	0	0	0	0	9.92	0	-18.8	2	30
CT080	ltuB	93614	93907	1	24	93234	>CT080_380	ACGCGTTCTTTAGGTTGGGAATAGAAAGTAGT	380	3.3881	1.81	3.73	3.4	2.44	0.531	0.53	0.47	0.44	0.31	1.29781	1.46	1.29	1.28	1.14	1.28514	3.99375	5.33	4.95	4.61	3.26	35.5906	35.09	35.09	35.04	35.19	9.737	9.48	9.97	9.51	8.56	0	0	0	0	9.74	0	-18.8	1	29
CT080	ltuB	93614	93907	1	24	93235	>CT080_379	CGCGTTCTTTAGGTTGGGAATAGAAAGTAGTG	379	3.3193	2.01	3.52	3.3	2.55	0.531	0.5	0.44	0.44	0.31	1.29875	1.48	1.27	1.3	1.13	1.28595	3.99375	5.49	4.78	4.69	3.19	35.5156	35.17	35.08	35.07	35.19	9.8833	9.5	9.71	9.46	8.46	0	0	0	0	9.88	0	-19.2	5	32
CT080	ltuB	93614	93907	1	24	93236	>CT080_378	GCGTTCTTTAGGTTGGGAATAGAAAGTAGTGA	378	3.24	2.24	3.23	3.19	2.68	0.563	0.5	0.44	0.44	0.34	1.27812	1.51	1.28	1.31	1.11	1.26676	3.92188	5.57	4.74	4.83	3.25	35.5594	35.21	35.1	34.98	35.25	10.0908	9.57	9.7	9.46	8.4	0	0	0	0	10.09	0	-12	4	32
CT080	ltuB	93614	93907	1	24	93237	>CT080_377	CGTTCTTTAGGTTGGGAATAGAAAGTAGTGAC	377	3.1104	2.47	2.91	3.06	2.85	0.563	0.5	0.47	0.41	0.31	1.25	1.54	1.28	1.32	1.11	1.2327	3.79063	5.57	4.78	4.86	3.35	35.3375	35.34	35.2	34.87	35.25	10.1746	9.92	9.94	9.5	8.39	0	0	0	0	10.17	0	-12	3	31
CT080	ltuB	93614	93907	1	24	93238	>CT080_376	GTTCTTTAGGTTGGGAATAGAAAGTAGTGACA	376	2.9017	2.65	2.7	2.93	2.96	0.563	0.5	0.47	0.44	0.31	1.21656	1.54	1.28	1.35	1.13	1.20378	3.64375	5.55	4.66	5.07	3.39	35.3	35.27	35.2	34.99	35.17	9.8915	10.1	10.08	9.56	8.41	0	0	0	0	9.89	0	-12	2	30
CT080	ltuB	93614	93907	1	24	93239	>CT080_375	TTCTTTAGGTTGGGAATAGAAAGTAGTGACAA	375	2.6213	2.78	2.7	2.75	3.05	0.531	0.53	0.47	0.41	0.31	1.19469	1.54	1.26	1.36	1.15	1.19649	3.69375	5.53	4.6	5.09	3.54	35.1969	35.47	35.13	34.94	35.17	9.6302	9.86	9.84	9.61	8.42	0	0	0	0	9.63	0	-12	1	29
CT080	ltuB	93614	93907	1	24	93240	>CT080_374	TCTTTAGGTTGGGAATAGAAAGTAGTGACAAT	374	2.312	2.89	2.87	2.56	3.17	0.5	0.53	0.5	0.44	0.28	1.20844	1.54	1.25	1.38	1.16	1.21676	3.76875	5.52	4.54	5.15	3.55	35.2031	35.49	35.15	34.92	35.17	9.6079	9.78	9.57	9.67	8.43	0	0	0	0	9.61	0	-9.4	4	32
CT080	ltuB	93614	93907	1	24	93241	>CT080_373	CTTTAGGTTGGGAATAGAAAGTAGTGACAATC	373	2.0292	3.04	3.11	2.47	3.33	0.5	0.53	0.5	0.44	0.28	1.20594	1.54	1.25	1.38	1.19	1.21676	3.76875	5.46	4.5	5.19	3.66	35.0812	35.49	35.27	34.79	35.12	9.6134	9.81	9.32	9.74	8.44	0	0	0	0	9.61	0	-9.4	3	31
CT080	ltuB	93614	93907	1	24	93242	>CT080_372	TTTAGGTTGGGAATAGAAAGTAGTGACAATCA	372	1.777	3.22	3.36	2.47	3.58	0.469	0.5	0.5	0.44	0.28	1.20156	1.53	1.27	1.37	1.19	1.21676	3.60625	5.45	4.58	5.11	3.83	35.1031	35.38	35.38	34.79	35.1	9.5792	9.85	9.27	9.89	8.44	0	0	0	0	9.58	0	-9.4	2	30
CT080	ltuB	93614	93907	1	24	93243	>CT080_371	TTAGGTTGGGAATAGAAAGTAGTGACAATCAA	371	1.6301	3.41	3.58	2.56	3.93	0.469	0.5	0.5	0.44	0.28	1.20156	1.5	1.31	1.33	1.21	1.25081	3.76875	5.26	4.7	5.01	3.83	35.1031	35.43	35.27	34.9	35.05	9.5472	9.86	9.28	9.92	8.46	0	0	0	0	9.55	0	-9.4	1	29
CT080	ltuB	93614	93907	1	24	93244	>CT080_370	TAGGTTGGGAATAGAAAGTAGTGACAATCAAA	370	1.6472	3.64	3.74	2.72	4.33	0.469	0.5	0.5	0.41	0.25	1.20594	1.48	1.33	1.32	1.22	1.26054	3.875	5.18	4.85	4.8	3.93	35.0812	35.48	35.22	34.82	35.15	9.5319	9.94	9.29	9.78	8.48	0	0	0	0	9.53	0	-12	1	28
CT080	ltuB	93614	93907	1	24	93245	>CT080_369	AGGTTGGGAATAGAAAGTAGTGACAATCAAAG	369	1.7935	3.85	3.87	2.89	4.67	0.5	0.53	0.5	0.44	0.25	1.2425	1.43	1.36	1.31	1.22	1.27189	3.925	4.99	4.95	4.78	4.03	34.9719	35.5	35.26	34.94	35.03	9.5659	9.9	9.35	9.92	8.49	0	0	0	0	9.57	0	-4.7	4	32
CT080	ltuB	93614	93907	1	24	93246	>CT080_368	GGTTGGGAATAGAAAGTAGTGACAATCAAAGG	368	2.0043	3.92	3.97	3.13	4.85	0.469	0.56	0.47	0.47	0.28	1.25188	1.42	1.37	1.27	1.26	1.26811	3.925	4.99	4.88	4.78	4.24	35	35.48	35.29	34.81	35.14	9.7848	9.77	9.69	9.99	8.49	0	0	0	0	9.78	0	-4.7	3	31
CT080	ltuB	93614	93907	1	24	93247	>CT080_367	GTTGGGAATAGAAAGTAGTGACAATCAAAGGA	367	2.2269	3.91	3.97	3.3	4.84	0.438	0.56	0.47	0.44	0.25	1.23281	1.44	1.34	1.31	1.27	1.25162	3.99063	5.05	4.8	4.8	4.24	35.025	35.45	35.16	34.94	35.14	9.924	9.8	9.94	9.88	8.52	0	0	0	0	9.92	0	-4.7	2	30
CT080	ltuB	93614	93907	1	24	93248	>CT080_366	TTGGGAATAGAAAGTAGTGACAATCAAAGGAG	366	2.4463	3.86	3.79	3.22	4.77	0.469	0.56	0.47	0.44	0.25	1.25937	1.44	1.34	1.3	1.27	1.25162	4.0625	5	4.83	4.76	4.31	35.05	35.53	35.28	34.82	35.14	9.8839	9.83	9.91	9.95	8.59	0	0	0	0	9.88	0	-4.7	1	29
CT080	ltuB	93614	93907	1	24	93249	>CT080_365	TGGGAATAGAAAGTAGTGACAATCAAAGGAGC	365	2.7082	3.79	3.47	3	4.71	0.438	0.59	0.5	0.44	0.28	1.27062	1.44	1.34	1.3	1.28	1.24027	4.0625	4.87	4.9	4.72	4.35	34.9344	35.55	35.28	34.91	35.04	9.9101	10.12	10.02	9.94	8.63	0	0	0	0	9.91	0	-9.2	1	28
CT080	ltuB	93614	93907	1	24	93250	>CT080_364	GGGAATAGAAAGTAGTGACAATCAAAGGAGCA	364	2.9461	3.74	3.14	2.75	4.66	0.438	0.56	0.47	0.44	0.28	1.25937	1.41	1.36	1.31	1.29	1.24162	3.89375	4.85	4.92	4.73	4.51	35.05	35.33	35.43	34.78	35.13	10.0629	10.01	10.02	9.85	8.68	0	0	0	0	10.06	0	-17.6	1	28
CT080	ltuB	93614	93907	1	24	93251	>CT080_363	GGAATAGAAAGTAGTGACAATCAAAGGAGCAA	363	3.0227	3.68	2.85	2.47	4.6	0.438	0.59	0.44	0.44	0.25	1.23594	1.42	1.35	1.31	1.3	1.23108	3.86875	4.83	5.01	4.64	4.62	35.0969	35.39	35.24	34.98	35.01	9.9789	9.56	9.81	9.7	8.84	0	0	0	0	9.98	0	-17.7	5	32
CT080	ltuB	93614	93907	1	24	93252	>CT080_362	GAATAGAAAGTAGTGACAATCAAAGGAGCAAA	362	2.9944	3.66	2.66	2.25	4.54	0.438	0.63	0.44	0.44	0.25	1.21687	1.45	1.36	1.31	1.28	1.22189	3.93125	4.86	5.03	4.62	4.54	35.1219	35.37	35.15	35.06	35.1	9.6485	9.48	9.79	9.64	9.1	0	0	0	0	9.65	0	-16.4	4	32
CT080	ltuB	93614	93907	1	24	93253	>CT080_361	AATAGAAAGTAGTGACAATCAAAGGAGCAAAG	361	2.9496	3.69	2.56	2.15	4.53	0.406	0.66	0.47	0.47	0.25	1.21594	1.48	1.34	1.32	1.26	1.21378	3.95313	4.88	5	4.61	4.46	35.1969	35.31	35.24	34.98	35.08	9.3986	9.53	9.91	9.68	9.3	0	0	0	0	9.4	0	-16.4	3	31
CT080	ltuB	93614	93907	1	24	93254	>CT080_360	ATAGAAAGTAGTGACAATCAAAGGAGCAAAGT	360	2.9305	3.67	2.54	2.08	4.57	0.375	0.66	0.47	0.5	0.28	1.20281	1.48	1.33	1.32	1.26	1.22351	4.04688	4.67	5.06	4.61	4.46	35.2594	35.33	35.21	34.9	35.28	9.331	9.91	9.97	9.77	9.43	0	0	0	0	9.33	0	-16.4	2	30
[truncated: 14,759 more rows]
[truncated: 1 more columns]

## Sheet: Sheet2
number: CT gene number
name: CT gene name
start: absolute address of gene start
end: absolute address of gene end
strand: 1= +, 0= -
[truncated: 11 more rows]
[truncated: 1 more columns]

## Sheet: Sheet3
number: CT gene number
[truncated: 15 more rows]
[truncated: 1 more columns]
