# Supplementary material for: An iterative strategy combining biophysical criteria and duration hidden Markov models for structural predictions of Chlamydia trachomatis σ66 promoters
Source: BMC Bioinformatics. 2009 Aug 28;10:271. doi: 10.1186/1471-2105-10-271 (PMC2743672; doi:10.1186/1471-2105-10-271)
Supplement: Additional file 4 — CT promoters predicted by M2. [file 1471-2105-10-271-S4.xls]

## Sheet: Sheet1
seq32 M2 Predicted Sequence: a 32-mer predicted by M2 to be a promoter
seq32_id: CT gene # and location upstream of the gene start occupied by the 5' nt of seq32
name: name of CT gene
strand: 1= +, 0= -
hpi: hours post infection of gene transcription
seq32_loc: absolute address of the 5' nt of seq32.
start: count to the right in seq32 to find promoter start.
DHMM: Duration Hidden Markov Model Score
h35_loc: absolute address of promoter start
P M2: M2 Predicted Probability of being a promoter
seq32_id	name	strand	hpi	seq32_loc	start	DHMM	h35_loc	seq32 M2 Predicted Sequence	P M2
CT001_113	-	0	16	1706	5	-3.9	1702	TCTTTTGCGACAGCAAAACGCATCTTTAATAG	1
CT001_055	-	0	16	1648	1	1.1	1648	TTGCAAAAAAGATTAAAAGTCAGAGTTAAGTA	1
CT002_105	gatC	1	8	1689	3	-4.5	1691	TTTTGCTGTCGCAAAAGACGCTTCAGTAAGAG	1
CT003_053	gatA	1	8	2055	4	-3.5	2058	TCGTTGGGAGGATTAGTCAAAGTCCCTACAGT	1
CT006_080	-	0	3	7018	5	-1.9	7014	TTTTTTGTCAGAATATCTCTCGCATATAAATT	1
CT007_112	-	1	16	7139	4	6.5	7142	AGTTTGCTAAAAATTTTATTAAGCAGTATGAT	1
CT009_098	yfgA	1	3	9275	4	3.4	9278	ACTTTGATACTAAAAAAGAGGAAATCTAAGAG	1
CT015_067	phoH	0	8	17494	5	-2.4	17490	TTTCTGGATATGATACACAATCAAAGTACTAT	1
CT016_067	-	1	8	17569	4	1.5	17572	TGTTTGTCAAAAATGTACCCCTTAACTACAAT	1
CT022_102	rl31	1	3	27390	4	-3.2	27393	AGGGTGCATTTTTTCTTGCTTTTTCATAAAAT	1
CT022_089	rl31	1	3	27403	3	-1.1	27405	TCTTGCTTTTTCATAAAATGTTCGGGTATGCT	1
CT023_066	pfrA	1	3	27940	4	-5.2	27943	TGATTGCCAATGTACACTCTGGTCTTTGTTAG	1
CT025_098	ffh	1	3	29840	4	-0.8	29843	GTGTTGAAAGATTATGCGCAATTGGATAGGTT	1
CT025_060	ffh	1	3	29878	3	-3	29880	CCTTGAAAATCAAGCTAATGATGCTGTATCCT	1
CT029_132	rnhB	1	8	33022	1	-1.9	33022	TTGAGAGGAAAAACTGGTAAGGCTGCTAAAGT	1
CT031_108	-	1	8	34300	4	-1.4	34303	AAATTGCTGCCGCTAGCGAATTTGATTATGTT	1
CT032_205	metG	1	8	34505	4	-2.8	34508	AAATTGCTAGAGGAGATGTTCGTTCTTCTAAT	1
CT035_040	-	1	1	40314	3	-2.8	40316	TTTTGGTATAATGAGAAAAAGCTTTTTGTAAG	1
CT038_320	-	0	8	43535	4	-2.1	43532	CCTTTGCTTTAGCTCGCAGCGTGGAATATTTT	1
CT039_124	dcd	0	8	43927	1	-6.5	43927	AGGCATTAAAAAGTTGCGTCTTTTCATACAAT	0.79
CT040_045	ruvB	1	16	44040	1	2.2	44040	TTGATTTGGATTAGCGAATAAATAACTACTAT	1
CT043_324	-	0	8	48910	4	2	48907	GTATTGCGGAAAATAACCAAAAAAAATATCCT	1
CT046_111	hctB	1	16	51393	5	-1.6	51397	TGTGTGGTTAGTTTTTAATAAAAAGTTAAAAA	1
CT049_065	-	1	8	54048	4	4.7	54051	TGTTTGTTAATTTAATTTTTTCTAATTAAAAG	1
CT053_255	-	0	8	60801	4	2.4	60798	ACTTTGCTTTTTTTTTAAGTATCGAATACCCT	1
CT054_078	sucA	1	8	60800	3	-0.9	60802	GTTTGCTTTTTTTGAAAAATAAAAATTTTGCT	1
CT054_076	sucA	1	8	60802	1	2.4	60802	TTGCTTTTTTTGAAAAATAAAAATTTTGCTAT	1
CT054_054	sucA	1	8	60824	4	0.7	60827	ATTTTGCTATGGGAATTTTCTAAAAGTATCAC	1
CT061_043	fliA	1	8	70947	1	1.8	70947	TTGATTTAGCCTTATTTTTTAGTTTGTAAAAG	1
CT062_064	tyrS	1	8	71846	3	4	71848	CCTTGCTATAAAAAGAACAGGATAGATAAGAT	1
CT065_060	-	0	1	78301	3	-2.8	78299	CGTTGATTTGATCAACAAAGAAAACTTAACAA	1
CT066_169	-	0	8	79237	3	0.4	79235	GATTGCGAAAAAAGCAAAAACCACTATAGAAT	1
CT068_151	ytgB_1	1	8	80548	4	-0.6	80551	GCTTTGAGAAAGATTGTTTCTTGCTCTAAGAG	1
CT072_322	yaeL	1	16	84820	4	0.9	84823	TTCTTGGCATCAAATAGTTCCTAAATTACAAG	1
CT072_118	yaeL	1	16	85024	4	-1	85027	TCTTTGTTTTGTTGAGCGTCTTATAGTATCTT	1
CT072_068	yaeL	1	16	85074	1	-0.8	85074	TTGTATAGCAGCTGTTTTAAGTAGAGTATAGT	1
CT074_100	recF	0	3	89280	1	-0.2	89280	TTGTTCAATTAGGTATCTCAGATTCTTACAAT	1
CT076_305	smpB	1	16	90255	4	-0.4	90258	TCATTGCGGGAGATAACGAATTTCATTATTTT	1
CT078_081	folD	0	8	92857	4	-1.5	92854	CTTTTGTAAACTGATCAAGAGAGGTCTAGACT	1
CT079_150	-	0	16	93487	4	1.6	93484	ATATTGCTGTAAATCATTCTATCTTTTATAGT	1
CT080_071	ltuB	1	24	93543	4	0.5	93546	GGTTTATGAAAAACAATTTTTTAATTTAAAAT	1
CT082_123	-	1	16	94147	4	-2.8	94150	GCCTTGCGTTTTTTTTGTCCAAATGTTTTTAT	1
CT084_154	-	0	8	97684	4	2.7	97681	TTTTTGTTTAAAAACAGATTGGAAAATAGATT	1
CT084_120	-	0	8	97650	1	1.1	97650	TTGTTTTGTTTTTAATTAAAAGAAAATAAATA	1
CT085_154	-	0	8	99593	1	-1.2	99593	TTGCTAGAGCTAAAAGCAAGGGTTTTTAGTCT	1
CT090_040	lcrD	0	16	105497	4	-0.4	105494	ACCTTGAGAATAAAAACATTAACCAATTCGAT	1
CT091_071	yscU	0	8	106610	4	1.3	106607	TTCTTGAGAAAAACATTTATATACGGTAACTT	1
CT091_043	yscU	0	8	106582	3	-6.7	106580	ACTTGCGAAGTATTCCTTATAGCGCTTAAGCA	1
CT098_072	rs1	0	3	115746	4	3.7	115743	ATCTTGCCTTTTTTAAGGTGAATATTTACACT	1
CT102_076	-	1	8	117860	4	-0.6	117863	CTCTTGATTAATAAGCTTTGGCTTCGTAGGAT	1
CT102_062	-	1	8	117874	4	-3.7	117877	GCTTTGGCTTCGTAGGATGAGGGACATATCTT	1
CT105_215	-	1	8	120237	1	-0.4	120237	TTGAGAGAGGAGAGTAGCAGATTCTTTATTAT	1
CT110_144	groEL	0	1	128114	1	0.4	128114	TTGGTAACATCGTTTTAATTGATAAATATTCT	1
CT111_132	groES	0	1	128448	4	-1	128445	CAGTTGCAAAAAAGCGAGGACTTTGCTATCGT	1
CT114_266	-	1	3	132980	5	0	132984	ACGTTTGCTGGAAAGAAAAATTTCGTTAACTT	1
CT114_163	-	1	3	133083	4	1.5	133086	CGTTTGATACAGCAAAAAGTAGTGACTATGTT	1
CT114_079	-	1	3	133167	5	0.6	133171	ACTATGGCAAAAGATGTAGTTGTGTTTAAAAT	1
CT115_132	-	1	1	134804	4	5.1	134807	AGTTTGTTTTAAATAGTTTTTTTAGTTAAAAT	1
CT115_072	-	1	1	134864	4	-1.1	134867	TTTTTGCGTCCGAAACATTGTTTTATTAAGTG	1
CT123_041	accB	1	3	139359	5	-3	139363	GTACTTGTGAGTATATTCAACGCGTCTAAATT	1
CT125_060	rl13	1	3	141434	4	5.3	141437	TGTTTGGAAAAAATAATCATCAAAATTATAAT	1
CT133_104	-	0	1	151320	1	2.8	151320	TTGCCAAAGATTTTTGTTAAGAACTTTACATG	1
CT134_137	-	1	3	151534	1	-1.2	151534	TTGGTTTTCATTCCAATTAAAGAGGATATGCT	1
CT139_208	oppA_1	0	3	157308	3	0.6	157306	ATTTGCAATACAAATAATGTCTCGTTTAACAT	1
CT140_135	ypdP	1	8	157142	4	1.6	157145	TTGTTGCCGGTTCTATTCTAGAAACGTATAAT	1
CT141_061	secA_1	1	8	158086	4	2.4	158089	GGGTTGCAAAGAAGGTTCTTTGTAATTAATTT	1
CT144_043	-	1	8	160651	5	-4	160655	TGATTTGGTTTCCTTTTGGTTCTTCTTATAAG	1
CT145_109	-	1	8	161628	4	-1.3	161631	CTTTTGTTGTAGACGGATCGGAAAGCTACAAG	1
CT146_119	dnlJ	1	8	163473	4	0.8	163476	ATGTTGGAAAAGTCTAAAAGATGATCTACGTT	1
CT149_121	-	0	8	172884	4	0.6	172881	GAGTTGTTTTATCCAGTAATTTACCTTATTAT	1
CT150_071	rl33	1	3	173091	4	2.8	173094	ATCTTGATTATTTTTGAAAATAGGTATAGCAT	1
CT151_265	-	1	8	173091	4	2.8	173094	ATCTTGATTATTTTTGAAAATAGGTATAGCAT	1
CT156_068	-	0	16	180670	5	-2.2	180666	TATATTGAAAAAGCGAACAACAAAACTAAAAC	1
CT159_219	-	0	16	183886	1	-1.1	183886	TTGTGGAACAACAGTGGATCAGAGAATATGAT	1
CT161_090	-	0	16	185143	5	-5.3	185139	CGTTTTGTTAAAACGCGAAACGCGGCTAAGGT	1
CT162_137	-	0	8	185577	5	-0.5	185573	TATTTTGTGTTTGTAACTTAAAGAGTTACATT	1
CT164_084	-	1	8	187288	1	-4.9	187288	TTGAAGGGCAGTATTGTCGCATTCGTTATTAG	1
CT164_047	-	1	8	187325	4	0.4	187328	CACTTGAGAGGTTTTCTCTATTTCGATACGAT	1
CT165_073	-	1	16	188033	3	-2.5	188035	ATTTGTTTTTAACAGGTAATAACAAATACCCG	1
CT170_106	trpB	1	8	192806	1	1.9	192806	TTGATTAAGAGATGTTCTTATAGAAGTAAGAG	1
CT172.1_294	-	0	8	196074	1	1.2	196074	TTGCGACTTTCGAAATAGAACGAACATATAAG	1
CT173_145	-	0	8	196265	1	2.4	196265	TTGCAGATGTTAAGAAACAAAAAGAATACCAG	1
CT175_098	oppA_2	1	3	196759	4	1.2	196762	TTTTGGCTTTTTGCTATGGTTTTTTGTACAAT	1
CT181_116	-	0	16	203437	1	3.4	203437	TTGTAAATATCTAGAAGTGTATGATTTATGAT	1
CT182_138	kdsB	1	16	203551	4	-1.3	203554	ATCTTGATTGTTAACGATCTCCTTGTTAGGAT	1
CT182_118	kdsB	1	16	203571	3	-5.1	203573	CCTTGTTAGGATGGTCGGGTTCTGTGTACTAG	1
CT186_043	devB	1	8	208103	4	-6.1	208106	AGCTTGGCGGCCCTATTAATTTGTTTTGCAAG	0.91
CT188_133	tdk	0	8	210543	5	-2.9	210539	CGTCTTGTCAATCTTCGAGAAGGAGATACGCT	1
CT189_285	gyrA_1	0	3	213207	5	0.3	213203	CACCTTGAAAGAGGTAATAGACTACTTAAAAG	1
CT191_091	-	0	8	215795	3	-1.8	215793	CTTTGACTTTTTTAGTTCGCAACAAGTATAAG	1
CT191_089	-	0	8	215793	1	-0.6	215793	TTGACTTTTTTAGTTCGCAACAAGTATAAGAG	1
CT195_186	-	0	8	221024	4	3.4	221021	TTTTTGCAAAAGAAATGAAATAGCATTATAAC	1
CT195_047	-	0	8	220885	1	-4.5	220885	TGGCTTCAACTTTGTAAAAGTAAAATTTTTAG	1
CT196_093	-	1	3	220969	4	0.3	220972	CGCTGGTTTAATAAAACCCAACTAGTTATAAT	1
CT196_049	-	1	3	221013	4	-0.7	221016	CTTTTGCAAAAACTCTCTACTTTAAATTAATT	1
CT196_048	-	1	3	221014	3	-0.6	221016	TTTTGCAAAAACTCTCTACTTTAAATTAATTT	1
CT197_268	gcp_1	1	8	221190	1	0	221190	TTGCATATTATTAGGAGCTCTAATCTTAACAG	1
CT197_088	gcp_1	1	8	221370	4	-3.4	221373	CTCTTGCGATTAACGCCTTGCTTGATTAACAA	1
CT197_074	gcp_1	1	8	221384	4	3.4	221387	GCCTTGCTTGATTAACAATCTCATGATACGAT	1
CT199_145	oppB_1	1	3	224008	4	-3.6	224011	TCCGTGCGTAGAAAAGATTCTCTCTTTAAAAT	1
CT199_049	oppB_1	1	3	224104	3	0.4	224106	ACTTGTTATCTGTGATTAGATCGCAATACAAT	1
CT200_104	oppC_1	1	3	225022	4	-7.3	225025	TTGTTGCGACCTTCTGCAAGCGTGGATAGATC	1
CT203_221	-	1	8	227641	4	0	227644	CTTTTGCGTGTCAACTTAATGTTGTTTAGATT	1
CT203_077	-	1	8	227785	4	-2.4	227788	TCGTTGACAGAAGATTTTTGGCATGCTACGAC	1
CT204_043	ybhI	1	8	228604	4	2	228607	CTTTTGAGTCATAGTTTTTATCCAGATAAAAT	1
CT209_107	leuS	0	8	238332	3	-3.3	238330	ACTTGATTTCGATCTCAGACATAGTGTATGTT	1
CT213_083	rpiA	0	3	241518	4	-0.7	241515	GCTTTGAAGGAATCTTGAAGAGGTTGTAGGAT	1
CT213_063	rpiA	0	3	241498	4	-1	241495	AGGTTGTAGGATTACTGTTTGAGGAATAGAAG	1
CT214_130	-	0	16	243303	4	-0.5	243300	TCTTTGAGAAGGTGAGGTAAAGAAAATGAAAG	1
CT215_114	dhnA	1	8	243363	4	-0.7	243366	TGTTTGCATGCTAAGAAAGATTTATAGACAAT	1
CT217_099	ydaO	1	8	245992	4	-0.2	245995	ACCTGGATTTCTAATTCGCAAATCTTTAAAAT	1
CT218_090	surE	1	8	246836	4	0.5	246839	TACTTGGTTTATTTTTCTTATTATTTTAAAAA	1
CT221_242	yqfU	0	8	250507	4	1.7	250504	GCGTTGTGAACAAAAAACAGTGTATTTAAAGT	1
CT221.1_171	-	0	8	250865	1	-1.3	250865	TTGTTTGAGTTTAGGGCTTTGTAAACTATTTT	0.96
CT221.1_140	-	0	8	250834	1	-5.1	250834	TTGCGTATGAAGCGAGTGTCTTTGGATAAAGC	1
CT223_063	-	0	8	252127	1	4.4	252127	TTGATTTCTTTAAAAAAATGTTTCTGTACAAT	1
CT226_075	-	0	3	254061	1	0	254061	TTGGTTGGGTAGATTAGGTATTTAACTACCAT	1
CT226_047	-	0	3	254033	4	2.3	254030	CCATTGAAATATATAAAAATTTTTACTTTAAT	1
CT228_063	-	0	1	255427	4	-1.2	255424	GATTTGCGAATAAAGCGCCGTTCTGATACAGT	1
CT229_045	-	0	1	256206	5	-0.1	256202	TACTTTGCCAAGTTTTGTTTAGGCATTAAGTT	1
CT230_076	-	1	3	256311	4	-2.4	256314	TTCTTGCAAAAAAAATCTCTCCTTTCTTACAT	1
CT230_075	-	1	3	256312	3	-0.2	256314	TCTTGCAAAAAAAATCTCTCCTTTCTTACATT	1
CT232_095	incB	1	3	259300	4	2.1	259303	GAGTTGCTTGTAAGTCTTTTGCATGATATACT	1
CT235_088	-	1	8	263140	5	1.9	263144	AGCTTTGCTAAGAAACAAAAAACCTCTATATT	1
CT236_072	acpP	0	8	264007	4	-3.7	264004	AAATGGCCATAAGTCGACCGTCTGCTTAAGAT	1
CT239_309	fabH	0	8	267282	4	-0.7	267279	AAGTTGCATGCGAAGTAGAAAACTCTTGTAAT	1
CT243_056	lpxD	1	16	271028	4	3	271031	TTCTTGATGATTCTTTTCAAAATAATTAACAT	1
CT246_097	pdhB	1	3	274481	4	-5.9	274484	GATTTGCGTCAAACAAGCAAAACAGCTGTCCT	1
CT248_081	glgP	0	8	279410	5	0.1	279406	TCTGTTGAGAATAGAAATCTTTCTTTTAATAT	1
CT249_128	-	1	3	279357	4	5.1	279360	TGCTTGTGAATAAGAAATATTAATATTAAAAG	1
CT249_060	-	1	3	279425	4	5.4	279428	GTCTTGATATTCGGTAAAAAATCAAGTAAAAT	1
CT252_082	lgt	0	8	284909	1	-1.9	284909	TTGCAAGATTGCTAGCAAAAAATTTTTGGCAT	1
CT252_077	lgt	0	8	284904	4	0.5	284901	AGATTGCTAGCAAAAAATTTTTGGCATAGTCT	1
CT253_129	-	1	8	284949	4	0.1	284952	TAGTTGCTTTTTGAAAATACTCATGCTAGAGT	1
CT253_060	-	1	8	285018	4	-2.5	285021	AGCTTACAAGAGTGTTGCTAGGGACGTAAAAT	1
CT253_046	-	1	8	285032	1	-3.2	285032	TTGCTAGGGACGTAAAATCGAATCAATTTTTT	1
CT257_077	-	1	16	288436	4	-3.1	288439	CGCTTGGGGACAATTTGTATTCCAAATACTAG	1
CT259_102	-	0	8	291709	4	-0.6	291706	AGTTTGCTTTCTTTTTTAAAAAAATCTTTGCT	1
CT260_041	-	1	8	291889	1	-5.9	291889	TTGCCTCCCTTTTAATAAGCCGTACTTAGAGG	1
CT261_131	dnaQ_1	1	3	292299	4	-2.6	292302	AAGTTGATTTGTGATAGCTTCTTCCATGCAAT	1
CT261_126	dnaQ_1	1	3	292304	4	-2.7	292307	GATTTGTGATAGCTTCTTCCATGCAATAGGAT	1
CT261_062	dnaQ_1	1	3	292368	1	-2	292368	TTGAAAAAGCAAGCAAAACTAGAAAATAACCA	1
CT262_059	-	1	8	293066	1	0.3	293066	TTGCTACAACCAGAAAATAAAGAAATTAAAGC	1
CT265_140	accA	0	3	297519	5	3.1	297515	AGGCTTGATTTCTTTTTAAGAGAAATTAAAAT	1
CT265_111	accA	0	3	297490	3	-0.3	297488	AATTGTTTGCGTGAAACAAAGGTCATTATAAT	1
CT265_064	accA	0	3	297443	4	4.4	297440	TGGTTGTTTTTGATTATTGTTTGTATTAAAAT	1
CT265_048	accA	0	3	297427	1	3	297427	TTGTTTGTATTAAAATAACTCTTTTTTATAAG	1
CT267_097	ihfA	0	8	299210	5	-1.7	299206	AGTCTTGAATCCAAAGGATGAATGCATATTAT	1
CT269_082	murE	0	16	301560	5	0.3	301556	AAGCTTGACAACGAATATGTGTATAGTAAACT	1
CT269_051	murE	0	16	301529	4	-6.7	301526	TATTTGAGAAAGCTTTTTGAAGCCCTTGTGTG	1
CT270_145	pbp3	0	16	303889	1	-3.2	303889	TTGCGTCAGATAGAACAAGAAAATGTTGCGCT	0.99
CT270_075	pbp3	0	16	303819	3	-4.1	303817	TGTTGCAGATAGCTTTTCTTCCAGAATACCAG	1
CT273_175	-	1	8	305023	4	0.9	305026	AGGTTGCAGTGTATCGCATGTTTAGTTAAAAG	1
CT274_139	-	1	8	305632	3	-2.5	305634	GCTTGAAGTAGAAGAGGAAGTCTTAGTACGAG	1
CT275_170	dnaA	1	16	306263	4	0.7	306266	TTTTTGTTTCTGATTTCAGGAAAAATTAATAG	1
CT275_093	dnaA	1	16	306340	1	-1.5	306340	TTGCTTATCAATAGCAATGCTACATTTGCGAT	1
CT275_070	dnaA	1	16	306363	3	-7.1	306365	ATTTGCGATTTTCTCCAGGAGGAGGGTGCATT	1
CT286_067	clpC	1	8	317903	4	1.2	317906	AAGTTGCATCATTATCATAAATGTCGTATATG	1
CT287_136	ycbF	0	8	321727	5	1.1	321723	TGATTTGTCTTTTTGTAATTAAGATTTAAAAG	1
CT287_070	ycbF	0	8	321661	5	-4.1	321657	TTTTTTGCTAACATGATGGCCCTTTGTAATGT	1
CT288_062	-	1	1	321761	4	5.9	321764	TTGTTGTAAAAAAACAATATTTATTCTAAAAT	1
CT293_094	accD	0	8	327450	1	1.1	327450	TTGTAGAAATGAGCAAGCAATAATTTTATTAT	1
CT293_065	accD	0	8	327421	3	4.1	327419	TATTGATTGGTTAAAAAAAATTACAATAAAAT	1
CT294_107	sodM	0	8	328155	5	-0.3	328151	GCTCTTGACAGTGAATATTTTATTGATAATCT	1
CT302_219	valS	0	8	340085	4	0.7	340082	TCTTTGACAAAAGATGGTAAAGAAATTTTAAG	1
CT303_113	-	0	8	340621	4	-4.4	340618	CAGTGGTATCGTAATGGGTATAGCTGTAGGAT	1
CT311_147	-	1	8	348111	4	-1.5	348114	TATTTGCTTTAATTTATCTTGAGCGCTGAGAT	1
CT313_063	tal	0	8	350438	4	-1.3	350435	CCCTTGAATAGTATCGTTTTTTTTGGTAGGCT	1
CT317_052	rplJ	0	3	359815	3	-3	359813	CGTGGATACTAGGGAGTTGATTGCGTTATAAT	1
CT321_208	secE	0	8	362045	5	-1	362041	AGATTTGCGATTCGTGAAGGTGGTCGTACAAT	1
CT322_298	tuf	0	3	363462	3	-2.1	363460	GCTTGATAATAATCCGCGTCTGAAGTTACTAT	1
CT323_149	infA	0	3	363882	1	1.6	363882	TTGTTTGACATTTTCTGTTTAGTCGATATAAT	1
CT324_264	-	1	3	363881	4	2.3	363884	AACTTGTCAAAAAACAGAAGGAAAAGTATCTT	1
CT326.1_086	-	0	8	367503	3	-6	367501	CATGGCAATGAGGGGATTGGGTCGTTTAGAAG	1
CT326.1_054	-	0	8	367471	4	-0.5	367468	CATTTGTGGTTGTTAAATAACAATTTTAAAGG	1
CT326.2_063	-	0	8	367852	4	3.6	367849	CTCTTGAGTTTATTTTCTAAGAAGGATAAAAT	1
CT327_169	trpC	0	8	369304	4	-1.2	369301	ATTTTGTAAGATAGATCAAAGCGTAATACTCG	1
CT327_136	trpC	0	8	369271	5	2	369267	TTTCTTGCAAGGAAGGCTTATTTTTATATGAT	1
CT327_096	trpC	0	8	369231	3	-0.4	369229	TATTGCTTTGATATAAATCTCTTGGATATGCT	1
CT327_091	trpC	0	8	369226	3	-2.3	369224	CTTTGATATAAATCTCTTGGATATGCTAATCT	1
CT328_073	tpiS	1	8	369259	4	-1.5	369262	TCCTTGCAAGAAATCGAGTATTACGCTTTGAT	1
CT337_096	ptsH	0	3	385108	5	-0.8	385104	AGCTTTGAAAAGAAGCTCTAAGGGTTTATTAT	1
CT338_054	-	0	16	385664	4	-7.3	385661	CATTTGGACGTTCGGATAACGCGAAATAGTTT	1
CT340_048	pdhA/B	0	8	389580	4	-2.6	389577	ACTTTGCTGTATAGAAAGAAGGATCTTTTTAG	1
CT340_045	pdhA/B	0	8	389577	1	-1.6	389577	TTGCTGTATAGAAAGAAGGATCTTTTTAGCTG	1
CT341_307	dnaJ	0	3	391052	3	0	391050	TCTTGAAGCCTAAATAAAAGTGGTGTTACAAT	1
CT342_162	rs21	0	3	391112	4	3.8	391109	GTTTTGTTTACTTGTTTGGTAATTTTTATAAT	1
CT342_102	rs21	0	3	391052	3	0	391050	TCTTGAAGCCTAAATAAAAGTGGTGTTACAAT	1
CT343_082	-	0	16	391861	1	-2.5	391861	TGGCGACAGCGAATTAATTTTTGAATTAAAAC	1
CT343_064	-	0	16	391843	3	0.9	391841	TTTTGAATTAAAACGGTTTTAACGGTTATAAT	1
CT344_104	lon	1	16	391985	5	-2.4	391989	ATTGTTGCGATTTTGTAGTATATCGGTAAGAA	1
CT344_094	lon	1	16	391995	3	-1.4	391997	TTTTGTAGTATATCGGTAAGAAGAAGTAATAT	1
CT344_045	lon	1	16	392044	4	-5.2	392047	CCCTTGCTCTTCCAAGGATTTTGAACTAGTTG	1
CT346_210	elaC	1	8	395155	4	1.4	395158	TTCTTGTGTTTAGGCTTAGTGGAAGTTATAAT	0.99
CT347_114	xerC	1	16	396227	4	-1	396230	TATTTGCTGCAGAGGAATTCTGTAGCTACGAG	1
CT355_224	-	0	8	406828	4	0.3	406825	GGCTTGAGGATATAACGCTTTTTTGTTAAAAG	1
CT355_103	-	0	8	406707	4	-1	406704	TGTTTGCCACATCTCTAGGGAGGCGGTAAGAT	1
CT356_116	yyaL	0	24	409139	4	-1.6	409136	ATTTTGGGTTGTTTATAACCATTTTTTATTAG	1
CT357R_047	-	0	3	409675	4	-5.4	409672	CATAGGCAAGACTTCCAGGGGAAGCAAGCAAG	1
CT357_195	-	1	3	409285	1	-2.9	409285	CCCTCAACGGGGACCGGGGGTTCAAATCCCTT	1
CT359_074	-	0	8	411098	4	-2.5	411095	AAGTTGAAGGATGTCTGTAGTTGGTTTAAAGG	1
CT367_306	aroL	1	8	419029	4	2	419032	GCTTTGCAAAAAATCCATCGCGCTTGTATAAT	1
CT368_140	aroC	1	8	419742	5	-1.9	419746	TACTTTGTCTCAACGATTAGACAAACTACGAT	1
CT372_116	-	1	8	424343	3	-4	424345	TCTGGCAAAAAAAATCTTTTTTCCACTACACG	1
CT373_048	-	1	8	425808	4	-3.4	425811	CGCTTGCATCCTTGTGGTTAACCATTTACCAA	1
CT374_079	arcD	1	8	426380	4	-0.1	426383	TTTTTGCTTAACAGCTCTCGGTTTCTTAAATT	1
CT376_280	mdhC	0	1	430442	1	-4.2	430442	TTGGCTGCTAAAAAGGGACAACAAGTTATGCG	1
CT376_107	mdhC	0	1	430269	4	-0.5	430266	TACTTGATTCTTTTATCATCCAAACGTATGTT	1
CT376_060	mdhC	0	1	430222	4	-3.7	430219	TAGTTGCAAACGTAGTGTTGAGAGTATGTGCG	1
CT376_043	mdhC	0	1	430205	1	-3	430205	TTGAGAGTATGTGCGTTTTGTAAAAGTAAAGA	1
CT377_075	ltuA	0	16	430568	1	5.3	430568	TTGCAGAGTTTTTATTTTAAATATGTTATAAT	1
CT378_080	pgi	0	3	432265	4	-3.6	432262	GAATCGCGAAAGATCACGAAAGATAGTACAAG	1
CT382.1_088	-	0	8	436577	4	1.6	436574	AAATTGTTTTCATTTGAATTTAATTTTATTTT	1
CT383_075	-	1	3	436597	3	1.5	436599	CATTGAAGACAAAGAAAAACTTTTGTTAAAAT	1
CT385_045	ycfF	0	16	439428	1	-1.6	439428	TTGTGAAGAAGCACTGAATTTAGTGTTAAAAC	1
CT390_081	aspC	1	8	444407	4	-2.3	444410	CGCTGGACAGATGAGAGTCTCATCTTTATATT	1
CT392_071	yprS	0	16	447897	3	-0.1	447895	ACTTGATGTTTCTTTTGTTTGTTTCTTAAAAT	1
CT392_060	yprS	0	16	447886	4	1.3	447883	CTTTTGTTTGTTTCTTAAAATTAATTTAAGCG	1
CT393_183	proS	1	8	447844	3	0.1	447846	ATTTGCAAAAACGCTTAAATTAATTTTAAGAA	1
CT393_071	proS	1	8	447956	4	-2.1	447959	AGATTGATCTAGAAACACTCCTATGCTAAGAT	1
CT394_043	hrcA	1	16	449798	4	-1.5	449801	TTCTTGACCAGTGGAGACGGTTTTCTTATAAT	1
CT396_145	dnaK	1	3	451469	4	0.6	451472	ATCTTGGAGGAGTTTACTAAAGGTTATAAGAT	1
CT399_101	yrbH	0	8	458503	4	-3.6	458500	GGATGGAATTTACGGTGGAGAGTTTTTAACAG	1
CT399_070	yrbH	0	8	458472	4	1.4	458469	GCTTTGAAAAATCGCTTAGAGTCTGTTACGAT	1
CT400_069	sucB_2	0	16	459669	1	-0.4	459669	TTGATAATCTTCTTCTCATATTGAGTTAACAG	1
CT408_094	lspA	1	8	465733	4	-3.2	465736	CGTTGGCAAGATTAATGGCAATCCCTTACGCT	1
CT410_115	pcnB_1	1	16	467893	5	-1.6	467897	GCCCTTGTAAACGTAATTTTTTCTATTATAGG	1
CT411_100	lpxB	1	16	469246	1	-3.5	469246	TGGAGAGTGGCTTAAACATTATGAATTAGCAT	1
CT412_077	pmpA	1	16	471199	4	-5.1	471202	GGATCGCTAGAAAAGCGCTTTCTGTTTATAGT	1
CT413_073	pmpB	1	16	474269	4	-1.9	474272	ACCTTGCCTAATTTACTTTTCTGATTTATCTA	1
CT416_137	-	1	8	486329	4	-5.6	486332	ATTTTGCTCAAGCATGCGGGGAAACGTAGTAG	1
CT418_142	yhbZ	0	8	489113	1	1.2	489113	TTGTAATGAAAAAAACAGATCGTACTTACGTT	1
CT421.1_121	-	1	8	490981	4	-2	490984	CTATTGAAAAAAAAACGGCGCTCTACTATTCT	1
CT429_061	-	0	8	499564	4	-4	499561	AAATTGAGGATAACACAAGAGAGAGTTGCTAT	1
CT435_061	cysJ	0	8	505227	1	-1.4	505227	TTGTCTTTGCCTGCTGGAGTAGATATTAAGAT	1
CT437_157	fusA	0	3	507749	4	-0.1	507746	GTCTTGCTAATGAGTTGATCGATTGCTTCAAT	1
CT439m_069	rpsL	0	3	508597	3	1.8	508595	CCTTGCAAACAAAGATATTCTTATTCTATATT	1
CT440_198	-	1	8	508590	1	0	508590	TTGCAAGGGGTTATTTCTAGGTCTAGTAAGAG	1
CT442_064	crpA	0	16	511856	5	-0.9	511852	GTTTTTGAAAAAAACAAGTGTTTGTGTAGACT	1
CT444_177	omcA	0	16	514222	4	-1.9	514219	GCTTTGATTTGCTAATTACCTGTTATTAGACG	1
CT444_130	omcA	0	16	514175	4	3.2	514172	CAATTGATATAATTTTTATTTTATAATGTAAT	1
CT444_062	omcA	0	16	514107	4	0.2	514104	GAATTGCTTTTATCGATAAAAGAAACTTCAAG	1
CT444.1_115	-	1	8	514267	1	1.1	514267	TTGCCTACAAACAAAACAAACTTCGATAGAAT	1
CT449_188	-	0	3	524365	3	-1.5	524363	GGTTGCGGTTTAGCAGCTTAGTTTGGTAAAAT	1
CT450_185	yaeS	1	8	524455	3	0.7	524457	ACTTGATAATAATCATTATCTATGGGTACCAT	1
CT456_104	-	1	8	530804	4	5.6	530807	TGTTTGTTTTTAAAAACAAATAAAAATAAACT	1
CT458_115	YhhY	0	16	535496	4	-4.4	535493	CGCTGGTGAAAGATGTAAGGACTGGATATGAA	1
CT459_051	prfB	0	16	536536	1	2.2	536536	TTGAAAAAGAAGAGTTTAAAGTTGGATATTTT	1
CT460_090	-	1	8	536715	3	-2.2	536717	TTTTGACGATAAACCTAGTTAAGGCATAAAAG	1
CT461_052	yaeI	1	8	537071	4	-3.1	537074	AAATTGACTCACGTGTTCCTCGTCTTTAAGAT	1
CT465_248	-	1	8	540044	1	1.8	540044	TTGCATCGCTAAAGAATAATATTGGCTAAAAG	1
CT471_217	-	0	8	546075	4	-3.3	546072	TTTTTGCGGAAGTGGCGGAATTGGTATACGCG	1
CT471_092	-	0	8	545950	3	-1	545948	TTTTGATAATCTTTTTATCTTTCTAGTATGCT	1
CT471_047	-	0	8	545905	4	-6.9	545902	TGCTTGCATAGTTCGTTGTGCATGCGTAGAGC	1
CT475_058	pheT	1	8	548334	4	0.6	548337	TACTTGCTACTATACACGCCACTTCGTAAAAT	1
CT480_091	oppA_4	0	1	557633	1	-3.1	557633	TTACTAGAATTCAAAACCCAGATTGATAAGAG	1
CT480.1_149	-	0	3	558106	4	1.7	558103	TCCTTGCCTATATTTTCTGATTTTCTTAAAGT	1
CT482_223	-	0	8	559919	4	-1.1	559916	TCTTTGTAAACAGAGAAGATCCTTCTTAAAAA	1
CT485_083	hemZ	0	16	562690	1	-2.9	562690	TGGCAAAAATTCGTCGATCAGGAAGATACAAA	1
CT487_076	yhhF	0	8	564108	4	-1.1	564105	GATTTGGGAATATCCGAGGAATTGAGTACACT	1
CT487_055	yhhF	0	8	564087	1	-6.8	564087	TTGAGTACACTCTCGTGGCTGCCGATTACGTT	1
CT488_066	-	0	8	564829	4	-2.4	564826	CTGTTGACAAAGGTAAAAGTGGTTGGCAAAAT	1
CT488_047	-	0	8	564810	4	-3.4	564807	TGGTTGGCAAAATAAAGAGCTGATTCTTCTAT	1
CT489_056	glgC	0	3	566233	3	2	566231	TCTGGCTTTTTTAATAATTTATTTTTTAAAAT	0.99
CT490_121	-	1	8	566249	4	3.1	566252	TTATTGCATGAATAATAAATCGATTTTATTTT	1
CT494_048	sohB	0	8	572284	4	-1.3	572281	GTTTTGTTGCTAATGCTAAAAGCGATTAATAG	1
CT494_045	sohB	0	8	572281	4	3.1	572278	TTGTTGCTAATGCTAAAAGCGATTAATAGATT	1
CT496_153	pgsA_1	0	3	574868	1	0.9	574868	TTGTTTGTTTGAATGTTTTTTGTTGATAAGCT	1
CT496_088	pgsA_1	0	3	574803	4	-2.4	574800	TGCTTGCTTTTGGAGTGTCTATGTTTCATAAT	1
CT496.1_072	-	0	0	575332	1	-2.6	575332	TTGACACTGGTCAACATACACCCCAGTACAAT	1
CT503_280	-	0	8	582182	3	3.4	582180	CATTGCTTTTTTTTAGAACTTTAACATACAAT	1
CT503_160	-	0	8	582062	4	-2	582059	TGGTGGAATGGTAGACACTAGGGACTTAAAAT	1
CT503_046	-	0	8	581948	1	-3.1	581948	TTGATTTATAGATGAGGAGAGCTATTTAACTC	1
CT505_091	gapA	0	8	584161	5	-2.3	584157	AGGGTTGGTGATAATGCTCAAAAGTGTATTAT	1
CT507_180	rpoA	0	3	585861	1	-0.3	585861	TGGATTAAAAGAAGTTGAAGTAGGCTTAAAAG	1
CT508_186	rs11	0	3	586286	4	-7.8	586283	GATTTGCGCCGTCGTGTGCAATCTGATATCAA	1
CT509_062	rs13	0	3	586552	4	3.6	586549	ACCTTGAAAAATAACAATTTTTGACCTAAGAT	1
CT512_289	rpsE	0	3	589155	4	0.7	589152	CCGTTGTAAAGACAAATAAGCATGTTTATGTG	1
CT512_100	rpsE	0	3	588966	1	-1.7	588966	TTGTTTTCGATCGAGGAGCTCATAAGTATCAT	1
CT514_048	rl6	0	3	589873	1	2.4	589873	TTGCTTTGTTTGGTTTGGTAGCAAATTAAAAG	1
CT518_198	rl14	0	3	591730	4	-4.2	591727	CTGTTGTTGTTCGAGTCGAAAGGGTATACTCG	1
CT519_241	rs17	0	3	592041	4	-0.6	592038	GATTTGTTAAGCGTGTGGAAAGGGTATAGTAT	1
CT519_115	rs17	0	3	591915	1	-2.7	591915	TTGCGTGCGGAAGCTGCTTTACAGAATAAAGT	1
CT524_065	rpsS	0	3	593831	1	-2.9	593831	TTGAAAACTCGTGATAAGCGTAAGAGTAATAA	1
CT525_227	rl2	0	3	594853	5	-5.5	594849	ATTGTTGCTGGGGACGCCACGAAGCCTATGAT	1
CT525_199	rl2	0	3	594825	4	-0.4	594822	TGATTGCTGAAGCCATAGAAGCAATTTATTCT	1
CT526_131	rl23	0	3	595116	1	-3.7	595116	TTACTTACGGAGAGAATATCAGCGGATACGAT	1
CT526_057	rl23	0	3	595042	4	-2.9	595039	GAATTGCTTGTCGAGAGTCTTGTCTCTACAAC	1
CT527_104	rl4	0	3	595773	4	-3.8	595770	GACTTGGATAGAAAGGTAATGCTCGTTAAGGG	1
CT528_191	rl3	0	3	596534	4	-2.6	596531	CTCTTGTGTGGATGTCGCAGGTCATATACCAT	1
CT533_060	lpxC	0	8	601012	5	-1.1	601008	TCGCTTGCTTGCTAAAAAAAAAAAAGGATAAT	1
CT533_058	lpxC	0	8	601010	3	3.3	601008	GCTTGCTTGCTAAAAAAAAAAAAGGATAATAT	1
CT533_055	lpxC	0	8	601007	4	6.7	601004	TGCTTGCTAAAAAAAAAAAAGGATAATATACG	1
CT535_122	yciA	0	8	603349	4	0.2	603346	TTCTTGATTTTCTTCTATATCGAGACTACTAT	1
CT544_160	uhpC	1	8	610998	1	-0.8	610998	TTGACGACATTACTACAATTGTCCAATATGAT	1
CT545_250	dnaE	1	3	612292	4	-3.8	612295	GGATTGGCAGCTGCAGAATTGTCTCATAAAAA	1
CT546_078	-	0	16	617431	5	-1.7	617427	GCTTTTGTTTAGCAAAAACAAAAAAATTTATT	1
CT546_076	-	0	16	617429	3	-0.8	617427	TTTTGTTTAGCAAAAACAAAAAAATTTATTTG	1
CT546_050	-	0	16	617403	4	2.9	617400	TATTTGGCATTGCTGTTTTTATTTATTAAAAT	1
CT546_045	-	0	16	617398	5	0.1	617394	GGCATTGCTGTTTTTATTTATTAAAATAAATA	1
CT546_041	-	0	16	617394	1	3.7	617394	TTGCTGTTTTTATTTATTAAAATAAATAAAAA	1
CT547_097	-	1	8	617408	4	1.2	617411	TTTTTGTTTTTGCTAAACAAAAGCTATAAGAG	1
CT547_065	-	1	8	617440	3	0.1	617442	ATTTGACAAATTCTCTTTTTCTTTTTTATGAT	1
CT555_218	-	1	8	624334	4	-0.7	624337	ATCTTGTTTTTGCACTTACGATACTCTATAAG	1
CT556_137	-	1	8	628192	5	-1.4	628196	TACCTTGATTTTTTCCTCCTAGGAACTATAAT	1
CT557_165	lpdA	1	8	628852	4	-3.4	628855	TCATTGAGATTTTATCCACCCAGATGTACAAC	1
CT559_055	yscJ	1	16	631395	4	-6	631398	CGATTGGCACTAATCTCCCCATTTGCTATGGT	1
CT563_050	yscS	1	16	635109	4	0.2	635112	ACCTTGCTACTAGAAGGGTTGATGATTAGCTT	1
CT564_079	yyscT	1	24	635371	1	-8.4	635371	TGGAGGCTGGCTGTGTAGCATGATTTTACGGT	1
CT564_047	yyscT	1	24	635403	1	-1.2	635403	TTGCTGCGCAGATTTTCCAAAATTTTTACAAA	1
CT565_061	-	0	8	636901	4	2	636898	CTTTTGATAATTGTTTAGTACGAGATTAATTT	1
CT565_053	-	0	8	636893	3	-0.5	636891	AATTGTTTAGTACGAGATTAATTTAATAAAAA	1
CT566_053	-	0	8	637976	4	-2.8	637973	GCCTTGCCACCAAGAACCCTTTCCTATATTTT	1
CT569_136	-	0	8	639342	1	1.6	639342	TTGCTAGGCGGTTTTATTGGATTGATTATGTT	1
CT573_061	-	0	8	645517	4	0.4	645514	AAATTGATTTTTTTTCTCAAATCAGTTACTTT	1
CT575_124	mutL	0	16	648519	4	0.9	648516	GCCTTGCAATTTTTTTTAACAGGAGGTACCGT	1
CT576_077	lcrH_1	1	16	648613	3	0.6	648615	ACTTGTTAAATCAGATCGTTAGAATTTAATAT	1
CT577_045	-	1	8	649360	1	-2.7	649360	CTGCTTCTAACAAGAAAAAAGCAAAGTAAAAG	1
CT578_162	-	1	24	649639	1	-4.4	649639	TTGACAAAAGGGGTGTTTGACAATCCTAAAGA	1
CT579_165	-	1	24	651130	1	-4.9	651130	TGGCAACAAGCAAGTAAAATTGCAGCTAAACA	1
CT580_114	-	0	8	653789	4	-3.1	653786	ACCTGGGTTTTTTTCAAGAGATGCCCTACAAT	1
CT581_179	thrS	1	8	653801	1	-0.9	653801	TTGTTATGGATCTCTATACAATCTCCTAAAAG	1
CT581_044	thrS	1	8	653936	4	-3	653939	TCTTTGCAGCGGTTTGCAGTAAATTTTTTATT	1
CT584_064	-	1	16	657803	4	2.9	657806	AAATTGATTAAAAAGTTACAAAAAGTTACAAC	1
CT585_084	trpS	1	8	658533	4	-4.9	658536	GTCTTGCATCGATAAATTAAGAATTAAAGAAA	1
CT585_081	trpS	1	8	658536	1	-1.6	658536	TTGCATCGATAAATTAAGAATTAAAGAAAAAG	1
CT586_142	uvrB	1	16	659540	5	-6.3	659544	AGCCTTGCAACAAGGAACGGAAAAAATGCGTA	1
CT586_138	uvrB	1	16	659544	1	-1	659544	TTGCAACAAGGAACGGAAAAAATGCGTACCGT	1
CT590_198	-	0	8	670213	1	-2.9	670213	TTGCCTTTAACAGAAAGCATTTCAGCTATGGG	1
CT595_197	dsbD	0	8	676924	4	-1.1	676921	TTCTTGAAAGGACTGAATGATGGGATTATTTG	1
CT596_066	exbB	1	3	676814	4	0.5	676817	ATCTTGGTTCTATACAAGAAATTTGTTAGGAT	1
CT603_149	ahpC	0	16	682338	4	-3.1	682335	TTCTTGATCATTTAGCGAAAGCATGGTATCCT	1
CT603_069	ahpC	0	16	682258	1	-8.6	682258	TGGCTACGAACCAGGTGGTCAGAGGTTCAAAT	0.99
CT604_061	groEL_2	0	16	684060	4	-2.7	684057	TGTTTGACAAGAATAAATCGCCTTTCTATATC	1
CT606.1_061	-	0	16	686406	5	-0.5	686402	GGTGTTGCCACTTTTCAAAAATTAATTATCTG	1
CT608_127	uvrD	1	3	686973	3	-4.7	686975	TCTTGCCAAGACGGGGGGAGTTGCTCTATAGT	1
CT608_107	uvrD	1	3	686993	1	-2.3	686993	TTGCTCTATAGTAAAAGCCTCGTGCATACACT	1
CT611_117	-	0	3	691966	4	-1.9	691963	GTTTTGTCACACATATCAAAAAGGAATATTGG	1
CT613_080	folP	0	3	693729	4	-5.4	693726	GACTTGCGAGTAAGTAAAGAGCGTCCTCCGAT	1
CT614_069	folX	0	3	694089	1	1.2	694089	TTGGAAGAAGAAAAAATTGGTTCGGGTAAGAT	1
CT618_126	-	1	8	698044	4	-2.1	698047	GCATCGATTTAAAAGCGATTTCTTTTTACAAT	1
CT621_069	-	0	8	706921	4	2.5	706918	AAGTTGTAAAAAAAATATTATTGGGATAGGTT	1
CT626_135	rs4	0	3	714182	4	2.4	714179	CCGTTGTAGAAAATTGGAAATAGAACTAGAAT	1
CT628_191	ispA	0	8	716552	4	0.7	716549	GCGTTGTAATACAAAACGGAAAAAGTTAGGAG	1
CT632_068	-	0	8	720041	4	-0.8	720038	TTTTTGCTGAAAAACTTTGAGTGTTTTGTTAT	1
CT632_065	-	0	8	720038	1	0.4	720038	TTGCTGAAAAACTTTGAGTGTTTTGTTATGTG	1
CT634_040	-	0	8	722750	4	0.5	722747	AAATTGGATTCCCTTATAAAAACTTCTATAAT	1
CT636_236	greA	1	3	723044	1	-4.5	723044	TTGGTAGTCCAGATCGTTGTCGTCAGTAAGAG	0.78
CT636_056	greA	1	3	723224	4	-0.5	723227	ATATTGCTCTTTTTTGTTATTCGGCGTATATT	1
CT636_043	greA	1	3	723237	1	-3.5	723237	TTGTTATTCGGCGTATATTTCCGGACTAAAAA	1
CT641_043	ygeD	1	16	733883	4	-6.4	733886	ACGTTGCTTGGCTGTGAGATAGTTCATTCATC	1
CT646_071	-	1	3	741247	4	5.7	741250	TTCTTGAAAAAGATGTTTTTATTTTTTAAAAT	1
CT647_083	-	1	3	742614	3	-9.2	742616	GCTTGGATCGGTGCGCGTGTTCTTTCTAAAAA	1
CT650_091	recA	1	3	745249	4	-0.1	745252	ATATTGCAAACTGACGCCACGAAATATAAGAG	1
CT651_140	-	1	8	746544	3	0.9	746546	CTTTGAAAGGTTAAAATTTTTTGGTGTAAACT	1
CT658_074	sfhB	1	8	753470	4	-0.9	753473	AGGTTGAATAAATCTTTTCCGAACCGTATCAT	1
CT664_048	-	1	16	760782	4	-0.8	760785	GCGTGGCTAGAAGATTTAGGACTAAGTAAAAC	1
CT665_076	-	1	8	763287	4	1.9	763290	GGGTTGAAATATAAAATTGAGTACAATAAATA	1
CT667_075	-	1	8	763836	1	-6.8	763836	TTGACTGCGGTGAATACTGAAATGATCACCAT	1
CT667_044	-	1	8	763867	1	2.1	763867	TGGCAAGAGCTGTTAAAGGAAGTTAATAAAAT	1
CT673_212	pkn5	1	8	768819	1	-2.1	768819	TTGAATGGAGCTAAGGTTGGACGTGGTAACAT	1
CT674_122	yscC	1	16	770378	4	4	770381	AAGTTGCAAGATAGAGGGCAAATAGATATATT	1
CT680_234	rs2	0	3	778743	3	0.9	778741	TTTTGCAAGCCAAAATAAAATTTCTCTAAAAG	1
CT680_200	rs2	0	3	778709	3	-2.4	778707	GATTGCATAAAAATCCTTGCTTCCAGTACTAT	1
CT680_187	rs2	0	3	778696	4	-3.3	778693	TCCTTGCTTCCAGTACTATATCGGTCTACTTG	1
CT681_099	ompA	0	8	780159	1	-5.5	780159	TTGCTACAGGACATCTTGTCTGGCTTTAACTA	1
CT682_083	pbpB	1	16	780585	4	1.9	780588	GTTTTGATAGAAATCGTTTTTATTACTACAAA	1
CT682_066	pbpB	1	16	780602	3	-5.6	780604	TTTTATTACTACAAAGAAAGTGTTTTTAAACG	1
CT683_046	-	1	16	783928	3	-3	783930	TTTTGCTCCTGTAAAAGGTAAGGTATTACTTT	1
CT684_270	-	1	8	785054	4	2.5	785057	GTGTTGTAGAAAAATTCCATTTTTTTTACGAT	1
CT684_093	-	1	8	785231	5	-5.1	785235	TGTTTTGCCTTTTTTGAGACAGAGGAGATAAT	1
CT684_091	-	1	8	785233	3	-2.1	785235	TTTTGCCTTTTTTGAGACAGAGGAGATAATAG	1
CT687_060	yfhO_1	1	16	788669	3	-1.5	788671	TTTTGACATTAGATATAGAGAAACCGTATTTT	1
CT688_098	parB	1	16	789972	4	1.8	789975	CTCTTGATTTGCATTATAAGATTTTGTATCTT	1
CT688_060	parB	1	16	790010	1	-4.7	790010	TTGTATTCTGGGGACGGTCTGTAGAATACAAC	1
CT690_246	dppD	0	8	792941	4	1.4	792938	ACATTGATAGTCGAAGAAACTAATTCTAAATG	1
CT691_072	-	1	8	792784	3	3.1	792786	GATTGCAAATATATATATGAAGGAGGTATATT	1
CT691_070	-	1	8	792786	1	3.5	792786	TTGCAAATATATATATGAAGGAGGTATATTTT	1
CT691_040	-	1	8	792816	1	-2.8	792816	TTGGGAGCATTTTTCTCAAAGACAATTAAAAA	1
CT693_059	pgk	1	8	794882	4	-2.9	794885	GGCTTGAGTTTTCCTTTGCTTAGGCCTATAAG	1
CT693_047	pgk	1	8	794894	4	1.2	794897	CCTTTGCTTAGGCCTATAAGAAAATTTAGGTT	1
CT694_080	-	1	16	796332	3	2.7	796334	AATTGTTTTTCTTAAAAAGAAGTTTTTAAAAT	1
CT698_075	thdF	0	8	801942	3	2.5	801940	TCTTGCTTAGAAAGATCATCCAAAAGTATAAT	1
CT700_306	-	1	8	802798	4	-3.7	802801	AGGTTGCCTACGTGGAAGTAGGGGCGTTAAAT	1
CT701_065	secA_2	1	8	804623	5	-3.3	804627	ATCCTTGTTGTATAGGCGCCTTTAAATAAGAG	1
CT706_149	clpP_2	0	8	813159	4	-2.1	813156	CGCTTGACCCAAGAGACACTTAAACATAGAAT	1
CT706_112	clpP_2	0	8	813122	4	-2.5	813119	ATTTTGATGCGTAGGTGTATTTTGAATTAGAT	1
CT708_069	-	1	16	814793	4	2.6	814796	TCATTGATTTAGCGGAAGTAAAAAGGTACAAG	1
CT709_090	mreB	1	16	818268	4	-3.3	818271	GTCTTGTAAAGAAAGTGATCAATTCTGATGAT	1
CT712_059	-	1	24	823637	5	-2	823641	ATTTTTGCTAAGTTGATCCGTAGATTTAAATA	1
CT712_055	-	1	24	823641	1	5.3	823641	TTGCTAAGTTGATCCGTAGATTTAAATAAAAT	1
CT712_047	-	1	24	823649	1	-5.4	823649	TTGATCCGTAGATTTAAATAAAATCGTTTTAG	1
CT714_097	gpsA	0	8	827150	4	0.2	827147	TATTTGAATTAGAAGCGGATTTTTATTACCCT	1
CT719_087	fliF	0	8	831785	5	-7.6	831781	TTCTTTGTAGGATACTTAGCGGGCTCTACCCT	1
CT723_144	yjbC	1	8	834692	4	0.1	834695	ATCTTGATATGATGGAGGGTCGTTTTTATTTT	1
CT725_148	birA	1	3	836083	1	-4.4	836083	TTGCTTTCGAAAAAGCCGCGGAAACCTATGCG	1
CT728_155	-	0	8	840927	3	-2.8	840925	GATTGTTGGTCGCTATTTTAGAAAATTATCAG	1
CT729_068	serS	0	8	842163	4	-2.1	842160	CAGTTGTTGCTCAGACAAAACTTCCATATACT	1
CT731_110	ribA/ribB	1	8	843264	4	-4.4	843267	GGGTCGCAGAAAGTAGAGGTTTGTGTTATACT	1
CT733_230	-	0	8	846717	4	-1.7	846714	ACCTTGCCCCTAACAAAAAATCATGTTAGCAT	1
CT734_092	-	1	1	846780	1	-1.3	846780	TTGATTGGGATGTTGAAGCGCCTTTATAAACT	1
CT735_042	dagA_2	1	1	847600	3	-5	847602	ATTTGCCTCCGAAGCGGGTGAAAGCATAAGAG	1
CT736_324	ybcL	1	8	848743	3	0.6	848745	GCTTGCGCAGAAAAAAGTTTAGAATATATGAT	1
CT740_108	dmpP	0	8	861018	5	-0.6	861014	GGCTTTGCTTCCTTGTAATAAAACTTTAAAAA	1
CT740_073	dmpP	0	8	860983	4	1.5	860980	CCGTTGATTTTTTATAGAGTAACCTATAACTT	1
CT741_315	yajC	0	8	861712	4	0.6	861709	TCGTTGCGGCATGCAAAATAGAGCCTTAAAAT	1
CT743_085	hctA	0	24	863342	3	-3.8	863340	GGTTGCATGAATTTGAACAAACAAACTAATTA	0.99
CT744_045	-	1	8	863608	4	-2.3	863611	TCTTTGCAGTCTTCTTTGAAGAGGAATAAACA	1
CT745_190	hemG	0	3	867577	4	-1.2	867574	GCTTTGATCGATACTTTGCAGATAGCTATGAT	1
CT752_103	efp_2	1	8	884405	1	-4.9	884405	TTGCAAGAAAGAGGGAAAGCGTTTGTTTCGCG	1
CT752_064	efp_2	1	8	884444	3	-3.5	884446	TCTGGACAAAGCTTAGAAGAGAACGATAACAT	1
CT755_056	groEL_3	0	3	887914	4	-4.8	887911	AACTGGCGAGTTGGTAGTGTTCTAGGTATGAA	1
CT756_160	murF	1	16	888146	4	2.3	888149	AGGTTGAATTGATAATGGATATAGAATAATTT	1
CT757_077	mraY	1	16	889727	5	1.3	889731	TAACTTGCCTTTTGAAAGCTTAAGTTTAAGAT	1
CT758_051	murD	1	16	890775	1	-4.6	890775	TTGTGTAGTAGTTGGGATCATTGCAGTATTTG	1
CT761_044	murG	1	16	893848	3	-3.8	893850	AATTGCTAATATGTGTGGCATGGGATTGCTAT	1
CT762_114	murC/ddlA	1	16	894841	4	-4.9	894844	TACTTGCTTTAGATCCTGCAACCAGTGAAAAT	1
CT763_097	-	0	8	897919	5	-1	897915	AATATTGACGCTTTTTTAGAATTTCATATATT	1
CT766_230	miaA	1	8	899046	1	0.2	899046	TTGCAAAAGGACGTGTTAATGTTTTGTTAAAT	1
CT766_209	miaA	1	8	899067	3	1	899069	TTTTGTTAAATATGGAGAAAGTTTTTTATATG	0.65
CT766_207	miaA	1	8	899069	1	3.6	899069	TTGTTAAATATGGAGAAAGTTTTTTATATGAG	1
CT766_105	miaA	1	8	899171	3	-1.8	899173	TGTTGTCTTAGAGATGAAGTTGCTGATATTAT	1
CT767_066	-	0	16	901418	4	-2	901415	GTCTTGACAAAAAAAACAATTGGTAGTCAAAG	1
CT769_244	ybeB	1	8	903340	1	0.2	903340	TTGAAATAAAAATATGTCCATAAGGATAGCAG	1
CT773_113	ldh	1	8	906504	1	-2.3	906504	TTGTCATTGTGAAAAATGTTGAAAAGTTACTT	1
CT774_105	cysQ	0	1	908756	3	-1.7	908754	TCTTGCTAAGAAACTATCTCTCTGGTTAGGAT	1
CT775_115	-	1	8	908835	4	0.4	908838	TTTTTGATAATAAATGAAAAGAATAGTTCTTT	1
CT776_178	aas	1	8	909541	1	-5.3	909541	TTGCGGTGCGGAATTTTCTTCATGCCTAAACG	1
CT777_071	bioF	1	3	911304	4	-4.3	911307	CTTTGGCAAAACGATTATTTAGCGAATAAGGA	1
CT779_125	-	0	3	915457	1	-2.5	915457	TTGCTTTATCTAGCCTTTAATATGATAACAAT	1
CT779_085	-	0	3	915417	3	-3.9	915415	GATTGCAATGAATTCGTCTGGGCTGATAACCT	1
CT781_053	lysS	1	8	916161	3	-0.7	916163	GATTGTCGTAAGAAGAAAAATATTGCTACTAT	1
CT783_125	-	1	8	919414	5	1.1	919418	TTGTTTGCTTTTAATGAAAAAAAGAATATACA	1
CT783_123	-	1	8	919416	3	2.9	919418	GTTTGCTTTTAATGAAAAAAAGAATATACACG	1
CT783_073	-	1	8	919466	4	-7	919469	GCTTTGGGAGAGGGGTTCTCTGGGTTTTCGAT	1
CT784_086	rnpA	0	8	921114	1	-4.1	921114	TGGCTACAAAAAGCGGAAGAAATCTTTTGAAT	1
CT785_091	rl34	0	8	921269	4	-1.4	921266	GTATTGATCTTTTAGGTGAGATCCTTTAAACT	1
CT786_312	rl36	1	3	921343	4	3	921346	TTATTGTCAAAAAGTGAGGAAAAGGGTAAATT	1
CT788_112	-	0	8	922767	5	-0.9	922763	GTTTTTGTTTCTCGAGAAAAAGGTACTATGAT	1
CT790_152	-	1	8	923155	4	-0.9	923158	TTATTGACTTAGATTGCAGTAACTTTTACCCT	1
CT790_081	-	1	8	923226	4	0.5	923229	GTGTTGCTGTTAAAAATTTTTTGGCATAGAAA	1
CT790_065	-	1	8	923242	5	-2.1	923246	TTTTTTGGCATAGAAATAGAGCTGAATAGAAG	1
CT793_052	-	1	8	928140	5	-2.2	928144	AGTATTGCGTGATCGAAAAAATTTTTTATTCG	1
CT794_152	dnaG	1	8	928311	4	-3.4	928314	ACATTCCCAAGAAAATTATAGTGCGTTACCAT	1
CT794.1_056	-	1	8	930279	4	3.9	930282	ATATTGCTTATTAGTTTCTTTTGTTATAGAAT	1
CT795_044	-	1	1	930705	3	-3.4	930707	CCTTGATCGCAAAATTCTTATTTTAGTAGAAG	1
CT798_070	glgA	0	16	936903	4	0	936900	ATCTTGATTATTTTTGTTAAAAGAAATAATTA	0.85
CT799_146	ctc	1	16	937264	5	-3.3	937268	ACGCTTGCTTGGAGAGGATTTCTTCGTATGTG	1
CT802_058	rpsR	1	3	938949	4	-4.2	938952	GCTGTGAAAGAAGTTTTAGAATTCGCTACATT	1
CT808_121	cafE	0	16	948134	1	1	948134	TTGTAGAATTTTTTACCTAATCGACTTATAAT	1
CT811_109	plsX	1	8	949241	3	-2.7	949243	AATTGCAAGCAAGCTTTTATTCCTCATACAGT	1
CT814_111	-	0	16	956764	5	1.6	956760	TCTATTGATTGGGAAAAAATTTATTCTAAATT	1
CT816_145	glmS	1	8	958422	1	-0.1	958422	TTGTTAAGATATTCTGGTACAGAAAATATTTG	1
CT816_118	glmS	1	8	958449	3	-4.9	958451	ATTTGCAGAGTTATGGTCGAGGGGACTAAAAA	1
CT816_071	glmS	1	8	958496	3	0.1	958498	CCTTGCTAAGACAATTGTTGATGTTGTAGAAG	1
CT817_131	tyrP_1	1	3	960359	4	2	960362	ACTTGGCTAAATCTGTTACTGTAGAGTAAAAT	1
CT817_085	tyrP_1	1	3	960405	4	-1.4	960408	CTCTTGATGAATAGCATAAGCGTCTGTATCTT	1
CT819_070	yccA	1	8	963033	4	-1.9	963036	ATCTTGCAACCCTGTATTATACGTTTTAGAAA	1
CT821_060	sucC	1	16	964781	5	3.4	964785	AAAGTTGATTGAAGTAAAAAGAATAATAAAAG	1
CT823_107	htrA	1	8	966923	4	0.8	966926	CCCTTGATTTGCATCATTAGATTTTGTATGCT	1
CT826_314	pssA	0	8	974053	1	-0.6	974053	TTGCAAAAAGAAGCAGCTTACCTCTCTATCAT	1
CT826_106	pssA	0	8	973845	3	-1.9	973843	GTTTGCATAAATGCAAATTCAAGCCATAAAAA	1
CT827_212	nrdA	1	8	974163	5	1.4	974167	AACGTTGCTAGCTTCTATATATGGTATACAAG	1
CT836_066	pheS	1	3	983235	5	-3.6	983239	GGGTTTGCTGTAGTAGCTACCCAAGCTAAACT	1
CT837_088	-	1	8	984551	3	1.6	984553	ATTTGAAAGCTAATTCATTTATAAAATAAACT	1
CT837_048	-	1	8	984591	4	0.8	984594	ATCTTGAAATAATAAAAAGACTATTTTTCACT	1
CT838_278	-	0	8	987990	4	0.7	987987	CGTTTGCATTTAGCAGAAATACTCCGTAGAAT	1
CT838_055	-	0	8	987767	3	-1.7	987765	CATGGCTTATTTTTTCTTGGAGAATATACACT	1
CT839_044	-	0	8	988823	1	-3.7	988823	TTGTTAGCTAAAACGTTCAACTGATTTTCTAT	1
CT840_076	mesJ	1	8	988801	4	-3.6	988804	CAGTTGAACGTTTTAGCTAACAAAACTATGCG	1
CT849_066	-	0	8	998735	4	-0.4	998732	TTTTTATTAAAGAGAGAAATTGCTGGTAAAAT	1
CT854_064	-	0	8	1004561	4	-4.3	1004558	CTCTTGCCGCATATGCTCTCTTCCCCTATGAT	1
CT856_129	ychM	0	3	1007854	3	-2.4	1007852	GCTTGCGTTTCTATTCGCGATAAAAATAGAAG	1
CT859_177	lytB	1	16	1011584	4	-1.4	1011587	ATCTTGATAAGGTCAAAAAATTGGTTTGTCAG	1
CT860_147	-	0	8	1014364	4	-1.7	1014361	AAATTGGGAACGGGATGAATATTTTTTACGTG	1
CT863_074	-	0	16	1017816	4	4	1017813	AACTTGCATGAAAAATACTTTTTAGATAAGTT	1
CT865_113	-	1	8	1019641	4	3.3	1019644	ATGTTGATAATAACGTTTCTAAAAGGTACCAT	1
CT867_082	-	0	16	1024086	4	-1.7	1024083	CGTTTGTTTTTGATTAATTTTAACTGGAAAAT	1
CT870_172	pmpF	0	8	1031821	3	0.3	1031819	GTTTGCATCACACAAAAGCTGAGAGATAAAAT	1
