# Supplementary material for: An iterative strategy combining biophysical criteria and duration hidden Markov models for structural predictions of Chlamydia trachomatis σ66 promoters
Source: BMC Bioinformatics. 2009 Aug 28;10:271. doi: 10.1186/1471-2105-10-271 (PMC2743672; doi:10.1186/1471-2105-10-271)
Supplement: Additional file 5 — CT promoters predicted by M2 and NNPP2.2. [file 1471-2105-10-271-S5.xls]

## Sheet: Sheet1
seq32 M2 Predicted Sequence: a 32-mer predicted by M2 to be a promoter
seq32_id: CT gene # and location upstream of the gene start occupied by the 5' nt of seq32
name: name of CT gene
strand: 1= +, 0= -
hpi: hours post infection of gene transcription
seq32_loc: absolute address of the 5' nt of seq32.
start: count to the right in seq32 to find promoter start.
DHMM: Duration Hidden Markov Model Score
h35_loc: absolute address of promoter start
P M2: M2 Predicted Probability of being a promoter
P NN: NNPP2.2 Predicted Probability of being a promoter
NNPP2.2 Predicted Sequence: a 50-mer predicted by NNPP2.2 to be a promoter
seq32_id	name	strand	hpi	seq_loc	h35_loc	start	seq32 M2 Predicted Sequence	DHMM	P M2	P NN	NNPP2.2 Predicted Sequence
>CT006_080	-	0	3	7018	7014	5	TTTTTTGTCAGAATATCTCTCGCATATAAATT	-1.9	1	98	CGATTTTTTGTCAGAATATCTCTCGCATATAAATTTTTGTGCCCGCAATG
>CT007_112	-	1	16	7139	7142	4	AGTTTGCTAAAAATTTTATTAAGCAGTATGAT	6.5	1	98	AGAAGTTTGCTAAAAATTTTATTAAGCAGTATGATCTACCAGATCCTAAA
>CT015_067	phoH	0	8	17494	17490	5	TTTCTGGATATGATACACAATCAAAGTACTAT	-2.4	1	99	ATTTTTCTGGATATGATACACAATCAAAGTACTATCTCCCCCTTACACTT
>CT016_067	-	1	8	17569	17572	4	TGTTTGTCAAAAATGTACCCCTTAACTACAAT	1.5	1	99	ATCTGTTTGTCAAAAATGTACCCCTTAACTACAATGCCGAGGAAAGTGAG
>CT025_060	ffh	1	3	29878	29880	3	CCTTGAAAATCAAGCTAATGATGCTGTATCCT	-3	1	96	TTTCCTTGAAAATCAAGCTAATGATGCTGTATCCTCTGGGGAGGTTTCTG
>CT025_098	ffh	1	3	29840	29843	4	GTGTTGAAAGATTATGCGCAATTGGATAGGTT	-0.8	1	97	CGCGTGTTGAAAGATTATGCGCAATTGGATAGGTTTTTTTTCCTTGAAAA
>CT029_132	rnhB	1	8	33022	33022	1	TTGAGAGGAAAAACTGGTAAGGCTGCTAAAGT	-1.9	1	98	TATTTGAGAGGAAAAACTGGTAAGGCTGCTAAAGTTAAAGAGCTTATCGG
>CT040_045	ruvB	1	16	44040	44040	1	TTGATTTGGATTAGCGAATAAATAACTACTAT	2.2	1	99	TTCTTGATTTGGATTAGCGAATAAATAACTACTATTGCGAATACTTAT
>CT049_065	-	1	8	54048	54051	4	TGTTTGTTAATTTAATTTTTTCTAATTAAAAG	4.7	1	100	TTTTGTTTGTTAATTTAATTTTTTCTAATTAAAAGAAAATTAGAATTTAA
>CT054_054	sucA	1	8	60824	60827	4	ATTTTGCTATGGGAATTTTCTAAAAGTATCAC	0.7	1	99	AAAATTTTGCTATGGGAATTTTCTAAAAGTATCACCTTCAATCGATAGAT
>CT061_043	fliA	1	8	70947	70947	1	TTGATTTAGCCTTATTTTTTAGTTTGTAAAAG	1.8	1	99	TATTTGATTTAGCCTTATTTTTTAGTTTGTAAAAGAAATTTTTTTT
>CT066_169	-	0	8	79237	79235	3	GATTGCGAAAAAAGCAAAAACCACTATAGAAT	0.4	1	96	TGAGATTGCGAAAAAAGCAAAAACCACTATAGAATTCACCAAAAGATAAA
>CT074_100	recF	0	3	89280	89280	1	TTGTTCAATTAGGTATCTCAGATTCTTACAAT	-0.2	1	98	AACTTGTTCAATTAGGTATCTCAGATTCTTACAATCCAGGAATCATTACA
>CT078_081	folD	0	8	92857	92854	4	CTTTTGTAAACTGATCAAGAGAGGTCTAGACT	-1.5	1	98	CAGCTTTTGTAAACTGATCAAGAGAGGTCTAGACTCTTTCCCTCTAAACA
>CT080_071	ltuB	1	24	93543	93546	4	GGTTTATGAAAAACAATTTTTTAATTTAAAAT	0.5	1	98	TATGGTTTATGAAAAACAATTTTTTAATTTAAAATTAGAATAGATTTTGA
>CT084_120	-	0	8	97650	97650	1	TTGTTTTGTTTTTAATTAAAAGAAAATAAATA	1.1	1	96	TTTTTGTTTTGTTTTTAATTAAAAGAAAATAAATAGCCGTAAAAAATCAT
>CT084_154	-	0	8	97684	97681	4	TTTTTGTTTAAAAACAGATTGGAAAATAGATT	2.7	1	100	TTTTTTGTTTAAAAACAGATTGGAAAATAGATTTTTTGTTTTGTTTTTAA
>CT091_071	yscU	0	8	106610	106607	4	TTCTTGAGAAAAACATTTATATACGGTAACTT	1.3	1	99	TCTTTCTTGAGAAAAACATTTATATACGGTAACTTGCGAAGTATTCCTTA
>CT102_062	-	1	8	117874	117877	4	GCTTTGGCTTCGTAGGATGAGGGACATATCTT	-3.7	1	98	TAAGCTTTGGCTTCGTAGGATGAGGGACATATCTTGATTAGGATCCGGCG
>CT102_076	-	1	8	117860	117863	4	CTCTTGATTAATAAGCTTTGGCTTCGTAGGAT	-0.6	1	98	TATTGATTAGAACAAGGGCTCTTGATTAATAAGCTTTGGCTTCGTAGGAT
>CT110_144	groEL	0	1	128114	128114	1	TTGGTAACATCGTTTTAATTGATAAATATTCT	0.4	1	98	AGGTTGGTAACATCGTTTTAATTGATAAATATTCTGGCCAAGAACTTACT
>CT111_132	groES	0	1	128448	128445	4	CAGTTGCAAAAAAGCGAGGACTTTGCTATCGT	-1	1	97	AACCAGTTGCAAAAAAGCGAGGACTTTGCTATCGTTCTTCCTCTGAACGT
>CT114_163	-	1	3	133083	133086	4	CGTTTGATACAGCAAAAAGTAGTGACTATGTT	1.5	1	98	AAGCGTTTGATACAGCAAAAAGTAGTGACTATGTTGTCTAAAGCTCTTTT
>CT115_132	-	1	1	134804	134807	4	AGTTTGTTTTAAATAGTTTTTTTAGTTAAAAT	5.1	1	99	AGGTGTATTTGAAAAAAGTTTGTTTTAAATAGTTTTTTTAGTTAAAATGG
>CT125_060	rl13	1	3	141434	141437	4	TGTTTGGAAAAAATAATCATCAAAATTATAAT	5.3	1	100	TTTTGTTTGGAAAAAATAATCATCAAAATTATAATCATTCCCTCTGATAA
>CT134_137	-	1	3	151534	151534	1	TTGGTTTTCATTCCAATTAAAGAGGATATGCT	-1.2	1	99	TTATTGGTTTTCATTCCAATTAAAGAGGATATGCTGGCTGCCCTTTAGAG
>CT139_208	oppA_1	0	3	157308	157306	3	ATTTGCAATACAAATAATGTCTCGTTTAACAT	0.6	1	99	AGGATTTGCAATACAAATAATGTCTCGTTTAACATAAATGAAACTCACTT
>CT140_135	ypdP	1	8	157142	157145	4	TTGTTGCCGGTTCTATTCTAGAAACGTATAAT	1.6	1	100	TGTTTGTTGCCGGTTCTATTCTAGAAACGTATAATACTTCCCCAGAGAGC
>CT141_061	secA_1	1	8	158086	158089	4	GGGTTGCAAAGAAGGTTCTTTGTAATTAATTT	2.4	1	95	CTGGGGTTGCAAAGAAGGTTCTTTGTAATTAATTTTACGAATGAGAAGAG
>CT144_043	-	1	8	160651	160655	5	TGATTTGGTTTCCTTTTGGTTCTTCTTATAAG	-4	1	98	ACGTGATTTGGTTTCCTTTTGGTTCTTCTTATAAGGAGGCAGATTA
>CT145_109	-	1	8	161628	161631	4	CTTTTGTTGTAGACGGATCGGAAAGCTACAAG	-1.3	1	100	TTGTTGTAGACGGATCGGAAAGCTACAAGTATAGTACTGGGAAGAGCAAA
>CT146_119	dnlJ	1	8	163473	163476	4	ATGTTGGAAAAGTCTAAAAGATGATCTACGTT	0.8	1	99	AGGATGTTGGAAAAGTCTAAAAGATGATCTACGTTGTGCACATCGCCATC
>CT156_068	-	0	16	180670	180666	5	TATATTGAAAAAGCGAACAACAAAACTAAAAC	-2.2	1	96	AACTATATTGAAAAAGCGAACAACAAAACTAAAACGGAATCGTAACCCAT
>CT159_219	-	0	16	183886	183886	1	TTGTGGAACAACAGTGGATCAGAGAATATGAT	-1.1	1	100	CTCTTGTGGAACAACAGTGGATCAGAGAATATGATCTTTCAGTAAATAAC
>CT164_047	-	1	8	187325	187328	4	CACTTGAGAGGTTTTCTCTATTTCGATACGAT	0.4	1	96	CATCACTTGAGAGGTTTTCTCTATTTCGATACGATATACTTTTTTGAGTT
>CT170_106	trpB	1	8	192806	192806	1	TTGATTAAGAGATGTTCTTATAGAAGTAAGAG	1.9	1	97	TATTTGATTAAGAGATGTTCTTATAGAAGTAAGAGCGTCTTTTTTGCGCA
>CT172.1_294	-	0	8	196074	196074	1	TTGCGACTTTCGAAATAGAACGAACATATAAG	1.2	1	99	ATTTTGCGACTTTCGAAATAGAACGAACATATAAGAATGGGAGTATCGTC
>CT175_098	oppA_2	1	3	196759	196762	4	TTTTGGCTTTTTGCTATGGTTTTTTGTACAAT	1.2	1	97	CAGTTTTGGCTTTTTGCTATGGTTTTTTGTACAATCCCCTGGCCAGGTAA
>CT186_043	devB	1	8	208103	208106	4	AGCTTGGCGGCCCTATTAATTTGTTTTGCAAG	-6.1	0.91	96	CTAGAGATGGAAAAGCTTGGCGGCCCTATTAATTTGTTTTGCAAGAGGTT
>CT189_285	gyrA_1	0	3	213207	213203	5	CACCTTGAAAGAGGTAATAGACTACTTAAAAG	0.3	1	99	GTATGTTTGTTACACCTTGAAAGAGGTAATAGACTACTTAAAAGGCCTTG
>CT195_186	-	0	8	221024	221021	4	TTTTTGCAAAAGAAATGAAATAGCATTATAAC	3.4	1	100	GAGTTTTTGCAAAAGAAATGAAATAGCATTATAACTAGTTGGGTTTTATT
>CT196_048	-	1	3	221014	221016	3	TTTTGCAAAAACTCTCTACTTTAAATTAATTT	-0.6	1	99	TTCTTTTGCAAAAACTCTCTACTTTAAATTAATTTGGACTTTAAAACCTT
>CT196_049	-	1	3	221013	221016	4	CTTTTGCAAAAACTCTCTACTTTAAATTAATT	-0.7	1	99	TTCTTTTGCAAAAACTCTCTACTTTAAATTAATTTGGACTTTAAAACCTT
>CT199_049	oppB_1	1	3	224104	224106	3	ACTTGTTATCTGTGATTAGATCGCAATACAAT	0.4	1	97	TCAACTTGTTATCTGTGATTAGATCGCAATACAATATACAAAGGAATCTA
>CT200_104	oppC_1	1	3	225022	225025	4	TTGTTGCGACCTTCTGCAAGCGTGGATAGATC	-7.3	1	96	ACTTTGTTGCGACCTTCTGCAAGCGTGGATAGATCCACAAATTCGTTATT
>CT203_221	-	1	8	227641	227644	4	CTTTTGCGTGTCAACTTAATGTTGTTTAGATT	0	1	96	TATCTTTTGCGTGTCAACTTAATGTTGTTTAGATTCGCCTTGTCTGCTTA
>CT204_043	ybhI	1	8	228604	228607	4	CTTTTGAGTCATAGTTTTTATCCAGATAAAAT	2	1	99	TTCCTTTTGAGTCATAGTTTTTATCCAGATAAAATTATAGGGAGCC
>CT213_083	rpiA	0	3	241518	241515	4	GCTTTGAAGGAATCTTGAAGAGGTTGTAGGAT	-0.7	1	99	AAAGCTTTGAAGGAATCTTGAAGAGGTTGTAGGATTACTGTTTGAGGAAT
>CT215_114	dhnA	1	8	243363	243366	4	TGTTTGCATGCTAAGAAAGATTTATAGACAAT	-0.7	1	100	AAATGTTTGCATGCTAAGAAAGATTTATAGACAATCTGCCATGTCGCATC
>CT221_242	yqfU	0	8	250507	250504	4	GCGTTGTGAACAAAAAACAGTGTATTTAAAGT	1.7	1	96	ATTGCGTTGTGAACAAAAAACAGTGTATTTAAAGTATTTATTCTGATAAA
>CT221.1_171	-	0	8	250865	250865	1	TTGTTTGAGTTTAGGGCTTTGTAAACTATTTT	-1.3	0.96	100	TGTTTGTTTGAGTTTAGGGCTTTGTAAACTATTTTTGCGTATGAAGCGAG
>CT223_063	-	0	8	252127	252127	1	TTGATTTCTTTAAAAAAATGTTTCTGTACAAT	4.4	1	99	TTTTTGATTTCTTTAAAAAAATGTTTCTGTACAATTTCTTTCCTGTTTTA
>CT226_047	-	0	3	254033	254030	4	CCATTGAAATATATAAAAATTTTTACTTTAAT	2.3	1	98	CTACCATTGAAATATATAAAAATTTTTACTTTAATTAGCTTTCCTGTAGC
>CT226_075	-	0	3	254061	254061	1	TTGGTTGGGTAGATTAGGTATTTAACTACCAT	0	1	99	CTTTTGGTTGGGTAGATTAGGTATTTAACTACCATTGAAATATATAAAAA
>CT228_063	-	0	1	255427	255424	4	GATTTGCGAATAAAGCGCCGTTCTGATACAGT	-1.2	1	99	AATGATTTGCGAATAAAGCGCCGTTCTGATACAGTTTTTCCGTTTTAAAA
>CT230_075	-	1	3	256312	256314	3	TCTTGCAAAAAAAATCTCTCCTTTCTTACATT	-0.2	1	96	CTTTCTTGCAAAAAAAATCTCTCCTTTCTTACATTTAGTCTCAAAAGATA
>CT230_076	-	1	3	256311	256314	4	TTCTTGCAAAAAAAATCTCTCCTTTCTTACAT	-2.4	1	96	CTTTCTTGCAAAAAAAATCTCTCCTTTCTTACATTTAGTCTCAAAAGATA
>CT246_097	pdhB	1	3	274481	274484	4	GATTTGCGTCAAACAAGCAAAACAGCTGTCCT	-5.9	1	96	GATGATTTTAAAGATTTGCGTCAAACAAGCAAAACAGCTGTCCTAGAAGC
>CT248_081	glgP	0	8	279410	279406	5	TCTGTTGAGAATAGAAATCTTTCTTTTAATAT	0.1	1	99	TCGTCTGTTGAGAATAGAAATCTTTCTTTTAATATTAATATTTCTTATTC
>CT249_060	-	1	3	279425	279428	4	GTCTTGATATTCGGTAAAAAATCAAGTAAAAT	5.4	1	98	AGGGTCTTGATATTCGGTAAAAAATCAAGTAAAATGTTCGCCTTTTTTAG
>CT249_128	-	1	3	279357	279360	4	TGCTTGTGAATAAGAAATATTAATATTAAAAG	5.1	1	100	GTTTGCTTGTGAATAAGAAATATTAATATTAAAAGAAAGATTTCTATTCT
>CT253_129	-	1	8	284949	284952	4	TAGTTGCTTTTTGAAAATACTCATGCTAGAGT	0.1	1	95	TATTAGTTGCTTTTTGAAAATACTCATGCTAGAGTTCTCCTTAATACATA
>CT261_062	dnaQ_1	1	3	292368	292368	1	TTGAAAAAGCAAGCAAAACTAGAAAATAACCA	-2	1	96	TGGATGAATTGAAAAAGCAAGCAAAACTAGAAAATAACCAATCCGATCAG
>CT261_126	dnaQ_1	1	3	292304	292307	4	GATTTGTGATAGCTTCTTCCATGCAATAGGAT	-2.7	1	99	GTTGATTTGTGATAGCTTCTTCCATGCAATAGGATTGATCTCGACAGGAA
>CT261_131	dnaQ_1	1	3	292299	292302	4	AAGTTGATTTGTGATAGCTTCTTCCATGCAAT	-2.6	1	99	GTTGATTTGTGATAGCTTCTTCCATGCAATAGGATTGATCTCGACAGGAA
>CT265_048	accA	0	3	297427	297427	1	TTGTTTGTATTAAAATAACTCTTTTTTATAAG	3	1	100	TTATTGTTTGTATTAAAATAACTCTTTTTTATAAGAAGGGAGCGTGCTAC
>CT265_064	accA	0	3	297443	297440	4	TGGTTGTTTTTGATTATTGTTTGTATTAAAAT	4.4	1	99	TTTTGGTTGTTTTTGATTATTGTTTGTATTAAAATAACTCTTTTTTATAA
>CT265_111	accA	0	3	297490	297488	3	AATTGTTTGCGTGAAACAAAGGTCATTATAAT	-0.3	1	99	TTGTTTGCGTGAAACAAAGGTCATTATAATCAAATAGTTGGTTTTTGGTT
>CT267_097	ihfA	0	8	299210	299206	5	AGTCTTGAATCCAAAGGATGAATGCATATTAT	-1.7	1	95	AAAAGTCTTGAATCCAAAGGATGAATGCATATTATACGCATATATTGCGG
>CT269_082	murE	0	16	301560	301556	5	AAGCTTGACAACGAATATGTGTATAGTAAACT	0.3	1	96	ACAAAGCTTGACAACGAATATGTGTATAGTAAACTATTTGAGAAAGCTTT
>CT286_067	clpC	1	8	317903	317906	4	AAGTTGCATCATTATCATAAATGTCGTATATG	1.2	1	96	AAAGTTGCATCATTATCATAAATGTCGTATATGCTTGAAAAATATTCCAC
>CT287_070	ycbF	0	8	321661	321657	5	TTTTTTGCTAACATGATGGCCCTTTGTAATGT	-4.1	1	99	TGTTTTTTTGCTAACATGATGGCCCTTTGTAATGTGCAAACTTCAATAAA
>CT287_136	ycbF	0	8	321727	321723	5	TGATTTGTCTTTTTGTAATTAAGATTTAAAAG	1.1	1	99	AATTGATTTGTCTTTTTGTAATTAAGATTTAAAAGAGGCGGCTTGAGAAA
>CT288_062	-	1	1	321761	321764	4	TTGTTGTAAAAAAACAATATTTATTCTAAAAT	5.9	1	100	TAATTGTTGTAAAAAAACAATATTTATTCTAAAATAATAACCACAGTTAC
>CT293_065	accD	0	8	327421	327419	3	TATTGATTGGTTAAAAAAAATTACAATAAAAT	4.1	1	99	TATTGATTGGTTAAAAAAAATTACAATAAAATTATTGCTCAATTTTTTGT
>CT293_094	accD	0	8	327450	327450	1	TTGTAGAAATGAGCAAGCAATAATTTTATTAT	1.1	1	100	GCTTTGTAGAAATGAGCAAGCAATAATTTTATTATTGATTGGTTAAAAAA
>CT321_208	secE	0	8	362045	362041	5	AGATTTGCGATTCGTGAAGGTGGTCGTACAAT	-1	1	97	ATGAGATTTGCGATTCGTGAAGGTGGTCGTACAATCGGTGCTGGAACTAT
>CT323_149	infA	0	3	363882	363882	1	TTGTTTGACATTTTCTGTTTAGTCGATATAAT	1.6	1	99	AAGTTGTTTGACATTTTCTGTTTAGTCGATATAATCGCTCTCTCGAGTTT
>CT324_264	-	1	3	363881	363884	4	AACTTGTCAAAAAACAGAAGGAAAAGTATCTT	2.3	1	98	AACAACTTGTCAAAAAACAGAAGGAAAAGTATCTTTTGACATTCTCTCTT
>CT326.2_063	-	0	8	367852	367849	4	CTCTTGAGTTTATTTTCTAAGAAGGATAAAAT	3.6	1	96	AAGCTCTTGAGTTTATTTTCTAAGAAGGATAAAATCTCGAGCCAATATTA
>CT327_091	trpC	0	8	369226	369224	3	CTTTGATATAAATCTCTTGGATATGCTAATCT	-2.3	1	95	TATTGCTTTGATATAAATCTCTTGGATATGCTAATCTTCTTGTCTTACTT
>CT327_096	trpC	0	8	369231	369229	3	TATTGCTTTGATATAAATCTCTTGGATATGCT	-0.4	1	95	TATTGCTTTGATATAAATCTCTTGGATATGCTAATCTTCTTGTCTTACTT
>CT327_136	trpC	0	8	369271	369267	5	TTTCTTGCAAGGAAGGCTTATTTTTATATGAT	2	1	98	CGATTTCTTGCAAGGAAGGCTTATTTTTATATGATTTATTTTCTATTGCT
>CT337_096	ptsH	0	3	385108	385104	5	AGCTTTGAAAAGAAGCTCTAAGGGTTTATTAT	-0.8	1	99	TTTAGCTTTGAAAAGAAGCTCTAAGGGTTTATTATCGTATTCTTTTGATT
>CT338_054	-	0	16	385664	385661	4	CATTTGGACGTTCGGATAACGCGAAATAGTTT	-7.3	1	99	AGCCATTTGGACGTTCGGATAACGCGAAATAGTTTATCCGCTCCTTATGA
>CT341_307	dnaJ	0	3	391052	391050	3	TCTTGAAGCCTAAATAAAAGTGGTGTTACAAT	0	1	97	ATCTCTTGAAGCCTAAATAAAAGTGGTGTTACAATCCCCGGTCTCTTGTG
>CT342_102	rs21	0	3	391052	391050	3	TCTTGAAGCCTAAATAAAAGTGGTGTTACAAT	0	1	97	ATCTCTTGAAGCCTAAATAAAAGTGGTGTTACAATCCCCGGTCTCTTGTG
>CT343_064	-	0	16	391843	391841	3	TTTTGAATTAAAACGGTTTTAACGGTTATAAT	0.9	1	99	AATTTTTGAATTAAAACGGTTTTAACGGTTATAATCCTTTGTCTAAATCA
>CT343_082	-	0	16	391861	391861	1	TGGCGACAGCGAATTAATTTTTGAATTAAAAC	-2.5	1	97	GTTTTGATTTGGCGACAGCGAATTAATTTTTGAATTAAAACGGTTTTAAC
>CT344_094	lon	1	16	391995	391997	3	TTTTGTAGTATATCGGTAAGAAGAAGTAATAT	-1.4	1	99	CGATTTTGTAGTATATCGGTAAGAAGAAGTAATATTAAACATGTGCACAC
>CT346_210	elaC	1	8	395155	395158	4	TTCTTGTGTTTAGGCTTAGTGGAAGTTATAAT	1.4	0.99	96	TTTTTCTTGTGTTTAGGCTTAGTGGAAGTTATAATTTTTCTCTGAAACTG
>CT355_103	-	0	8	406707	406704	4	TGTTTGCCACATCTCTAGGGAGGCGGTAAGAT	-1	1	99	GGGTGTTTGCCACATCTCTAGGGAGGCGGTAAGATCCAAAGAAAAAGGGG
>CT355_224	-	0	8	406828	406825	4	GGCTTGAGGATATAACGCTTTTTTGTTAAAAG	0.3	1	96	TTTGGCTTGAGGATATAACGCTTTTTTGTTAAAAGTGTTCTGACGGCTGG
>CT356_116	yyaL	0	24	409139	409136	4	ATTTTGGGTTGTTTATAACCATTTTTTATTAG	-1.6	1	97	ATTTTGGGTTGTTTATAACCATTTTTTATTAGGTTTTGTCGAGTAAAATA
>CT367_306	aroL	1	8	419029	419032	4	GCTTTGCAAAAAATCCATCGCGCTTGTATAAT	2	1	99	GCTGCTTTGCAAAAAATCCATCGCGCTTGTATAATGCGTTGGGAGCAAAG
>CT374_079	arcD	1	8	426380	426383	4	TTTTTGCTTAACAGCTCTCGGTTTCTTAAATT	-0.1	1	98	TGGTTTTTGCTTAACAGCTCTCGGTTTCTTAAATTTCGAAAATGCAGCGC
>CT376_107	mdhC	0	1	430269	430266	4	TACTTGATTCTTTTATCATCCAAACGTATGTT	-0.5	1	96	AGGTACTTGATTCTTTTATCATCCAAACGTATGTTGGGACCAAAATTAGT
>CT377_075	ltuA	0	16	430568	430568	1	TTGCAGAGTTTTTATTTTAAATATGTTATAAT	5.3	1	100	TTTTTTGTTTGCAGAGTTTTTATTTTAAATATGTTATAATCTGTCTATTA
>CT378_080	pgi	0	3	432265	432262	4	GAATCGCGAAAGATCACGAAAGATAGTACAAG	-3.6	1	97	CAAAAATGGAATCGCGAAAGATCACGAAAGATAGTACAAGTAAAAAGAAA
>CT382.1_088	-	0	8	436577	436574	4	AAATTGTTTTCATTTGAATTTAATTTTATTTT	1.6	1	99	GGTTTTAAATTAAATTGTTTTCATTTGAATTTAATTTTATTTTTTAAGAT
>CT383_075	-	1	3	436597	436599	3	CATTGAAGACAAAGAAAAACTTTTGTTAAAAT	1.5	1	98	ATTCATTGAAGACAAAGAAAAACTTTTGTTAAAATTTTTTCGCTATACCG
>CT385_045	ycfF	0	16	439428	439428	1	TTGTGAAGAAGCACTGAATTTAGTGTTAAAAC	-1.6	1	100	GAGTTGTGAAGAAGCACTGAATTTAGTGTTAAAACAGCAGAGATTAGT
>CT393_183	proS	1	8	447844	447846	3	ATTTGCAAAAACGCTTAAATTAATTTTAAGAA	0.1	1	98	AGATTTAAAAACAAAATTTGCAAAAACGCTTAAATTAATTTTAAGAAACA
>CT394_043	hrcA	1	16	449798	449801	4	TTCTTGACCAGTGGAGACGGTTTTCTTATAAT	-1.5	1	97	AAATTCTTGACCAGTGGAGACGGTTTTCTTATAATGACACCGACTT
>CT396_145	dnaK	1	3	451469	451472	4	ATCTTGGAGGAGTTTACTAAAGGTTATAAGAT	0.6	1	97	ACTATCTTGGAGGAGTTTACTAAAGGTTATAAGATAGGAGATCGTCCTAT
>CT399_070	yrbH	0	8	458472	458469	4	GCTTTGAAAAATCGCTTAGAGTCTGTTACGAT	1.4	1	100	ACAGCTTTGAAAAATCGCTTAGAGTCTGTTACGATGAGCTAAAAGACATT
>CT421.1_121	-	1	8	490981	490984	4	CTATTGAAAAAAAAACGGCGCTCTACTATTCT	-2	1	99	GCTCTATTGAAAAAAAAACGGCGCTCTACTATTCTGTTCCTTTCATAAGC
>CT440_198	-	1	8	508590	508590	1	TTGCAAGGGGTTATTTCTAGGTCTAGTAAGAG	0	1	100	ATCTTTGTTTGCAAGGGGTTATTTCTAGGTCTAGTAAGAGTTTATCGATC
>CT442_064	crpA	0	16	511856	511852	5	GTTTTTGAAAAAAACAAGTGTTTGTGTAGACT	-0.9	1	100	TGGGTTTTTGAAAAAAACAAGTGTTTGTGTAGACTCCCTGCTCACAACCA
>CT444_062	omcA	0	16	514107	514104	4	GAATTGCTTTTATCGATAAAAGAAACTTCAAG	0.2	1	100	TTTATTGTTAAAAGAATTGCTTTTATCGATAAAAGAAACTTCAAGAGCCC
>CT444_130	omcA	0	16	514175	514172	4	CAATTGATATAATTTTTATTTTATAATGTAAT	3.2	1	100	ATTTGTTTTAAAAAACAATTGATATAATTTTTATTTTATAATGTAATATT
>CT444.1_115	-	1	8	514267	514267	1	TTGCCTACAAACAAAACAAACTTCGATAGAAT	1.1	1	97	AGTTTGCCTACAAACAAAACAAACTTCGATAGAATAAATAAACTAAAACT
>CT449_188	-	0	3	524365	524363	3	GGTTGCGGTTTAGCAGCTTAGTTTGGTAAAAT	-1.5	1	96	TTTGTTTTGATGGTTGCGGTTTAGCAGCTTAGTTTGGTAAAATGGACGAA
>CT450_185	yaeS	1	8	524455	524457	3	ACTTGATAATAATCATTATCTATGGGTACCAT	0.7	1	96	GAGACTTGATAATAATCATTATCTATGGGTACCATCCCTGCTCTGAGTTC
>CT456_104	-	1	8	530804	530807	4	TGTTTGTTTTTAAAAACAAATAAAAATAAACT	5.6	1	100	ATTTGTTTGTTTTTAAAAACAAATAAAAATAAACTTTGTAGCAAATAATA
>CT459_051	prfB	0	16	536536	536536	1	TTGAAAAAGAAGAGTTTAAAGTTGGATATTTT	2.2	1	99	TCTTTGAAAAAGAAGAGTTTAAAGTTGGATATTTTGCGAAAGGTTAGCAA
>CT460_090	-	1	8	536715	536717	3	TTTTGACGATAAACCTAGTTAAGGCATAAAAG	-2.2	1	97	TTATTTTGACGATAAACCTAGTTAAGGCATAAAAGAGTTGCGAAGGAAGA
>CT461_052	yaeI	1	8	537071	537074	4	AAATTGACTCACGTGTTCCTCGTCTTTAAGAT	-3.1	1	95	TAGAAATTGACTCACGTGTTCCTCGTCTTTAAGATGAGGAACTAGTTCAT
>CT471_092	-	0	8	545950	545948	3	TTTTGATAATCTTTTTATCTTTCTAGTATGCT	-1	1	100	TCATTTTGATAATCTTTTTATCTTTCTAGTATGCTGACGGTAGGTTTTTG
>CT487_076	yhhF	0	8	564108	564105	4	GATTTGGGAATATCCGAGGAATTGAGTACACT	-1.1	1	99	CTGGATTTGGGAATATCCGAGGAATTGAGTACACTCTCGTGGCTGCCGAT
>CT488_066	-	0	8	564829	564826	4	CTGTTGACAAAGGTAAAAGTGGTTGGCAAAAT	-2.4	1	98	GAGCTGTTGACAAAGGTAAAAGTGGTTGGCAAAATAAAGAGCTGATTCTT
>CT489_056	glgC	0	3	566233	566231	3	TCTGGCTTTTTTAATAATTTATTTTTTAAAAT	2	0.99	99	GTTTTGTTTGTCTGGCTTTTTTAATAATTTATTTTTTAAAATTATTTTTT
>CT490_121	-	1	8	566249	566252	4	TTATTGCATGAATAATAAATCGATTTTATTTT	3.1	1	99	TAATTATTGCATGAATAATAAATCGATTTTATTTTTAGATGTTTGAAAAA
>CT494_045	sohB	0	8	572281	572278	4	TTGTTGCTAATGCTAAAAGCGATTAATAGATT	3.1	1	100	GTTTTGTTGCTAATGCTAAAAGCGATTAATAGATTTATTAGGGTTTGC
>CT494_048	sohB	0	8	572284	572281	4	GTTTTGTTGCTAATGCTAAAAGCGATTAATAG	-1.3	1	100	GTTTTGTTGCTAATGCTAAAAGCGATTAATAGATTTATTAGGGTTTGC
>CT496_153	pgsA_1	0	3	574868	574868	1	TTGTTTGTTTGAATGTTTTTTGTTGATAAGCT	0.9	1	99	TTTTTGTTTGTTTGAATGTTTTTTGTTGATAAGCTGGGGGAAATGGCGGG
>CT503_160	-	0	8	582062	582059	4	TGGTGGAATGGTAGACACTAGGGACTTAAAAT	-2	1	99	AGATGGTGGAATGGTAGACACTAGGGACTTAAAATCCCTTGGGCTTTGGC
>CT505_091	gapA	0	8	584161	584157	5	AGGGTTGGTGATAATGCTCAAAAGTGTATTAT	-2.3	1	99	GGTTGGTGATAATGCTCAAAAGTGTATTATAGAATTTTTAGCATAGTGAT
>CT507_180	rpoA	0	3	585861	585861	1	TGGATTAAAAGAAGTTGAAGTAGGCTTAAAAG	-0.3	1	97	TTCTGGATTAAAAGAAGTTGAAGTAGGCTTAAAAGGAACTGGTGCAGGGC
>CT509_062	rs13	0	3	586552	586549	4	ACCTTGAAAAATAACAATTTTTGACCTAAGAT	3.6	1	99	AAGACCTTGAAAAATAACAATTTTTGACCTAAGATGCTTATATTACTTTA
>CT512_100	rpsE	0	3	588966	588966	1	TTGTTTTCGATCGAGGAGCTCATAAGTATCAT	-1.7	1	99	GAGTTGTTTTCGATCGAGGAGCTCATAAGTATCATGGTGTAGTAGCTATG
>CT519_241	rs17	0	3	592041	592038	4	GATTTGTTAAGCGTGTGGAAAGGGTATAGTAT	-0.6	1	97	CACGATTTGTTAAGCGTGTGGAAAGGGTATAGTATGGGAGCAAAAAAGAA
>CT525_227	rl2	0	3	594853	594849	5	ATTGTTGCTGGGGACGCCACGAAGCCTATGAT	-5.5	1	98	TTTATTGTTGCTGGGGACGCCACGAAGCCTATGATTGCTGAAGCCATAGA
>CT533_055	lpxC	0	8	601007	601004	4	TGCTTGCTAAAAAAAAAAAAGGATAATATACG	6.7	1	97	GCTTGCTTGCTAAAAAAAAAAAAGGATAATATACGGGGTCTCTTTGTCAG
>CT533_058	lpxC	0	8	601010	601008	3	GCTTGCTTGCTAAAAAAAAAAAAGGATAATAT	3.3	1	97	GCTTGCTTGCTAAAAAAAAAAAAGGATAATATACGGGGTCTCTTTGTCAG
>CT533_060	lpxC	0	8	601012	601008	5	TCGCTTGCTTGCTAAAAAAAAAAAAGGATAAT	-1.1	1	97	GCTTGCTTGCTAAAAAAAAAAAAGGATAATATACGGGGTCTCTTTGTCAG
>CT535_122	yciA	0	8	603349	603346	4	TTCTTGATTTTCTTCTATATCGAGACTACTAT	0.2	1	98	AATTTCTTGATTTTCTTCTATATCGAGACTACTATCCATTACAGAGATGA
>CT544_160	uhpC	1	8	610998	610998	1	TTGACGACATTACTACAATTGTCCAATATGAT	-0.8	1	97	GTATTGACGACATTACTACAATTGTCCAATATGATGCCCGGGCTGGTCTA
>CT545_250	dnaE	1	3	612292	612295	4	GGATTGGCAGCTGCAGAATTGTCTCATAAAAA	-3.8	1	99	TGATGATTGGATTGGCAGCTGCAGAATTGTCTCATAAAAAAGCAGCTGGA
>CT546_041	-	0	16	617394	617394	1	TTGCTGTTTTTATTTATTAAAATAAATAAAAA	3.7	1	99	ATTTATTTGGCATTGCTGTTTTTATTTATTAAAATAAATAAAAAGGTTGG
>CT546_045	-	0	16	617398	617394	5	GGCATTGCTGTTTTTATTTATTAAAATAAATA	0.1	1	99	ATTTATTTGGCATTGCTGTTTTTATTTATTAAAATAAATAAAAAGGTTGG
>CT546_050	-	0	16	617403	617400	4	TATTTGGCATTGCTGTTTTTATTTATTAAAAT	2.9	1	99	ATTTATTTGGCATTGCTGTTTTTATTTATTAAAATAAATAAAAAGGTTGG
>CT547_065	-	1	8	617440	617442	3	ATTTGACAAATTCTCTTTTTCTTTTTTATGAT	0.1	1	97	GAGATTTGACAAATTCTCTTTTTCTTTTTTATGATGACGCTTTGTTATTA
>CT547_097	-	1	8	617408	617411	4	TTTTTGTTTTTGCTAAACAAAAGCTATAAGAG	1.2	1	97	TTTTTGTTTTTGCTAAACAAAAGCTATAAGAGATTTGACAAATTCTCTTT
>CT559_055	yscJ	1	16	631395	631398	4	CGATTGGCACTAATCTCCCCATTTGCTATGGT	-6	1	96	TCCCGATTGGCACTAATCTCCCCATTTGCTATGGTGAGTGAAAAGGTGTG
>CT565_053	-	0	8	636893	636891	3	AATTGTTTAGTACGAGATTAATTTAATAAAAA	-0.5	1	97	GATAATTGTTTAGTACGAGATTAATTTAATAAAAAGAAAAAAATCAGGTA
>CT565_061	-	0	8	636901	636898	4	CTTTTGATAATTGTTTAGTACGAGATTAATTT	2	1	99	TATCTTTTGATAATTGTTTAGTACGAGATTAATTTAATAAAAAGAAAAAA
>CT573_061	-	0	8	645517	645514	4	AAATTGATTTTTTTTCTCAAATCAGTTACTTT	0.4	1	96	TTTTCTTTTGTAAAAATTGATTTTTTTTCTCAAATCAGTTACTTTATACA
>CT576_077	lcrH_1	1	16	648613	648615	3	ACTTGTTAAATCAGATCGTTAGAATTTAATAT	0.6	1	100	ACTTGTTAAATCAGATCGTTAGAATTTAATATTGTTAGTAGTAATTTGTT
>CT603_149	ahpC	0	16	682338	682335	4	TTCTTGATCATTTAGCGAAAGCATGGTATCCT	-3.1	1	96	AATTTCTTGATCATTTAGCGAAAGCATGGTATCCTCCTGCCCTATAGTTT
>CT604_061	groEL_2	0	16	684060	684057	4	TGTTTGACAAGAATAAATCGCCTTTCTATATC	-2.7	1	99	GGTTGTTTGACAAGAATAAATCGCCTTTCTATATCCAAGACTGCAGCTGA
>CT611_117	-	0	3	691966	691963	4	GTTTTGTCACACATATCAAAAAGGAATATTGG	-1.9	1	99	AGCTTGTTTTGTCACACATATCAAAAAGGAATATTGGGGCGATACTTTCT
>CT614_069	folX	0	3	694089	694089	1	TTGGAAGAAGAAAAAATTGGTTCGGGTAAGAT	1.2	1	99	CTATTGGAAGAAGAAAAAATTGGTTCGGGTAAGATTAAAAGTTATAAAAA
>CT621_069	-	0	8	706921	706918	4	AAGTTGTAAAAAAAATATTATTGGGATAGGTT	2.5	1	99	AGAAAGTTGTAAAAAAAATATTATTGGGATAGGTTCGCGACAAGTACAAC
>CT646_071	-	1	3	741247	741250	4	TTCTTGAAAAAGATGTTTTTATTTTTTAAAAT	5.7	1	98	TTTTTCTTGAAAAAGATGTTTTTATTTTTTAAAATGAGCGCTCTTCATTT
>CT651_140	-	1	8	746544	746546	3	CTTTGAAAGGTTAAAATTTTTTGGTGTAAACT	0.9	1	100	TTTCTTTGAAAGGTTAAAATTTTTTGGTGTAAACTCCACGGATCTTTGGT
>CT658_074	sfhB	1	8	753470	753473	4	AGGTTGAATAAATCTTTTCCGAACCGTATCAT	-0.9	1	97	GGAAGGTTGAATAAATCTTTTCCGAACCGTATCATGGAAGGGTTTCAAAA
>CT665_076	-	1	8	763287	763290	4	GGGTTGAAATATAAAATTGAGTACAATAAATA	1.9	1	100	ATCTTTTTAGAACGGGAAGGGTTGAAATATAAAATTGAGTACAATAAATA
>CT673_212	pkn5	1	8	768819	768819	1	TTGAATGGAGCTAAGGTTGGACGTGGTAACAT	-2.1	1	99	ATTTTGAATGGAGCTAAGGTTGGACGTGGTAACATCATTGCTTTGCAAGA
>CT674_122	yscC	1	16	770378	770381	4	AAGTTGCAAGATAGAGGGCAAATAGATATATT	4	1	97	CTGAAGTTGCAAGATAGAGGGCAAATAGATATATTCTGCCAAACAGATAA
>CT680_234	rs2	0	3	778743	778741	3	TTTTGCAAGCCAAAATAAAATTTCTCTAAAAG	0.9	1	100	TCTTTTTGCAAGCCAAAATAAAATTTCTCTAAAAGAAGATTGCATAAAAA
>CT683_046	-	1	16	783928	783930	3	TTTTGCTCCTGTAAAAGGTAAGGTATTACTTT	-3	1	97	ATTCGTGATTGGCACGGTTTTTGCTCCTGTAAAAGGTAAGGTATTACTTT
>CT684_091	-	1	8	785233	785235	3	TTTTGCCTTTTTTGAGACAGAGGAGATAATAG	-2.1	1	99	ATTTGTTTTGCCTTTTTTGAGACAGAGGAGATAATAGGCTCTTTTCTCAC
>CT684_093	-	1	8	785231	785235	5	TGTTTTGCCTTTTTTGAGACAGAGGAGATAAT	-5.1	1	99	ATTTGTTTTGCCTTTTTTGAGACAGAGGAGATAATAGGCTCTTTTCTCAC
>CT684_270	-	1	8	785054	785057	4	GTGTTGTAGAAAAATTCCATTTTTTTTACGAT	2.5	1	96	TTTGTGTTGTAGAAAAATTCCATTTTTTTTACGATTCGTAGCCAACAAGT
>CT687_060	yfhO_1	1	16	788669	788671	3	TTTTGACATTAGATATAGAGAAACCGTATTTT	-1.5	1	96	GCTTTTTGACATTAGATATAGAGAAACCGTATTTTCCAAAACTGCAGAAA
>CT688_098	parB	1	16	789972	789975	4	CTCTTGATTTGCATTATAAGATTTTGTATCTT	1.8	1	95	CATCTCTTGATTTGCATTATAAGATTTTGTATCTTGAGTTTTTGTATTCT
>CT691_070	-	1	8	792786	792786	1	TTGCAAATATATATATGAAGGAGGTATATTTT	3.5	1	97	CTAGATTGCAAATATATATATGAAGGAGGTATATTTTGGGAGCATTTTTC
>CT691_072	-	1	8	792784	792786	3	GATTGCAAATATATATATGAAGGAGGTATATT	3.1	1	97	CTAGATTGCAAATATATATATGAAGGAGGTATATTTTGGGAGCATTTTTC
>CT706_149	clpP_2	0	8	813159	813156	4	CGCTTGACCCAAGAGACACTTAAACATAGAAT	-2.1	1	96	AAACGCTTGACCCAAGAGACACTTAAACATAGAATTCATCATTTTGATGC
>CT708_069	-	1	16	814793	814796	4	TCATTGATTTAGCGGAAGTAAAAAGGTACAAG	2.6	1	96	TTTTCATTGATTTAGCGGAAGTAAAAAGGTACAAGTAACAGGTCTGTCAA
>CT712_047	-	1	24	823649	823649	1	TTGATCCGTAGATTTAAATAAAATCGTTTTAG	-5.4	1	97	TTTTTGCTAAGTTGATCCGTAGATTTAAATAAAATCGTTTTAGAGGGCAA
>CT712_055	-	1	24	823641	823641	1	TTGCTAAGTTGATCCGTAGATTTAAATAAAAT	5.3	1	97	TTTTTGCTAAGTTGATCCGTAGATTTAAATAAAATCGTTTTAGAGGGCAA
>CT712_059	-	1	24	823637	823641	5	ATTTTTGCTAAGTTGATCCGTAGATTTAAATA	-2	1	97	TTTTTGCTAAGTTGATCCGTAGATTTAAATAAAATCGTTTTAGAGGGCAA
>CT723_144	yjbC	1	8	834692	834695	4	ATCTTGATATGATGGAGGGTCGTTTTTATTTT	0.1	1	97	GAAATCTTGATATGATGGAGGGTCGTTTTTATTTTTACCCTTGAATCTAA
>CT728_155	-	0	8	840927	840925	3	GATTGTTGGTCGCTATTTTAGAAAATTATCAG	-2.8	1	96	GGATTGGCAACGCCAAGATTGTTGGTCGCTATTTTAGAAAATTATCAGCA
>CT733_230	-	0	8	846717	846714	4	ACCTTGCCCCTAACAAAAAATCATGTTAGCAT	-1.7	1	99	AGATCTTTGCAAGAACCTTGCCCCTAACAAAAAATCATGTTAGCATGAAG
>CT734_092	-	1	1	846780	846780	1	TTGATTGGGATGTTGAAGCGCCTTTATAAACT	-1.3	1	100	AATTTGATTGGGATGTTGAAGCGCCTTTATAAACTATTTAGTTAATAAGA
>CT740_073	dmpP	0	8	860983	860980	4	CCGTTGATTTTTTATAGAGTAACCTATAACTT	1.5	1	99	AAACTTTAAAAAACTCCGTTGATTTTTTATAGAGTAACCTATAACTTGAC
>CT752_064	efp_2	1	8	884444	884446	3	TCTGGACAAAGCTTAGAAGAGAACGATAACAT	-3.5	1	96	TCTTCTGGACAAAGCTTAGAAGAGAACGATAACATAGATGGAGAAAAGAT
>CT756_160	murF	1	16	888146	888149	4	AGGTTGAATTGATAATGGATATAGAATAATTT	2.3	1	97	TAGAGGTTGAATTGATAATGGATATAGAATAATTTTTAAGACTGCTAGTA
>CT757_077	mraY	1	16	889727	889731	5	TAACTTGCCTTTTGAAAGCTTAAGTTTAAGAT	1.3	1	99	TTTTAACTTGCCTTTTGAAAGCTTAAGTTTAAGATAGAGAATTTCTTATA
>CT763_097	-	0	8	897919	897915	5	AATATTGACGCTTTTTTAGAATTTCATATATT	-1	1	95	AAATATTGACGCTTTTTTAGAATTTCATATATTCTTCCCACAATCTTGGG
>CT766_105	miaA	1	8	899171	899173	3	TGTTGTCTTAGAGATGAAGTTGCTGATATTAT	-1.8	1	97	ATCTGTTGTCTTAGAGATGAAGTTGCTGATATTATTCGTATCGCAGGATT
>CT766_207	miaA	1	8	899069	899069	1	TTGTTAAATATGGAGAAAGTTTTTTATATGAG	3.6	1	99	GTTTTGTTAAATATGGAGAAAGTTTTTTATATGAGTAGTGCAGGTTTACG
>CT766_209	miaA	1	8	899067	899069	3	TTTTGTTAAATATGGAGAAAGTTTTTTATATG	1	0.65	99	GTTTTGTTAAATATGGAGAAAGTTTTTTATATGAGTAGTGCAGGTTTACG
>CT773_113	ldh	1	8	906504	906504	1	TTGTCATTGTGAAAAATGTTGAAAAGTTACTT	-2.3	1	98	TTCTTTTTGCTTTTATTCTTGTCATTGTGAAAAATGTTGAAAAGTTACTT
>CT779_125	-	0	3	915457	915457	1	TTGCTTTATCTAGCCTTTAATATGATAACAAT	-2.5	1	97	AATTGTAAGGAATTGCTTTATCTAGCCTTTAATATGATAACAATGATGCG
>CT781_053	lysS	1	8	916161	916163	3	GATTGTCGTAAGAAGAAAAATATTGCTACTAT	-0.7	1	98	GATTGTCGTAAGAAGAAAAATATTGCTACTATTTTTGAGCCAAAGGACGG
>CT788_112	-	0	8	922767	922763	5	GTTTTTGTTTCTCGAGAAAAAGGTACTATGAT	-0.9	1	98	ATTGTTTTTGTTTCTCGAGAAAAAGGTACTATGATGATCTTTTTTTTAGC
>CT790_065	-	1	8	923242	923246	5	TTTTTTGGCATAGAAATAGAGCTGAATAGAAG	-2.1	1	99	AAATTTTTTGGCATAGAAATAGAGCTGAATAGAAGAGACAAGATCACGAG
>CT795_044	-	1	1	930705	930707	3	CCTTGATCGCAAAATTCTTATTTTAGTAGAAG	-3.4	1	98	CATTGTGATAGCCTTGATCGCAAAATTCTTATTTTAGTAGAAGAGGAGTT
>CT808_121	cafE	0	16	948134	948134	1	TTGTAGAATTTTTTACCTAATCGACTTATAAT	1	1	100	TTTTTGTAGAATTTTTTACCTAATCGACTTATAATCCGCCTTCTGCTTAA
>CT811_109	plsX	1	8	949241	949243	3	AATTGCAAGCAAGCTTTTATTCCTCATACAGT	-2.7	1	97	AGTAATTGCAAGCAAGCTTTTATTCCTCATACAGTTTGTGCTTCTTGTGG
>CT814_111	-	0	16	956764	956760	5	TCTATTGATTGGGAAAAAATTTATTCTAAATT	1.6	1	96	ACCTCTATTGATTGGGAAAAAATTTATTCTAAATTGGTTACGCAAGAAGT
>CT816_118	glmS	1	8	958449	958451	3	ATTTGCAGAGTTATGGTCGAGGGGACTAAAAA	-4.9	1	99	AATATTTGCAGAGTTATGGTCGAGGGGACTAAAAAGCATCAAGTGGACTC
>CT816_145	glmS	1	8	958422	958422	1	TTGTTAAGATATTCTGGTACAGAAAATATTTG	-0.1	1	99	GTATTTTGTTAAGATATTCTGGTACAGAAAATATTTGCAGAGTTATGGTC
>CT817_085	tyrP_1	1	3	960405	960408	4	CTCTTGATGAATAGCATAAGCGTCTGTATCTT	-1.4	1	96	TCTCTCTTGATGAATAGCATAAGCGTCTGTATCTTAGATGGAATCGAGAA
>CT817_131	tyrP_1	1	3	960359	960362	4	ACTTGGCTAAATCTGTTACTGTAGAGTAAAAT	2	1	96	GGAACTTGGCTAAATCTGTTACTGTAGAGTAAAATCTACAGTTTTTTCTC
>CT821_060	sucC	1	16	964781	964785	5	AAAGTTGATTGAAGTAAAAAGAATAATAAAAG	3.4	1	100	AGTTGATTGAAGTAAAAAGAATAATAAAAGATAAGGAGGAAAAATTAAAG
>CT826_106	pssA	0	8	973845	973843	3	GTTTGCATAAATGCAAATTCAAGCCATAAAAA	-1.9	1	97	TTTGTTTGCATAAATGCAAATTCAAGCCATAAAAAGAAGCTTCTCAACAA
>CT837_088	-	1	8	984551	984553	3	ATTTGAAAGCTAATTCATTTATAAAATAAACT	1.6	1	99	AATATTTGAAAGCTAATTCATTTATAAAATAAACTAGAAGACAATCTTGA
>CT838_278	-	0	8	987990	987987	4	CGTTTGCATTTAGCAGAAATACTCCGTAGAAT	0.7	1	98	GCTCGTTTGCATTTAGCAGAAATACTCCGTAGAATTGCTATCGGCCTATT
>CT849_066	-	0	8	998735	998732	4	TTTTTATTAAAGAGAGAAATTGCTGGTAAAAT	-0.4	1	98	TTATTTTTATTAAAGAGAGAAATTGCTGGTAAAATAAAAAATAAAAAAAC
>CT854_064	-	0	8	1004561	1004558	4	CTCTTGCCGCATATGCTCTCTTCCCCTATGAT	-4.3	1	96	ATTCTCTTGCCGCATATGCTCTCTTCCCCTATGATTCTTCCTTCATGAAG
>CT863_074	-	0	16	1017816	1017813	4	AACTTGCATGAAAAATACTTTTTAGATAAGTT	4	1	97	TCCAACTTGCATGAAAAATACTTTTTAGATAAGTTCCCTCCTTTCTAAAA
>CT865_113	-	1	8	1019641	1019644	4	ATGTTGATAATAACGTTTCTAAAAGGTACCAT	3.3	1	97	GCTATGTTGATAATAACGTTTCTAAAAGGTACCATGGAATAGCTCTCCAT
>CT867_082	-	0	16	1024086	1024083	4	CGTTTGTTTTTGATTAATTTTAACTGGAAAAT	-1.7	1	99	AAAATTTTTATAAAACGTTTGTTTTTGATTAATTTTAACTGGAAAATCCC
>CT870_172	pmpF	0	8	1031821	1031819	3	GTTTGCATCACACAAAAGCTGAGAGATAAAAT	0.3	1	97	GACGTTTGCATCACACAAAAGCTGAGAGATAAAATTAATTACTCCACTTC
