# Supplementary material for: An iterative strategy combining biophysical criteria and duration hidden Markov models for structural predictions of Chlamydia trachomatis σ66 promoters
Source: BMC Bioinformatics. 2009 Aug 28;10:271. doi: 10.1186/1471-2105-10-271 (PMC2743672; doi:10.1186/1471-2105-10-271)
Supplement: Additional file 6 — CT promoters predicted by M2 and TSS-PREDICT. [file 1471-2105-10-271-S6.xls]

## Sheet: Sheet1
seq32 M2 Predicted Sequence: a 32-mer predicted by M2 to be a promoter
seq32_id: CT gene # and location upstream of the gene start occupied by the 5' nt of seq32
name: name of CT gene
strand: 1= +, 0= -
hpi: hours post infection of gene transcription
seq32_loc: absolute address of the 5' nt of seq32.
start: count to the right in seq32 to find promoter start.
DHMM: Duration Hidden Markov Model Score
h35_loc: absolute address of promoter start
P M2: M2 Predicted Probability of being a promoter
tss_h35: -35 hexamer predicted by TSS-PREDICT
tss_h10: -10 hexamer predicted by TSS-PREDICT
tss_spacer: length of TSS-PREDICT spacer
discriminator_len: distance from TSS-PREDICT predicted TSS to 3' end of -10 hexamer
tss_loc: absolute location of TSS-PREDICT predicted TSS
seq32_id	name	strand	hpi	seq_loc	h35_loc	start	seq32 M2 Predicted Sequence	DHMM	P M2	tss_h35	tss_h10	tss_spacer	discriminator_len	tss_loc
>CT006_080	-	0	3	7018	7014	5	TTTTTTGTCAGAATATCTCTCGCATATAAATT	-1.9	1	ttgtca	taaatt	16	7	6979
>CT007_112	-	1	16	7139	7142	4	AGTTTGCTAAAAATTTTATTAAGCAGTATGAT	6.5	1	ttgcta	tatgat	17	7	7178
>CT015_067	phoH	0	8	17494	17490	5	TTTCTGGATATGATACACAATCAAAGTACTAT	-2.4	1	tggata	tactat	16	8	17454
>CT016_067	-	1	8	17569	17572	4	TGTTTGTCAAAAATGTACCCCTTAACTACAAT	1.5	1	ttgtca	tacaat	17	7	17608
>CT022_089	rl31	1	3	27403	27405	3	TCTTGCTTTTTCATAAAATGTTCGGGTATGCT	-1.1	1	ttgctt	tatgct	18	6	27441
>CT029_132	rnhB	1	8	33022	33022	1	TTGAGAGGAAAAACTGGTAAGGCTGCTAAAGT	-1.9	1	aggaaa	taaagt	15	5	33059
>CT049_065	-	1	8	54048	54051	4	TGTTTGTTAATTTAATTTTTTCTAATTAAAAG	4.7	1	ttgttt	tctaat	15	9	54083
>CT053_255	-	0	8	60801	60798	4	ACTTTGCTTTTTTTTTAAGTATCGAATACCCT	2.4	1	ttgctt	taccct	17	4	60765
>CT054_076	sucA	1	8	60802	60802	1	TTGCTTTTTTTGAAAAATAAAAATTTTGCTAT	2.4	1	ttgaaa	gggaat	17	7	60847
>CT062_064	tyrS	1	8	71846	71848	3	CCTTGCTATAAAAAGAACAGGATAGATAAGAT	4	1	ttgcta	gataag	16	4	71880
>CT066_169	-	0	8	79237	79235	3	GATTGCGAAAAAAGCAAAAACCACTATAGAAT	0.4	1	ttgcga	tagaat	18	6	79199
>CT072_068	yaeL	1	16	85074	85074	1	TTGTATAGCAGCTGTTTTAAGTAGAGTATAGT	-0.8	1	ttgtat	tagagt	15	9	85110
>CT078_081	folD	0	8	92857	92854	4	CTTTTGTAAACTGATCAAGAGAGGTCTAGACT	-1.5	1	ttgtaa	tagact	17	7	92818
>CT079_150	-	0	16	93487	93484	4	ATATTGCTGTAAATCATTCTATCTTTTATAGT	1.6	1	ttgctg	tatagt	17	6	93449
>CT091_071	yscU	0	8	106610	106607	4	TTCTTGAGAAAAACATTTATATACGGTAACTT	1.3	1	ttgaga	taactt	17	6	106572
>CT098_072	rs1	0	3	115746	115743	4	ATCTTGCCTTTTTTAAGGTGAATATTTACACT	3.7	1	ttgcct	tacact	17	8	115706
>CT105_215	-	1	8	120237	120237	1	TTGAGAGAGGAGAGTAGCAGATTCTTTATTAT	-0.4	1	ttgaga	tttatt	18	6	120273
>CT110_144	groEL	0	1	128114	128114	1	TTGGTAACATCGTTTTAATTGATAAATATTCT	0.4	1	ttggta	aatatt	18	5	128079
>CT114_079	-	1	3	133167	133171	5	ACTATGGCAAAAGATGTAGTTGTGTTTAAAAT	0.6	1	atggca	taaaat	17	6	133205
>CT114_163	-	1	3	133083	133086	4	CGTTTGATACAGCAAAAAGTAGTGACTATGTT	1.5	1	ttgata	tatgtt	17	6	133121
>CT125_060	rl13	1	3	141434	141437	4	TGTTTGGAAAAAATAATCATCAAAATTATAAT	5.3	1	ttggaa	tataat	17	8	141474
>CT140_135	ypdP	1	8	157142	157145	4	TTGTTGCCGGTTCTATTCTAGAAACGTATAAT	1.6	1	ttgccg	tataat	17	8	157182
>CT141_061	secA_1	1	8	158086	158089	4	GGGTTGCAAAGAAGGTTCTTTGTAATTAATTT	2.4	1	ttgcaa	taattt	17	5	158123
>CT145_109	-	1	8	161628	161631	4	CTTTTGTTGTAGACGGATCGGAAAGCTACAAG	-1.3	1	tagacg	tatagt	17	4	161670
>CT149_121	-	0	8	172884	172881	4	GAGTTGTTTTATCCAGTAATTTACCTTATTAT	0.6	1	ttgttt	tattat	17	6	172846
>CT150_071	rl33	1	3	173091	173094	4	ATCTTGATTATTTTTGAAAATAGGTATAGCAT	2.8	1	ttgatt	tagcat	17	7	173130
>CT162_137	-	0	8	185577	185573	5	TATTTTGTGTTTGTAACTTAAAGAGTTACATT	-0.5	1	ttgtgt	tacatt	16	6	185539
>CT164_047	-	1	8	187325	187328	4	CACTTGAGAGGTTTTCTCTATTTCGATACGAT	0.4	1	ttgaga	tacgat	17	12	187369
>CT175_098	oppA_2	1	3	196759	196762	4	TTTTGGCTTTTTGCTATGGTTTTTTGTACAAT	1.2	1	ttggct	tacaat	18	6	196797
>CT182_118	kdsB	1	16	203571	203573	3	CCTTGTTAGGATGGTCGGGTTCTGTGTACTAG	-5.1	1	ttgtta	tgtact	16	7	203608
>CT189_285	gyrA_1	0	3	213207	213203	5	CACCTTGAAAGAGGTAATAGACTACTTAAAAG	0.3	1	ttgaaa	taaaag	16	6	213169
>CT191_089	-	0	8	215793	215793	1	TTGACTTTTTTAGTTCGCAACAAGTATAAGAG	-0.6	1	ttgact	tataag	18	6	215757
>CT191_091	-	0	8	215795	215793	3	CTTTGACTTTTTTAGTTCGCAACAAGTATAAG	-1.8	1	ttgact	tataag	18	6	215757
>CT196_093	-	1	3	220969	220972	4	CGCTGGTTTAATAAAACCCAACTAGTTATAAT	0.3	1	gtttaa	tataat	15	6	221007
>CT197_074	gcp_1	1	8	221384	221387	4	GCCTTGCTTGATTAACAATCTCATGATACGAT	3.4	1	ttgctt	tacgat	17	8	221424
>CT199_049	oppB_1	1	3	224104	224106	3	ACTTGTTATCTGTGATTAGATCGCAATACAAT	0.4	1	ttgtta	tacaat	18	4	224140
>CT200_104	oppC_1	1	3	225022	225025	4	TTGTTGCGACCTTCTGCAAGCGTGGATAGATC	-7.3	1	ttgcga	tagatc	17	5	225059
>CT203_221	-	1	8	227641	227644	4	CTTTTGCGTGTCAACTTAATGTTGTTTAGATT	0	1	ttgcgt	tagatt	17	6	227679
>CT209_107	leuS	0	8	238332	238330	3	ACTTGATTTCGATCTCAGACATAGTGTATGTT	-3.3	1	ttgatt	tatgtt	18	5	238295
>CT215_114	dhnA	1	8	243363	243366	4	TGTTTGCATGCTAAGAAAGATTTATAGACAAT	-0.7	1	ttgcat	gacaat	17	5	243400
>CT217_099	ydaO	1	8	245992	245995	4	ACCTGGATTTCTAATTCGCAAATCTTTAAAAT	-0.2	1	tggatt	taaaat	17	5	246029
>CT218_090	surE	1	8	246836	246839	4	TACTTGGTTTATTTTTCTTATTATTTTAAAAA	0.5	1	atcata	tattat	19	10	246870
>CT221.1_140	-	0	8	250834	250834	1	TTGCGTATGAAGCGAGTGTCTTTGGATAAAGC	-5.1	1	ttgcgt	gataaa	18	6	250798
>CT223_063	-	0	8	252127	252127	1	TTGATTTCTTTAAAAAAATGTTTCTGTACAAT	4.4	1	tttctt	tacaat	16	5	252090
>CT226_075	-	0	3	254061	254061	1	TTGGTTGGGTAGATTAGGTATTTAACTACCAT	0	1	ttggtt	ttaact	15	5	254029
>CT230_075	-	1	3	256312	256314	3	TCTTGCAAAAAAAATCTCTCCTTTCTTACATT	-0.2	1	ttgcaa	tacatt	18	6	256350
>CT230_076	-	1	3	256311	256314	4	TTCTTGCAAAAAAAATCTCTCCTTTCTTACAT	-2.4	1	ttgcaa	tacatt	18	6	256350
>CT232_095	incB	1	3	259300	259303	4	GAGTTGCTTGTAAGTCTTTTGCATGATATACT	2.1	1	ttgctt	tatact	17	7	259339
>CT235_088	-	1	8	263140	263144	5	AGCTTTGCTAAGAAACAAAAAACCTCTATATT	1.9	1	ttgcta	tattat	18	5	263179
>CT248_081	glgP	0	8	279410	279406	5	TCTGTTGAGAATAGAAATCTTTCTTTTAATAT	0.1	1	ttgaga	taatat	16	7	279371
>CT249_060	-	1	3	279425	279428	4	GTCTTGATATTCGGTAAAAAATCAAGTAAAAT	5.4	1	ttgata	taaaat	17	6	279463
>CT253_129	-	1	8	284949	284952	4	TAGTTGCTTTTTGAAAATACTCATGCTAGAGT	0.1	1	ttgctt	tagagt	17	7	284988
>CT259_102	-	0	8	291709	291706	4	AGTTTGCTTTCTTTTTTAAAAAAATCTTTGCT	-0.6	1	tttctt	tatacc	18	6	291666
>CT261_062	dnaQ_1	1	3	292368	292368	1	TTGAAAAAGCAAGCAAAACTAGAAAATAACCA	-2	1	ttgaaa	gaaaat	15	6	292401
>CT265_064	accA	0	3	297443	297440	4	TGGTTGTTTTTGATTATTGTTTGTATTAAAAT	4.4	1	ttggtt	tattaa	18	6	297408
>CT265_140	accA	0	3	297519	297515	5	AGGCTTGATTTCTTTTTAAGAGAAATTAAAAT	3.1	1	ttgatt	taaaat	16	7	297480
>CT267_097	ihfA	0	8	299210	299206	5	AGTCTTGAATCCAAAGGATGAATGCATATTAT	-1.7	1	ttgaat	tattat	16	7	299171
>CT269_082	murE	0	16	301560	301556	5	AAGCTTGACAACGAATATGTGTATAGTAAACT	0.3	1	ttgaca	taaact	16	6	301522
>CT274_139	-	1	8	305632	305634	3	GCTTGAAGTAGAAGAGGAAGTCTTAGTACGAG	-2.5	1	ttgaag	tagtac	15	7	305668
>CT275_093	dnaA	1	16	306340	306340	1	TTGCTTATCAATAGCAATGCTACATTTGCGAT	-1.5	1	ttgatt	tacatt	18	6	306372
>CT286_067	clpC	1	8	317903	317906	4	AAGTTGCATCATTATCATAAATGTCGTATATG	1.2	1	ttgcat	tatgct	19	5	317942
>CT287_070	ycbF	0	8	321661	321657	5	TTTTTTGCTAACATGATGGCCCTTTGTAATGT	-4.1	1	ttgcta	taatgt	16	5	321624
>CT288_062	-	1	1	321761	321764	4	TTGTTGTAAAAAAACAATATTTATTCTAAAAT	5.9	1	ttgtaa	taaaat	17	4	321797
>CT293_065	accD	0	8	327421	327419	3	TATTGATTGGTTAAAAAAAATTACAATAAAAT	4.1	1	ttgatt	taaaat	18	6	327383
>CT294_107	sodM	0	8	328155	328151	5	GCTCTTGACAGTGAATATTTTATTGATAATCT	-0.3	1	ttgaca	taatct	16	5	328118
>CT313_063	tal	0	8	350438	350435	4	CCCTTGAATAGTATCGTTTTTTTTGGTAGGCT	-1.3	1	ttgaat	taggct	17	6	350400
>CT317_052	rplJ	0	3	359815	359813	3	CGTGGATACTAGGGAGTTGATTGCGTTATAAT	-3	1	tggata	tataat	18	8	359775
>CT323_149	infA	0	3	363882	363882	1	TTGTTTGACATTTTCTGTTTAGTCGATATAAT	1.6	1	ttgaca	tataat	16	6	363844
>CT326.2_063	-	0	8	367852	367849	4	CTCTTGAGTTTATTTTCTAAGAAGGATAAAAT	3.6	1	ttgagt	taaaat	17	7	367813
>CT327_136	trpC	0	8	369271	369267	5	TTTCTTGCAAGGAAGGCTTATTTTTATATGAT	2	1	ttgcaa	tatgat	16	6	369233
>CT328_073	tpiS	1	8	369259	369262	4	TCCTTGCAAGAAATCGAGTATTACGCTTTGAT	-1.5	1	ttgcaa	tttgat	17	7	369298
>CT337_096	ptsH	0	3	385108	385104	5	AGCTTTGAAAAGAAGCTCTAAGGGTTTATTAT	-0.8	1	ttgaaa	tattat	16	6	385070
>CT343_064	-	0	16	391843	391841	3	TTTTGAATTAAAACGGTTTTAACGGTTATAAT	0.9	1	ttgaat	tataat	18	6	391805
>CT346_210	elaC	1	8	395155	395158	4	TTCTTGTGTTTAGGCTTAGTGGAAGTTATAAT	1.4	0.99	ttgtgt	tataat	17	7	395194
>CT355_224	-	0	8	406828	406825	4	GGCTTGAGGATATAACGCTTTTTTGTTAAAAG	0.3	1	ttgagg	taaaag	17	7	406789
>CT374_079	arcD	1	8	426380	426383	4	TTTTTGCTTAACAGCTCTCGGTTTCTTAAATT	-0.1	1	ttgctt	taaatt	17	7	426419
>CT376_060	mdhC	0	1	430222	430219	4	TAGTTGCAAACGTAGTGTTGAGAGTATGTGCG	-3.7	1	ttgcaa	tatgtg	15	5	430187
>CT377_075	ltuA	0	16	430568	430568	1	TTGCAGAGTTTTTATTTTAAATATGTTATAAT	5.3	1	tgcaga	tataat	19	6	430530
>CT383_075	-	1	3	436597	436599	3	CATTGAAGACAAAGAAAAACTTTTGTTAAAAT	1.5	1	ttgaag	taaaat	18	7	436636
>CT390_081	aspC	1	8	444407	444410	4	CGCTGGACAGATGAGAGTCTCATCTTTATATT	-2.3	1	tggaca	tatatt	17	7	444446
>CT393_071	proS	1	8	447956	447959	4	AGATTGATCTAGAAACACTCCTATGCTAAGAT	-2.1	1	ttgatc	taagat	17	7	447995
>CT394_043	hrcA	1	16	449798	449801	4	TTCTTGACCAGTGGAGACGGTTTTCTTATAAT	-1.5	1	ttgacc	tataat	17	7	449837
>CT396_145	dnaK	1	3	451469	451472	4	ATCTTGGAGGAGTTTACTAAAGGTTATAAGAT	0.6	1	ttggag	taagat	17	6	451507
>CT399_070	yrbH	0	8	458472	458469	4	GCTTTGAAAAATCGCTTAGAGTCTGTTACGAT	1.4	1	ttgaaa	tacgat	17	5	458435
>CT400_069	sucB_2	0	16	459669	459669	1	TTGATAATCTTCTTCTCATATTGAGTTAACAG	-0.4	1	ttctca	tactaa	16	5	459624
>CT410_115	pcnB_1	1	16	467893	467897	5	GCCCTTGTAAACGTAATTTTTTCTATTATAGG	-1.6	1	ttgccc	tattat	19	5	467927
>CT412_077	pmpA	1	16	471199	471202	4	GGATCGCTAGAAAAGCGCTTTCTGTTTATAGT	-5.1	1	tcgcta	tatagt	17	4	471235
>CT413_073	pmpB	1	16	474269	474272	4	ACCTTGCCTAATTTACTTTTCTGATTTATCTA	-1.9	1	ttgcct	tctaac	19	4	474307
>CT421.1_121	-	1	8	490981	490984	4	CTATTGAAAAAAAAACGGCGCTCTACTATTCT	-2	1	ttgaaa	tattct	17	4	491017
>CT435_061	cysJ	0	8	505227	505227	1	TTGTCTTTGCCTGCTGGAGTAGATATTAAGAT	-1.4	1	ttgtct	gatatt	15	6	505194
>CT437_157	fusA	0	3	507749	507746	4	GTCTTGCTAATGAGTTGATCGATTGCTTCAAT	-0.1	1	ttgcta	ttcaat	17	4	507713
>CT442_064	crpA	0	16	511856	511852	5	GTTTTTGAAAAAAACAAGTGTTTGTGTAGACT	-0.9	1	ttgaaa	tagact	16	5	511819
>CT444_130	omcA	0	16	514175	514172	4	CAATTGATATAATTTTTATTTTATAATGTAAT	3.2	1	ttgata	taatat	19	4	514137
>CT444.1_115	-	1	8	514267	514267	1	TTGCCTACAAACAAAACAAACTTCGATAGAAT	1.1	1	tacaaa	tagaat	15	5	514304
>CT449_188	-	0	3	524365	524363	3	GGTTGCGGTTTAGCAGCTTAGTTTGGTAAAAT	-1.5	1	ttgcgg	taaaat	18	5	524328
>CT450_185	yaeS	1	8	524455	524457	3	ACTTGATAATAATCATTATCTATGGGTACCAT	0.7	1	ttgata	taccat	18	4	524491
>CT459_051	prfB	0	16	536536	536536	1	TTGAAAAAGAAGAGTTTAAAGTTGGATATTTT	2.2	1	ttgaaa	gatatt	18	6	536500
>CT471_092	-	0	8	545950	545948	3	TTTTGATAATCTTTTTATCTTTCTAGTATGCT	-1	1	ttgata	tagtat	15	7	545914
>CT471_217	-	0	8	546075	546072	4	TTTTTGCGGAAGTGGCGGAATTGGTATACGCG	-3.3	1	ttgcgg	tatacg	15	7	546038
>CT496_088	pgsA_1	0	3	574803	574800	4	TGCTTGCTTTTGGAGTGTCTATGTTTCATAAT	-2.4	1	ttgctt	cataat	17	6	574765
>CT512_100	rpsE	0	3	588966	588966	1	TTGTTTTCGATCGAGGAGCTCATAAGTATCAT	-1.7	1	ttgttt	aagtat	17	6	588931
>CT514_048	rl6	0	3	589873	589873	1	TTGCTTTGTTTGGTTTGGTAGCAAATTAAAAG	2.4	1	ttgctt	caaatt	15	6	589840
>CT518_198	rl14	0	3	591730	591727	4	CTGTTGTTGTTCGAGTCGAAAGGGTATACTCG	-4.2	1	ttgttg	tatact	15	7	591693
>CT524_065	rpsS	0	3	593831	593831	1	TTGAAAACTCGTGATAAGCGTAAGAGTAATAA	-2.9	1	ttgaaa	aagagt	15	7	593797
>CT527_104	rl4	0	3	595773	595770	4	GACTTGGATAGAAAGGTAATGCTCGTTAAGGG	-3.8	1	ttgact	gctcgt	16	10	595737
>CT528_191	rl3	0	3	596534	596531	4	CTCTTGTGTGGATGTCGCAGGTCATATACCAT	-2.6	1	ttgtgt	taccat	17	5	596497
>CT533_055	lpxC	0	8	601007	601004	4	TGCTTGCTAAAAAAAAAAAAGGATAATATACG	6.7	1	ttgctt	gataat	16	9	600971
>CT533_058	lpxC	0	8	601010	601008	3	GCTTGCTTGCTAAAAAAAAAAAAGGATAATAT	3.3	1	ttgctt	gataat	16	9	600971
>CT533_060	lpxC	0	8	601012	601008	5	TCGCTTGCTTGCTAAAAAAAAAAAAGGATAAT	-1.1	1	ttgctt	gataat	16	9	600971
>CT535_122	yciA	0	8	603349	603346	4	TTCTTGATTTTCTTCTATATCGAGACTACTAT	0.2	1	ttgatt	tactat	17	4	603313
>CT544_160	uhpC	1	8	610998	610998	1	TTGACGACATTACTACAATTGTCCAATATGAT	-0.8	1	ttgacg	tccaat	15	10	611035
>CT546_045	-	0	16	617398	617394	5	GGCATTGCTGTTTTTATTTATTAAAATAAATA	0.1	1	ttggca	taaaat	17	5	617366
>CT546_050	-	0	16	617403	617400	4	TATTTGGCATTGCTGTTTTTATTTATTAAAAT	2.9	1	ttggca	taaaat	17	5	617366
>CT547_065	-	1	8	617440	617442	3	ATTTGACAAATTCTCTTTTTCTTTTTTATGAT	0.1	1	ttgaca	tatgat	18	5	617477
>CT547_097	-	1	8	617408	617411	4	TTTTTGTTTTTGCTAAACAAAAGCTATAAGAG	1.2	1	ttgttt	tataag	15	9	617447
>CT556_137	-	1	8	628192	628196	5	TACCTTGATTTTTTCCTCCTAGGAACTATAAT	-1.4	1	ttgatt	tataat	16	6	628230
>CT557_165	lpdA	1	8	628852	628855	4	TCATTGAGATTTTATCCACCCAGATGTACAAC	-3.4	1	ttgaga	tacaac	17	5	628889
>CT565_061	-	0	8	636901	636898	4	CTTTTGATAATTGTTTAGTACGAGATTAATTT	2	1	ttgata	taattt	17	5	636864
>CT566_053	-	0	8	637976	637973	4	GCCTTGCCACCAAGAACCCTTTCCTATATTTT	-2.8	1	ttgcca	tatatt	15	7	637939
>CT569_136	-	0	8	639342	639342	1	TTGCTAGGCGGTTTTATTGGATTGATTATGTT	1.6	1	ttgcta	gattat	17	6	639307
>CT573_061	-	0	8	645517	645514	4	AAATTGATTTTTTTTCTCAAATCAGTTACTTT	0.4	1	ttttct	tacaat	16	6	645472
>CT595_197	dsbD	0	8	676924	676921	4	TTCTTGAAAGGACTGAATGATGGGATTATTTG	-1.1	1	ttgaaa	tatttg	17	4	676888
>CT603_069	ahpC	0	16	682258	682258	1	TGGCTACGAACCAGGTGGTCAGAGGTTCAAAT	-8.6	0.99	tacgaa	tcaaat	16	9	682217
>CT604_061	groEL_2	0	16	684060	684057	4	TGTTTGACAAGAATAAATCGCCTTTCTATATC	-2.7	1	ttgaca	tatatc	17	7	684021
>CT608_127	uvrD	1	3	686973	686975	3	TCTTGCCAAGACGGGGGGAGTTGCTCTATAGT	-4.7	1	ttgcca	tatagt	18	6	687011
>CT621_069	-	0	8	706921	706918	4	AAGTTGTAAAAAAAATATTATTGGGATAGGTT	2.5	1	ttgtaa	taggtt	17	6	706883
>CT626_135	rs4	0	3	714182	714179	4	CCGTTGTAGAAAATTGGAAATAGAACTAGAAT	2.4	1	ttgtag	tagaat	17	6	714144
>CT632_065	-	0	8	720038	720038	1	TTGCTGAAAAACTTTGAGTGTTTTGTTATGTG	0.4	1	ttgctg	tgttat	17	8	720001
>CT632_068	-	0	8	720041	720038	4	TTTTTGCTGAAAAACTTTGAGTGTTTTGTTAT	-0.8	1	ttgctg	tgttat	17	8	720001
>CT634_040	-	0	8	722750	722747	4	AAATTGGATTCCCTTATAAAAACTTCTATAAT	0.5	1	ttggat	tataat	17	6	722712
>CT636_056	greA	1	3	723224	723227	4	ATATTGCTCTTTTTTGTTATTCGGCGTATATT	-0.5	1	ttgctc	tatatt	17	7	723263
>CT646_071	-	1	3	741247	741250	4	TTCTTGAAAAAGATGTTTTTATTTTTTAAAAT	5.7	1	ttgaaa	taaaat	17	6	741285
>CT651_140	-	1	8	746544	746546	3	CTTTGAAAGGTTAAAATTTTTTGGTGTAAACT	0.9	1	ttgaaa	taaact	18	5	746581
>CT665_076	-	1	8	763287	763290	4	GGGTTGAAATATAAAATTGAGTACAATAAATA	1.9	1	ttgaaa	aataaa	15	6	763323
>CT681_099	ompA	0	8	780159	780159	1	TTGCTACAGGACATCTTGTCTGGCTTTAACTA	-5.5	1	ttgcta	tttaac	18	6	780123
>CT682_083	pbpB	1	16	780585	780588	4	GTTTTGATAGAAATCGTTTTTATTACTACAAA	1.9	1	ttgttt	tattac	16	7	780618
>CT683_046	-	1	16	783928	783930	3	TTTTGCTCCTGTAAAAGGTAAGGTATTACTTT	-3	1	ttgctc	tattac	15	6	783963
>CT684_091	-	1	8	785233	785235	3	TTTTGCCTTTTTTGAGACAGAGGAGATAATAG	-2.1	1	ttgcct	gataat	16	7	785270
>CT684_093	-	1	8	785231	785235	5	TGTTTTGCCTTTTTTGAGACAGAGGAGATAAT	-5.1	1	ttgcct	gataat	16	7	785270
>CT688_060	parB	1	16	790010	790010	1	TTGTATTCTGGGGACGGTCTGTAGAATACAAC	-4.7	1	ttgtat	tagaat	15	6	790043
>CT690_246	dppD	0	8	792941	792938	4	ACATTGATAGTCGAAGAAACTAATTCTAAATG	1.4	1	ttgata	ctaaat	16	6	792904
>CT691_070	-	1	8	792786	792786	1	TTGCAAATATATATATGAAGGAGGTATATTTT	3.5	1	ttgcaa	tatatt	18	6	792822
>CT691_072	-	1	8	792784	792786	3	GATTGCAAATATATATATGAAGGAGGTATATT	3.1	1	ttgcaa	tatatt	18	6	792822
>CT693_059	pgk	1	8	794882	794885	4	GGCTTGAGTTTTCCTTTGCTTAGGCCTATAAG	-2.9	1	ttgagt	tataag	17	8	794922
>CT694_080	-	1	16	796332	796334	3	AATTGTTTTTCTTAAAAAGAAGTTTTTAAAAT	2.7	1	ttgttt	taaaat	18	6	796370
>CT698_075	thdF	0	8	801942	801940	3	TCTTGCTTAGAAAGATCATCCAAAAGTATAAT	2.5	1	ttgctt	tataat	18	7	801903
>CT706_112	clpP_2	0	8	813122	813119	4	ATTTTGATGCGTAGGTGTATTTTGAATTAGAT	-2.5	1	ttgatg	ttagat	17	7	813083
>CT708_069	-	1	16	814793	814796	4	TCATTGATTTAGCGGAAGTAAAAAGGTACAAG	2.6	1	ttgatt	tacaag	17	8	814833
>CT712_059	-	1	24	823637	823641	5	ATTTTTGCTAAGTTGATCCGTAGATTTAAATA	-2	1	atcaga	tagatt	19	6	823669
>CT729_068	serS	0	8	842163	842160	4	CAGTTGTTGCTCAGACAAAACTTCCATATACT	-2.1	1	ttgttg	tatact	17	7	842124
>CT731_110	ribA/ribB	1	8	843264	843267	4	GGGTCGCAGAAAGTAGAGGTTTGTGTTATACT	-4.4	1	tcgcag	tatact	17	6	843302
>CT734_092	-	1	1	846780	846780	1	TTGATTGGGATGTTGAAGCGCCTTTATAAACT	-1.3	1	ttgatt	tataaa	18	7	846817
>CT740_073	dmpP	0	8	860983	860980	4	CCGTTGATTTTTTATAGAGTAACCTATAACTT	1.5	1	ttgatt	tataac	15	8	860945
>CT752_103	efp_2	1	8	884405	884405	1	TTGCAAGAAAGAGGGAAAGCGTTTGTTTCGCG	-4.9	1	ttgcaa	tttgtt	15	9	884441
>CT756_160	murF	1	16	888146	888149	4	AGGTTGAATTGATAATGGATATAGAATAATTT	2.3	1	ttgaat	aataat	15	6	888182
>CT757_077	mraY	1	16	889727	889731	5	TAACTTGCCTTTTGAAAGCTTAAGTTTAAGAT	1.3	1	ttttaa	taagtt	17	6	889759
>CT763_097	-	0	8	897919	897915	5	AATATTGACGCTTTTTTAGAATTTCATATATT	-1	1	ttgacg	tatatt	16	8	897879
>CT766_105	miaA	1	8	899171	899173	3	TGTTGTCTTAGAGATGAAGTTGCTGATATTAT	-1.8	1	ttgtct	tattat	18	4	899207
>CT773_113	ldh	1	8	906504	906504	1	TTGTCATTGTGAAAAATGTTGAAAAGTTACTT	-2.3	1	ttgtca	aaaagt	15	6	906537
>CT774_105	cysQ	0	1	908756	908754	3	TCTTGCTAAGAAACTATCTCTCTGGTTAGGAT	-1.7	1	ttgcta	taggat	18	6	908718
>CT779_085	-	0	3	915417	915415	3	GATTGCAATGAATTCGTCTGGGCTGATAACCT	-3.9	1	ttgcaa	taacct	18	6	915379
>CT781_053	lysS	1	8	916161	916163	3	GATTGTCGTAAGAAGAAAAATATTGCTACTAT	-0.7	1	ttgtcg	tactat	18	7	916200
>CT788_112	-	0	8	922767	922763	5	GTTTTTGTTTCTCGAGAAAAAGGTACTATGAT	-0.9	1	ttgttt	tactat	19	5	922733
>CT790_081	-	1	8	923226	923229	4	GTGTTGCTGTTAAAAATTTTTTGGCATAGAAA	0.5	1	ttgctg	tagaaa	17	6	923264
>CT794.1_056	-	1	8	930279	930282	4	ATATTGCTTATTAGTTTCTTTTGTTATAGAAT	3.9	1	ttgctt	tagaat	17	6	930317
>CT799_146	ctc	1	16	937264	937268	5	ACGCTTGCTTGGAGAGGATTTCTTCGTATGTG	-3.3	1	ttggag	catttt	19	6	937309
>CT808_121	cafE	0	16	948134	948134	1	TTGTAGAATTTTTTACCTAATCGACTTATAAT	1	1	tagaat	tataat	17	7	948095
>CT817_085	tyrP_1	1	3	960405	960408	4	CTCTTGATGAATAGCATAAGCGTCTGTATCTT	-1.4	1	ttgatg	tatctt	17	7	960444
>CT817_131	tyrP_1	1	3	960359	960362	4	ACTTGGCTAAATCTGTTACTGTAGAGTAAAAT	2	1	ttggct	taaaat	18	5	960396
>CT827_212	nrdA	1	8	974163	974167	5	AACGTTGCTAGCTTCTATATATGGTATACAAG	1.4	1	ttgcta	tacaag	16	5	974200
>CT837_048	-	1	8	984591	984594	4	ATCTTGAAATAATAAAAAGACTATTTTTCACT	0.8	1	ttgaaa	ttcact	17	5	984628
>CT837_088	-	1	8	984551	984553	3	ATTTGAAAGCTAATTCATTTATAAAATAAACT	1.6	1	ttgaaa	aataaa	16	5	984586
>CT849_066	-	0	8	998735	998732	4	TTTTTATTAAAGAGAGAAATTGCTGGTAAAAT	-0.4	1	tttatt	taaaat	18	5	998698
>CT854_064	-	0	8	1004561	1004558	4	CTCTTGCCGCATATGCTCTCTTCCCCTATGAT	-4.3	1	ttgccg	tatgat	17	7	1004522
>CT863_074	-	0	16	1017816	1017813	4	AACTTGCATGAAAAATACTTTTTAGATAAGTT	4	1	ttgcat	taagtt	17	5	1017779
