# Supplementary material for: An iterative strategy combining biophysical criteria and duration hidden Markov models for structural predictions of Chlamydia trachomatis σ66 promoters
Source: BMC Bioinformatics. 2009 Aug 28;10:271. doi: 10.1186/1471-2105-10-271 (PMC2743672; doi:10.1186/1471-2105-10-271)
Supplement: Additional file 7 — CT promoters predicted by M2, NNPP2.2 and TSS-PREDICT. [file 1471-2105-10-271-S7.xls]

## Sheet: Sheet1
seq32 M2 Predicted Sequence: a 32-mer predicted by M2 to be a promoter
seq32_id: CT gene # and location upstream of the gene start occupied by the 5' nt of seq32
name: name of CT gene
strand: 1= +, 0= -
hpi: hours post infection of gene transcription
seq32_loc: absolute address of the 5' nt of seq32.
start: count to the right in seq32 to find promoter start.
DHMM: Duration Hidden Markov Model Score
h35_loc: absolute address of promoter start
P M2: M2 Predicted Probability of being a promoter
P NN: NNPP2.2 Predicted Probability of being a promoter
NNPP2.2 Predicted Sequence: a 50-mer predicted by NNPP2.2 to be a promoter
tss_h35: -35 hexamer predicted by TSS-PREDICT
tss_h10: -10 hexamer predicted by TSS-PREDICT
tss_spacer: length of TSS-PREDICT spacer
discriminator_len: distance from TSS-PREDICT predicted TSS to 3' end of -10 hexamer
tss_loc: absolute location of TSS-PREDICT predicted TSS
seq32_id	name	strand	hpi	seq_loc	h35_loc	start	seq32 M2 Predicted Sequence	DHMM	P M2	P NN	NNPP2.2 Predicted Sequence	tss_h35	tss_h10	tss_spacer	disriminator_len	tss_loc
>CT006_080	-	0	3	7018	7014	5	TTTTTTGTCAGAATATCTCTCGCATATAAATT	-1.9	1	98	CGATTTTTTGTCAGAATATCTCTCGCATATAAATTTTTGTGCCCGCAATG	ttgtca	taaatt	16	7	6979
>CT007_112	-	1	16	7139	7142	4	AGTTTGCTAAAAATTTTATTAAGCAGTATGAT	6.5	1	98	AGAAGTTTGCTAAAAATTTTATTAAGCAGTATGATCTACCAGATCCTAAA	ttgcta	tatgat	17	7	7178
>CT015_067	phoH	0	8	17494	17490	5	TTTCTGGATATGATACACAATCAAAGTACTAT	-2.4	1	99	ATTTTTCTGGATATGATACACAATCAAAGTACTATCTCCCCCTTACACTT	tggata	tactat	16	8	17454
>CT016_067	-	1	8	17569	17572	4	TGTTTGTCAAAAATGTACCCCTTAACTACAAT	1.5	1	99	ATCTGTTTGTCAAAAATGTACCCCTTAACTACAATGCCGAGGAAAGTGAG	ttgtca	tacaat	17	7	17608
>CT029_132	rnhB	1	8	33022	33022	1	TTGAGAGGAAAAACTGGTAAGGCTGCTAAAGT	-1.9	1	98	TATTTGAGAGGAAAAACTGGTAAGGCTGCTAAAGTTAAAGAGCTTATCGG	aggaaa	taaagt	15	5	33059
>CT049_065	-	1	8	54048	54051	4	TGTTTGTTAATTTAATTTTTTCTAATTAAAAG	4.7	1	100	TTTTGTTTGTTAATTTAATTTTTTCTAATTAAAAGAAAATTAGAATTTAA	ttgttt	tctaat	15	9	54083
>CT066_169	-	0	8	79237	79235	3	GATTGCGAAAAAAGCAAAAACCACTATAGAAT	0.4	1	96	TGAGATTGCGAAAAAAGCAAAAACCACTATAGAATTCACCAAAAGATAAA	ttgcga	tagaat	18	6	79199
>CT078_081	folD	0	8	92857	92854	4	CTTTTGTAAACTGATCAAGAGAGGTCTAGACT	-1.5	1	98	CAGCTTTTGTAAACTGATCAAGAGAGGTCTAGACTCTTTCCCTCTAAACA	ttgtaa	tagact	17	7	92818
>CT091_071	yscU	0	8	106610	106607	4	TTCTTGAGAAAAACATTTATATACGGTAACTT	1.3	1	99	TCTTTCTTGAGAAAAACATTTATATACGGTAACTTGCGAAGTATTCCTTA	ttgaga	taactt	17	6	106572
>CT110_144	groEL	0	1	128114	128114	1	TTGGTAACATCGTTTTAATTGATAAATATTCT	0.4	1	98	AGGTTGGTAACATCGTTTTAATTGATAAATATTCTGGCCAAGAACTTACT	ttggta	aatatt	18	5	128079
>CT114_163	-	1	3	133083	133086	4	CGTTTGATACAGCAAAAAGTAGTGACTATGTT	1.5	1	98	AAGCGTTTGATACAGCAAAAAGTAGTGACTATGTTGTCTAAAGCTCTTTT	ttgata	tatgtt	17	6	133121
>CT125_060	rl13	1	3	141434	141437	4	TGTTTGGAAAAAATAATCATCAAAATTATAAT	5.3	1	100	TTTTGTTTGGAAAAAATAATCATCAAAATTATAATCATTCCCTCTGATAA	ttggaa	tataat	17	8	141474
>CT140_135	ypdP	1	8	157142	157145	4	TTGTTGCCGGTTCTATTCTAGAAACGTATAAT	1.6	1	100	TGTTTGTTGCCGGTTCTATTCTAGAAACGTATAATACTTCCCCAGAGAGC	ttgccg	tataat	17	8	157182
>CT141_061	secA_1	1	8	158086	158089	4	GGGTTGCAAAGAAGGTTCTTTGTAATTAATTT	2.4	1	95	CTGGGGTTGCAAAGAAGGTTCTTTGTAATTAATTTTACGAATGAGAAGAG	ttgcaa	taattt	17	5	158123
>CT145_109	-	1	8	161628	161631	4	CTTTTGTTGTAGACGGATCGGAAAGCTACAAG	-1.3	1	100	TTGTTGTAGACGGATCGGAAAGCTACAAGTATAGTACTGGGAAGAGCAAA	tagacg	tatagt	17	4	161670
>CT164_047	-	1	8	187325	187328	4	CACTTGAGAGGTTTTCTCTATTTCGATACGAT	0.4	1	96	CATCACTTGAGAGGTTTTCTCTATTTCGATACGATATACTTTTTTGAGTT	ttgaga	tacgat	17	12	187369
>CT175_098	oppA_2	1	3	196759	196762	4	TTTTGGCTTTTTGCTATGGTTTTTTGTACAAT	1.2	1	97	CAGTTTTGGCTTTTTGCTATGGTTTTTTGTACAATCCCCTGGCCAGGTAA	ttggct	tacaat	18	6	196797
>CT189_285	gyrA_1	0	3	213207	213203	5	CACCTTGAAAGAGGTAATAGACTACTTAAAAG	0.3	1	99	GTATGTTTGTTACACCTTGAAAGAGGTAATAGACTACTTAAAAGGCCTTG	ttgaaa	taaaag	16	6	213169
>CT199_049	oppB_1	1	3	224104	224106	3	ACTTGTTATCTGTGATTAGATCGCAATACAAT	0.4	1	97	TCAACTTGTTATCTGTGATTAGATCGCAATACAATATACAAAGGAATCTA	ttgtta	tacaat	18	4	224140
>CT200_104	oppC_1	1	3	225022	225025	4	TTGTTGCGACCTTCTGCAAGCGTGGATAGATC	-7.3	1	96	ACTTTGTTGCGACCTTCTGCAAGCGTGGATAGATCCACAAATTCGTTATT	ttgcga	tagatc	17	5	225059
>CT203_221	-	1	8	227641	227644	4	CTTTTGCGTGTCAACTTAATGTTGTTTAGATT	0	1	96	TATCTTTTGCGTGTCAACTTAATGTTGTTTAGATTCGCCTTGTCTGCTTA	ttgcgt	tagatt	17	6	227679
>CT215_114	dhnA	1	8	243363	243366	4	TGTTTGCATGCTAAGAAAGATTTATAGACAAT	-0.7	1	100	AAATGTTTGCATGCTAAGAAAGATTTATAGACAATCTGCCATGTCGCATC	ttgcat	gacaat	17	5	243400
>CT223_063	-	0	8	252127	252127	1	TTGATTTCTTTAAAAAAATGTTTCTGTACAAT	4.4	1	99	TTTTTGATTTCTTTAAAAAAATGTTTCTGTACAATTTCTTTCCTGTTTTA	tttctt	tacaat	16	5	252090
>CT226_075	-	0	3	254061	254061	1	TTGGTTGGGTAGATTAGGTATTTAACTACCAT	0	1	99	CTTTTGGTTGGGTAGATTAGGTATTTAACTACCATTGAAATATATAAAAA	ttggtt	ttaact	15	5	254029
>CT230_075	-	1	3	256312	256314	3	TCTTGCAAAAAAAATCTCTCCTTTCTTACATT	-0.2	1	96	CTTTCTTGCAAAAAAAATCTCTCCTTTCTTACATTTAGTCTCAAAAGATA	ttgcaa	tacatt	18	6	256350
>CT248_081	glgP	0	8	279410	279406	5	TCTGTTGAGAATAGAAATCTTTCTTTTAATAT	0.1	1	99	TCGTCTGTTGAGAATAGAAATCTTTCTTTTAATATTAATATTTCTTATTC	ttgaga	taatat	16	7	279371
>CT249_060	-	1	3	279425	279428	4	GTCTTGATATTCGGTAAAAAATCAAGTAAAAT	5.4	1	98	AGGGTCTTGATATTCGGTAAAAAATCAAGTAAAATGTTCGCCTTTTTTAG	ttgata	taaaat	17	6	279463
>CT253_129	-	1	8	284949	284952	4	TAGTTGCTTTTTGAAAATACTCATGCTAGAGT	0.1	1	95	TATTAGTTGCTTTTTGAAAATACTCATGCTAGAGTTCTCCTTAATACATA	ttgctt	tagagt	17	7	284988
>CT261_062	dnaQ_1	1	3	292368	292368	1	TTGAAAAAGCAAGCAAAACTAGAAAATAACCA	-2	1	96	TGGATGAATTGAAAAAGCAAGCAAAACTAGAAAATAACCAATCCGATCAG	ttgaaa	gaaaat	15	6	292401
>CT265_064	accA	0	3	297443	297440	4	TGGTTGTTTTTGATTATTGTTTGTATTAAAAT	4.4	1	99	TTTTGGTTGTTTTTGATTATTGTTTGTATTAAAATAACTCTTTTTTATAA	ttggtt	tattaa	18	6	297408
>CT267_097	ihfA	0	8	299210	299206	5	AGTCTTGAATCCAAAGGATGAATGCATATTAT	-1.7	1	95	AAAAGTCTTGAATCCAAAGGATGAATGCATATTATACGCATATATTGCGG	ttgaat	tattat	16	7	299171
>CT269_082	murE	0	16	301560	301556	5	AAGCTTGACAACGAATATGTGTATAGTAAACT	0.3	1	96	ACAAAGCTTGACAACGAATATGTGTATAGTAAACTATTTGAGAAAGCTTT	ttgaca	taaact	16	6	301522
>CT286_067	clpC	1	8	317903	317906	4	AAGTTGCATCATTATCATAAATGTCGTATATG	1.2	1	96	AAAGTTGCATCATTATCATAAATGTCGTATATGCTTGAAAAATATTCCAC	ttgcat	tatgct	19	5	317942
>CT287_070	ycbF	0	8	321661	321657	5	TTTTTTGCTAACATGATGGCCCTTTGTAATGT	-4.1	1	99	TGTTTTTTTGCTAACATGATGGCCCTTTGTAATGTGCAAACTTCAATAAA	ttgcta	taatgt	16	5	321624
>CT288_062	-	1	1	321761	321764	4	TTGTTGTAAAAAAACAATATTTATTCTAAAAT	5.9	1	100	TAATTGTTGTAAAAAAACAATATTTATTCTAAAATAATAACCACAGTTAC	ttgtaa	taaaat	17	4	321797
>CT293_065	accD	0	8	327421	327419	3	TATTGATTGGTTAAAAAAAATTACAATAAAAT	4.1	1	99	TATTGATTGGTTAAAAAAAATTACAATAAAATTATTGCTCAATTTTTTGT	ttgatt	taaaat	18	6	327383
>CT323_149	infA	0	3	363882	363882	1	TTGTTTGACATTTTCTGTTTAGTCGATATAAT	1.6	1	99	AAGTTGTTTGACATTTTCTGTTTAGTCGATATAATCGCTCTCTCGAGTTT	ttgaca	tataat	16	6	363844
>CT326.2_063	-	0	8	367852	367849	4	CTCTTGAGTTTATTTTCTAAGAAGGATAAAAT	3.6	1	96	AAGCTCTTGAGTTTATTTTCTAAGAAGGATAAAATCTCGAGCCAATATTA	ttgagt	taaaat	17	7	367813
>CT327_136	trpC	0	8	369271	369267	5	TTTCTTGCAAGGAAGGCTTATTTTTATATGAT	2	1	98	CGATTTCTTGCAAGGAAGGCTTATTTTTATATGATTTATTTTCTATTGCT	ttgcaa	tatgat	16	6	369233
>CT337_096	ptsH	0	3	385108	385104	5	AGCTTTGAAAAGAAGCTCTAAGGGTTTATTAT	-0.8	1	99	TTTAGCTTTGAAAAGAAGCTCTAAGGGTTTATTATCGTATTCTTTTGATT	ttgaaa	tattat	16	6	385070
>CT343_064	-	0	16	391843	391841	3	TTTTGAATTAAAACGGTTTTAACGGTTATAAT	0.9	1	99	AATTTTTGAATTAAAACGGTTTTAACGGTTATAATCCTTTGTCTAAATCA	ttgaat	tataat	18	6	391805
>CT346_210	elaC	1	8	395155	395158	4	TTCTTGTGTTTAGGCTTAGTGGAAGTTATAAT	1.4	0.99	96	TTTTTCTTGTGTTTAGGCTTAGTGGAAGTTATAATTTTTCTCTGAAACTG	ttgtgt	tataat	17	7	395194
>CT355_224	-	0	8	406828	406825	4	GGCTTGAGGATATAACGCTTTTTTGTTAAAAG	0.3	1	96	TTTGGCTTGAGGATATAACGCTTTTTTGTTAAAAGTGTTCTGACGGCTGG	ttgagg	taaaag	17	7	406789
>CT374_079	arcD	1	8	426380	426383	4	TTTTTGCTTAACAGCTCTCGGTTTCTTAAATT	-0.1	1	98	TGGTTTTTGCTTAACAGCTCTCGGTTTCTTAAATTTCGAAAATGCAGCGC	ttgctt	taaatt	17	7	426419
>CT377_075	ltuA	0	16	430568	430568	1	TTGCAGAGTTTTTATTTTAAATATGTTATAAT	5.3	1	100	TTTTTTGTTTGCAGAGTTTTTATTTTAAATATGTTATAATCTGTCTATTA	tgcaga	tataat	19	6	430530
>CT383_075	-	1	3	436597	436599	3	CATTGAAGACAAAGAAAAACTTTTGTTAAAAT	1.5	1	98	ATTCATTGAAGACAAAGAAAAACTTTTGTTAAAATTTTTTCGCTATACCG	ttgaag	taaaat	18	7	436636
>CT394_043	hrcA	1	16	449798	449801	4	TTCTTGACCAGTGGAGACGGTTTTCTTATAAT	-1.5	1	97	AAATTCTTGACCAGTGGAGACGGTTTTCTTATAATGACACCGACTT	ttgacc	tataat	17	7	449837
>CT396_145	dnaK	1	3	451469	451472	4	ATCTTGGAGGAGTTTACTAAAGGTTATAAGAT	0.6	1	97	ACTATCTTGGAGGAGTTTACTAAAGGTTATAAGATAGGAGATCGTCCTAT	ttggag	taagat	17	6	451507
>CT399_070	yrbH	0	8	458472	458469	4	GCTTTGAAAAATCGCTTAGAGTCTGTTACGAT	1.4	1	100	ACAGCTTTGAAAAATCGCTTAGAGTCTGTTACGATGAGCTAAAAGACATT	ttgaaa	tacgat	17	5	458435
>CT421.1_121	-	1	8	490981	490984	4	CTATTGAAAAAAAAACGGCGCTCTACTATTCT	-2	1	99	GCTCTATTGAAAAAAAAACGGCGCTCTACTATTCTGTTCCTTTCATAAGC	ttgaaa	tattct	17	4	491017
>CT442_064	crpA	0	16	511856	511852	5	GTTTTTGAAAAAAACAAGTGTTTGTGTAGACT	-0.9	1	100	TGGGTTTTTGAAAAAAACAAGTGTTTGTGTAGACTCCCTGCTCACAACCA	ttgaaa	tagact	16	5	511819
>CT444_130	omcA	0	16	514175	514172	4	CAATTGATATAATTTTTATTTTATAATGTAAT	3.2	1	100	ATTTGTTTTAAAAAACAATTGATATAATTTTTATTTTATAATGTAATATT	ttgata	taatat	19	4	514137
>CT444.1_115	-	1	8	514267	514267	1	TTGCCTACAAACAAAACAAACTTCGATAGAAT	1.1	1	97	AGTTTGCCTACAAACAAAACAAACTTCGATAGAATAAATAAACTAAAACT	tacaaa	tagaat	15	5	514304
>CT449_188	-	0	3	524365	524363	3	GGTTGCGGTTTAGCAGCTTAGTTTGGTAAAAT	-1.5	1	96	TTTGTTTTGATGGTTGCGGTTTAGCAGCTTAGTTTGGTAAAATGGACGAA	ttgcgg	taaaat	18	5	524328
>CT450_185	yaeS	1	8	524455	524457	3	ACTTGATAATAATCATTATCTATGGGTACCAT	0.7	1	96	GAGACTTGATAATAATCATTATCTATGGGTACCATCCCTGCTCTGAGTTC	ttgata	taccat	18	4	524491
>CT459_051	prfB	0	16	536536	536536	1	TTGAAAAAGAAGAGTTTAAAGTTGGATATTTT	2.2	1	99	TCTTTGAAAAAGAAGAGTTTAAAGTTGGATATTTTGCGAAAGGTTAGCAA	ttgaaa	gatatt	18	6	536500
>CT471_092	-	0	8	545950	545948	3	TTTTGATAATCTTTTTATCTTTCTAGTATGCT	-1	1	100	TCATTTTGATAATCTTTTTATCTTTCTAGTATGCTGACGGTAGGTTTTTG	ttgata	tagtat	15	7	545914
>CT512_100	rpsE	0	3	588966	588966	1	TTGTTTTCGATCGAGGAGCTCATAAGTATCAT	-1.7	1	99	GAGTTGTTTTCGATCGAGGAGCTCATAAGTATCATGGTGTAGTAGCTATG	ttgttt	aagtat	17	6	588931
>CT533_055	lpxC	0	8	601007	601004	4	TGCTTGCTAAAAAAAAAAAAGGATAATATACG	6.7	1	97	GCTTGCTTGCTAAAAAAAAAAAAGGATAATATACGGGGTCTCTTTGTCAG	ttgctt	gataat	16	9	600971
>CT535_122	yciA	0	8	603349	603346	4	TTCTTGATTTTCTTCTATATCGAGACTACTAT	0.2	1	98	AATTTCTTGATTTTCTTCTATATCGAGACTACTATCCATTACAGAGATGA	ttgatt	tactat	17	4	603313
>CT544_160	uhpC	1	8	610998	610998	1	TTGACGACATTACTACAATTGTCCAATATGAT	-0.8	1	97	GTATTGACGACATTACTACAATTGTCCAATATGATGCCCGGGCTGGTCTA	ttgacg	tccaat	15	10	611035
>CT546_045	-	0	16	617398	617394	5	GGCATTGCTGTTTTTATTTATTAAAATAAATA	0.1	1	99	ATTTATTTGGCATTGCTGTTTTTATTTATTAAAATAAATAAAAAGGTTGG	ttggca	taaaat	17	5	617366
>CT547_065	-	1	8	617440	617442	3	ATTTGACAAATTCTCTTTTTCTTTTTTATGAT	0.1	1	97	GAGATTTGACAAATTCTCTTTTTCTTTTTTATGATGACGCTTTGTTATTA	ttgaca	tatgat	18	5	617477
>CT565_061	-	0	8	636901	636898	4	CTTTTGATAATTGTTTAGTACGAGATTAATTT	2	1	99	TATCTTTTGATAATTGTTTAGTACGAGATTAATTTAATAAAAAGAAAAAA	ttgata	taattt	17	5	636864
>CT573_061	-	0	8	645517	645514	4	AAATTGATTTTTTTTCTCAAATCAGTTACTTT	0.4	1	96	TTTTCTTTTGTAAAAATTGATTTTTTTTCTCAAATCAGTTACTTTATACA	ttttct	tacaat	16	6	645472
>CT604_061	groEL_2	0	16	684060	684057	4	TGTTTGACAAGAATAAATCGCCTTTCTATATC	-2.7	1	99	GGTTGTTTGACAAGAATAAATCGCCTTTCTATATCCAAGACTGCAGCTGA	ttgaca	tatatc	17	7	684021
>CT621_069	-	0	8	706921	706918	4	AAGTTGTAAAAAAAATATTATTGGGATAGGTT	2.5	1	99	AGAAAGTTGTAAAAAAAATATTATTGGGATAGGTTCGCGACAAGTACAAC	ttgtaa	taggtt	17	6	706883
>CT646_071	-	1	3	741247	741250	4	TTCTTGAAAAAGATGTTTTTATTTTTTAAAAT	5.7	1	98	TTTTTCTTGAAAAAGATGTTTTTATTTTTTAAAATGAGCGCTCTTCATTT	ttgaaa	taaaat	17	6	741285
>CT651_140	-	1	8	746544	746546	3	CTTTGAAAGGTTAAAATTTTTTGGTGTAAACT	0.9	1	100	TTTCTTTGAAAGGTTAAAATTTTTTGGTGTAAACTCCACGGATCTTTGGT	ttgaaa	taaact	18	5	746581
>CT665_076	-	1	8	763287	763290	4	GGGTTGAAATATAAAATTGAGTACAATAAATA	1.9	1	100	ATCTTTTTAGAACGGGAAGGGTTGAAATATAAAATTGAGTACAATAAATA	ttgaaa	aataaa	15	6	763323
>CT683_046	-	1	16	783928	783930	3	TTTTGCTCCTGTAAAAGGTAAGGTATTACTTT	-3	1	97	ATTCGTGATTGGCACGGTTTTTGCTCCTGTAAAAGGTAAGGTATTACTTT	ttgctc	tattac	15	6	783963
>CT684_091	-	1	8	785233	785235	3	TTTTGCCTTTTTTGAGACAGAGGAGATAATAG	-2.1	1	99	ATTTGTTTTGCCTTTTTTGAGACAGAGGAGATAATAGGCTCTTTTCTCAC	ttgcct	gataat	16	7	785270
>CT691_070	-	1	8	792786	792786	1	TTGCAAATATATATATGAAGGAGGTATATTTT	3.5	1	97	CTAGATTGCAAATATATATATGAAGGAGGTATATTTTGGGAGCATTTTTC	ttgcaa	tatatt	18	6	792822
>CT708_069	-	1	16	814793	814796	4	TCATTGATTTAGCGGAAGTAAAAAGGTACAAG	2.6	1	96	TTTTCATTGATTTAGCGGAAGTAAAAAGGTACAAGTAACAGGTCTGTCAA	ttgatt	tacaag	17	8	814833
>CT712_059	-	1	24	823637	823641	5	ATTTTTGCTAAGTTGATCCGTAGATTTAAATA	-2	1	97	TTTTTGCTAAGTTGATCCGTAGATTTAAATAAAATCGTTTTAGAGGGCAA	atcaga	tagatt	19	6	823669
>CT734_092	-	1	1	846780	846780	1	TTGATTGGGATGTTGAAGCGCCTTTATAAACT	-1.3	1	100	AATTTGATTGGGATGTTGAAGCGCCTTTATAAACTATTTAGTTAATAAGA	ttgatt	tataaa	18	7	846817
>CT740_073	dmpP	0	8	860983	860980	4	CCGTTGATTTTTTATAGAGTAACCTATAACTT	1.5	1	99	AAACTTTAAAAAACTCCGTTGATTTTTTATAGAGTAACCTATAACTTGAC	ttgatt	tataac	15	8	860945
>CT756_160	murF	1	16	888146	888149	4	AGGTTGAATTGATAATGGATATAGAATAATTT	2.3	1	97	TAGAGGTTGAATTGATAATGGATATAGAATAATTTTTAAGACTGCTAGTA	ttgaat	aataat	15	6	888182
>CT757_077	mraY	1	16	889727	889731	5	TAACTTGCCTTTTGAAAGCTTAAGTTTAAGAT	1.3	1	99	TTTTAACTTGCCTTTTGAAAGCTTAAGTTTAAGATAGAGAATTTCTTATA	ttttaa	taagtt	17	6	889759
>CT763_097	-	0	8	897919	897915	5	AATATTGACGCTTTTTTAGAATTTCATATATT	-1	1	95	AAATATTGACGCTTTTTTAGAATTTCATATATTCTTCCCACAATCTTGGG	ttgacg	tatatt	16	8	897879
>CT766_105	miaA	1	8	899171	899173	3	TGTTGTCTTAGAGATGAAGTTGCTGATATTAT	-1.8	1	97	ATCTGTTGTCTTAGAGATGAAGTTGCTGATATTATTCGTATCGCAGGATT	ttgtct	tattat	18	4	899207
>CT773_113	ldh	1	8	906504	906504	1	TTGTCATTGTGAAAAATGTTGAAAAGTTACTT	-2.3	1	98	TTCTTTTTGCTTTTATTCTTGTCATTGTGAAAAATGTTGAAAAGTTACTT	ttgtca	aaaagt	15	6	906537
>CT781_053	lysS	1	8	916161	916163	3	GATTGTCGTAAGAAGAAAAATATTGCTACTAT	-0.7	1	98	GATTGTCGTAAGAAGAAAAATATTGCTACTATTTTTGAGCCAAAGGACGG	ttgtcg	tactat	18	7	916200
>CT788_112	-	0	8	922767	922763	5	GTTTTTGTTTCTCGAGAAAAAGGTACTATGAT	-0.9	1	98	ATTGTTTTTGTTTCTCGAGAAAAAGGTACTATGATGATCTTTTTTTTAGC	ttgttt	tactat	19	5	922733
>CT808_121	cafE	0	16	948134	948134	1	TTGTAGAATTTTTTACCTAATCGACTTATAAT	1	1	100	TTTTTGTAGAATTTTTTACCTAATCGACTTATAATCCGCCTTCTGCTTAA	tagaat	tataat	17	7	948095
>CT817_085	tyrP_1	1	3	960405	960408	4	CTCTTGATGAATAGCATAAGCGTCTGTATCTT	-1.4	1	96	TCTCTCTTGATGAATAGCATAAGCGTCTGTATCTTAGATGGAATCGAGAA	ttgatg	tatctt	17	7	960444
>CT837_088	-	1	8	984551	984553	3	ATTTGAAAGCTAATTCATTTATAAAATAAACT	1.6	1	99	AATATTTGAAAGCTAATTCATTTATAAAATAAACTAGAAGACAATCTTGA	ttgaaa	aataaa	16	5	984586
>CT849_066	-	0	8	998735	998732	4	TTTTTATTAAAGAGAGAAATTGCTGGTAAAAT	-0.4	1	98	TTATTTTTATTAAAGAGAGAAATTGCTGGTAAAATAAAAAATAAAAAAAC	tttatt	taaaat	18	5	998698
>CT854_064	-	0	8	1004561	1004558	4	CTCTTGCCGCATATGCTCTCTTCCCCTATGAT	-4.3	1	96	ATTCTCTTGCCGCATATGCTCTCTTCCCCTATGATTCTTCCTTCATGAAG	ttgccg	tatgat	17	7	1004522
>CT863_074	-	0	16	1017816	1017813	4	AACTTGCATGAAAAATACTTTTTAGATAAGTT	4	1	97	TCCAACTTGCATGAAAAATACTTTTTAGATAAGTTCCCTCCTTTCTAAAA	ttgcat	taagtt	17	5	1017779
